# Supplementary material for: Synergistic Antitumoral Effect of Epigenetic Inhibitors and Gemcitabine in Pancreatic Cancer Cells
Source: Pharmaceuticals (Basel). 2022 Jul 2;15(7):824. doi: 10.3390/ph15070824 (PMC9323654; doi:10.3390/ph15070824)
Supplement: Supplementary file 1 [file pharmaceuticals-15-00824-s001.zip]

Archive with 12 entries (12 files):
- Supplementary Figure S10.pdf
- Supplementary Figure S11.pdf
- Supplementary Figure S12.pdf
- Supplementary Figure S6.pdf
- Supplementary Figure S7.pdf
- Supplementary Figure S8.pdf
- Supplementary Figure S9.pdf
- Supplementary information.pdf
- SuppTableS5_DEGenes.xlsx
- SuppTableS6_GSEA.xlsx
- SuppTableS7_SCGenes.xlsx
- SuppTableS8_enrichment_SCgenes.xlsx
