# Supplementary material for: Synergistic Antitumoral Effect of Epigenetic Inhibitors and Gemcitabine in Pancreatic Cancer Cells
Source: Pharmaceuticals (Basel). 2022 Jul 2;15(7):824. doi: 10.3390/ph15070824 (PMC9323654; doi:10.3390/ph15070824)
Supplement: Supplementary file 1 [file pharmaceuticals-15-00824-s001.zip › SuppTableS5_DEGenes.xlsx]

## Sheet: Read_me
Abbreviations
	Gemcitabine: Gem
	MS275: 3
	UVI5008: 2
	Untreated: Un
	MIAPACA2: MIA
	BXPC3: BXP

## Sheet: BXP_GemVsUn
baseMean	log2FoldChange	lfcSE	pvalue	padj	ensembl_gene_id	hgnc_symbol	description	entrezgene_id	transcript_biotype
294.81	24.0803	4.0583	1.22104e-09	6.30767e-08	ENSG00000185686	PRAME	PRAME nuclear receptor transcriptional regulator [Source:HGNC Symbol;Acc:HGNC:9336]	23532	protein_coding
247.615	23.5862	4.17928	6.16712e-09	2.75081e-07	ENSG00000176624	MEX3C	mex-3 RNA binding family member C [Source:HGNC Symbol;Acc:HGNC:28040]	51320	protein_coding
87.1452	23.5389	2.79696	1.87538e-17	3.08576e-15	ENSG00000129993	CBFA2T3	CBFA2/RUNX1 partner transcriptional co-repressor 3 [Source:HGNC Symbol;Acc:HGNC:1537]	863	protein_coding
107.96	23.3745	4.18552	8.37776e-09	3.62759e-07	ENSG00000156374	PCGF6	polycomb group ring finger 6 [Source:HGNC Symbol;Acc:HGNC:21156]	84108	protein_coding
204.646	23.3068	4.18778	9.23247e-09	3.94845e-07	ENSG00000173276	ZBTB21	zinc finger and BTB domain containing 21 [Source:HGNC Symbol;Acc:HGNC:13083]	49854	protein_coding
111.095	23.2734	4.18892	9.68268e-09	4.12033e-07	ENSG00000104611	SH2D4A	SH2 domain containing 4A [Source:HGNC Symbol;Acc:HGNC:26102]	63898	protein_coding
196.017	23.1826	3.63027	7.94689e-11	5.20721e-09	ENSG00000136944	LMX1B	LIM homeobox transcription factor 1 beta [Source:HGNC Symbol;Acc:HGNC:6654]	4010	protein_coding
147.691	22.9606	4.00667	3.9591e-09	1.83598e-07	ENSG00000197106	SLC6A17	solute carrier family 6 member 17 [Source:HGNC Symbol;Acc:HGNC:31399]	388662	protein_coding
353.524	22.9319	4.20323	1.57075e-08	6.48534e-07	ENSG00000198642	KLHL9	kelch like family member 9 [Source:HGNC Symbol;Acc:HGNC:18732]	55958	protein_coding
45.9397	22.8954	2.26342	2.38016e-24	1.03668e-21	ENSG00000186998	EMID1	EMI domain containing 1 [Source:HGNC Symbol;Acc:HGNC:18036]	129080	protein_coding
121.817	22.6908	4.2163	2.19642e-08	8.77503e-07	ENSG00000113763	UNC5A	unc-5 netrin receptor A [Source:HGNC Symbol;Acc:HGNC:12567]	90249	protein_coding
47.9525	22.47	4.23097	2.97182e-08	1.15005e-06	ENSG00000113430	IRX4	iroquois homeobox 4 [Source:HGNC Symbol;Acc:HGNC:6129]	50805	protein_coding
170.279	22.456	4.232	3.02898e-08	1.17013e-06	ENSG00000183421	RIPK4	receptor interacting serine/threonine kinase 4 [Source:HGNC Symbol;Acc:HGNC:496]	54101	protein_coding
78.5937	22.3129	3.20305	1.65269e-12	1.42292e-10	ENSG00000273079	GRIN2B	glutamate ionotropic receptor NMDA type subunit 2B [Source:HGNC Symbol;Acc:HGNC:4586]	2904	protein_coding
60.0352	22.2696	2.77249	4.95831e-16	7.24599e-14	ENSG00000275004	ZNF280B	zinc finger protein 280B [Source:HGNC Symbol;Acc:HGNC:23022]	140883	protein_coding
34.5135	22.2066	3.9855	9.02285e-09	3.8692e-07	ENSG00000142303	ADAMTS10	ADAM metallopeptidase with thrombospondin type 1 motif 10 [Source:HGNC Symbol;Acc:HGNC:13201]	81794	protein_coding
28.3887	22.1269	2.21709	9.82207e-24	3.89603e-21	ENSG00000185847	LINC01405	long intergenic non-protein coding RNA 1405 [Source:HGNC Symbol;Acc:HGNC:50688]	100131138	lncRNA
33.3756	22.077	2.29662	3.73085e-22	1.18391e-19	ENSG00000289316	ENSG00000289316	novel transcript	NA	lncRNA
53.2001	22.0637	2.12954	1.98245e-25	9.57309e-23	ENSG00000106327	TFR2	transferrin receptor 2 [Source:HGNC Symbol;Acc:HGNC:11762]	7036	protein_coding
145.732	21.9995	4.27306	5.56609e-08	2.03687e-06	ENSG00000135111	TBX3	T-box transcription factor 3 [Source:HGNC Symbol;Acc:HGNC:11602]	6926	protein_coding
152.892	21.9983	2.50054	7.41133e-19	1.55309e-16	ENSG00000187730	GABRD	gamma-aminobutyric acid type A receptor subunit delta [Source:HGNC Symbol;Acc:HGNC:4084]	2563	protein_coding
49.1659	21.9651	3.69561	1.24009e-09	6.39122e-08	ENSG00000235092	ID2-AS1	ID2 antisense RNA 1 [Source:HGNC Symbol;Acc:HGNC:51103]	NA	lncRNA
42.4661	21.9616	2.22567	3.0698e-23	1.11786e-20	ENSG00000128805	ARHGAP22	Rho GTPase activating protein 22 [Source:HGNC Symbol;Acc:HGNC:30320]	58504	protein_coding
75.6465	21.8773	4.28685	6.52399e-08	2.3519e-06	ENSG00000112276	BVES	blood vessel epicardial substance [Source:HGNC Symbol;Acc:HGNC:1152]	11149	protein_coding
39.7765	21.7876	3.25552	1.12705e-11	8.54441e-10	ENSG00000278041	ENSG00000278041	novel transcript	NA	lncRNA
47.2919	21.7495	3.28232	1.76255e-11	1.27946e-09	ENSG00000135638	EMX1	empty spiracles homeobox 1 [Source:HGNC Symbol;Acc:HGNC:3340]	2016	protein_coding
24.0872	21.5007	3.23779	1.61959e-11	1.18733e-09	ENSG00000169126	ODAD2	outer dynein arm docking complex subunit 2 [Source:HGNC Symbol;Acc:HGNC:25583]	55130	nonsense_mediated_decay
30.6369	21.3446	3.6787	2.73678e-09	1.3187e-07	ENSG00000005073	HOXA11	homeobox A11 [Source:HGNC Symbol;Acc:HGNC:5101]	3207	protein_coding
28.697	21.3389	3.54776	8.30281e-10	4.4441e-08	ENSG00000130540	SULT4A1	sulfotransferase family 4A member 1 [Source:HGNC Symbol;Acc:HGNC:14903]	25830	protein_coding
47.3071	21.3078	2.22143	4.77418e-22	1.49364e-19	ENSG00000111052	LIN7A	lin-7 homolog A, crumbs cell polarity complex component [Source:HGNC Symbol;Acc:HGNC:17787]	8825	protein_coding
27.401	21.1691	2.12609	1.31191e-23	5.02439e-21	ENSG00000167311	ART5	ADP-ribosyltransferase 5 [Source:HGNC Symbol;Acc:HGNC:24049]	116969	protein_coding
177.317	21.1116	2.38487	4.77556e-19	1.01028e-16	ENSG00000173868	PHOSPHO1	phosphoethanolamine/phosphocholine phosphatase 1 [Source:HGNC Symbol;Acc:HGNC:16815]	162466	protein_coding
69.859	21.0873	2.0531	5.33467e-25	2.46873e-22	ENSG00000135447	PPP1R1A	protein phosphatase 1 regulatory inhibitor subunit 1A [Source:HGNC Symbol;Acc:HGNC:9286]	5502	protein_coding
16.5352	21.0872	4.41406	1.73954e-07	5.7415e-06	ENSG00000233611	ENSG00000233611	novel transcript, antisense to ASB18 and GBX2	NA	lncRNA
28.7016	21.0634	3.13071	9.14843e-12	7.03163e-10	ENSG00000188176	SMTNL2	smoothelin like 2 [Source:HGNC Symbol;Acc:HGNC:24764]	342527	protein_coding
25.7497	20.9562	3.05088	3.49436e-12	2.84323e-10	ENSG00000149654	CDH22	cadherin 22 [Source:HGNC Symbol;Acc:HGNC:13251]	64405	protein_coding
24.2222	20.9231	4.45009	2.10806e-07	6.76681e-06	ENSG00000171889	MIR31HG	MIR31 host gene [Source:HGNC Symbol;Acc:HGNC:37187]	554202	lncRNA
39.606	20.7364	4.49571	2.60957e-07	8.18733e-06	ENSG00000122707	RECK	reversion inducing cysteine rich protein with kazal motifs [Source:HGNC Symbol;Acc:HGNC:11345]	8434	protein_coding
11.635	20.6855	4.50902	2.76312e-07	8.57224e-06	ENSG00000240498	CDKN2B-AS1	CDKN2B antisense RNA 1 [Source:HGNC Symbol;Acc:HGNC:34341]	100048912	lncRNA
22.4916	20.3571	4.16932	1.21594e-07	4.15532e-06	ENSG00000259040	BLOC1S5-TXNDC5	BLOC1S5-TXNDC5 readthrough (NMD candidate) [Source:HGNC Symbol;Acc:HGNC:42001]	NA	nonsense_mediated_decay
13.5226	20.3342	4.61134	4.0501e-07	1.20113e-05	ENSG00000260566	ENSG00000260566	novel transcript	NA	lncRNA
229.891	9.37958	3.29313	7.80383e-07	2.15873e-05	ENSG00000107719	PALD1	phosphatase domain containing paladin 1 [Source:HGNC Symbol;Acc:HGNC:23530]	27143	protein_coding
431.528	7.54718	1.58442	1.11772e-10	7.05338e-09	ENSG00000212724	KRTAP2-3	keratin associated protein 2-3 [Source:HGNC Symbol;Acc:HGNC:18906]	730755	protein_coding
2109.14	7.001	2.08951	2.30189e-07	7.30455e-06	ENSG00000115738	ID2	inhibitor of DNA binding 2 [Source:HGNC Symbol;Acc:HGNC:5361]	3398	protein_coding
13.8546	-6.98089	1.38431	8.59099e-11	5.6127e-09	ENSG00000250685	ENSG00000250685	novel transcript, antisense to ADAD2	654780	lncRNA
54.8266	-6.63747	1.441	2.14417e-09	1.04678e-07	ENSG00000258465	ENSG00000258465	novel protein	NA	nonsense_mediated_decay
16.383	-6.48206	1.35316	1.38401e-09	7.03499e-08	ENSG00000142973	CYP4B1	cytochrome P450 family 4 subfamily B member 1 [Source:HGNC Symbol;Acc:HGNC:2644]	1580	processed_transcript
36.3516	6.33935	2.20256	2.14243e-06	5.27604e-05	ENSG00000103647	CORO2B	coronin 2B [Source:HGNC Symbol;Acc:HGNC:2256]	10391	protein_coding
8.74216	-5.98969	1.52113	1.7807e-07	5.84264e-06	ENSG00000162692	VCAM1	vascular cell adhesion molecule 1 [Source:HGNC Symbol;Acc:HGNC:12663]	7412	protein_coding
21.6167	-5.9852	1.87274	1.55174e-06	3.97105e-05	ENSG00000268173	ENSG00000268173	novel protein, readthrough between PIK3R2 and IFI30	NA	nonsense_mediated_decay
91.7915	5.87859	2.25918	6.4069e-06	0.000135928	ENSG00000092096	SLC22A17	solute carrier family 22 member 17 [Source:HGNC Symbol;Acc:HGNC:23095]	51310	nonsense_mediated_decay
54.5816	-5.86538	0.925253	2.08968e-12	1.77847e-10	ENSG00000156284	CLDN8	claudin 8 [Source:HGNC Symbol;Acc:HGNC:2050]	9073	protein_coding
24.8574	5.78294	2.09624	5.26785e-06	0.000115513	ENSG00000168913	ENHO	energy homeostasis associated [Source:HGNC Symbol;Acc:HGNC:24838]	375704	protein_coding
76.5795	5.72476	1.4551	3.1993e-07	9.76181e-06	ENSG00000170608	FOXA3	forkhead box A3 [Source:HGNC Symbol;Acc:HGNC:5023]	3171	protein_coding
76.5792	5.70501	1.57986	8.53531e-07	2.34357e-05	ENSG00000185924	RTN4RL1	reticulon 4 receptor like 1 [Source:HGNC Symbol;Acc:HGNC:21329]	146760	protein_coding
352.348	5.65851	1.67043	1.63195e-06	4.14766e-05	ENSG00000198576	ARC	activity regulated cytoskeleton associated protein [Source:HGNC Symbol;Acc:HGNC:648]	23237	protein_coding
86.0751	5.58617	1.9948	6.16952e-06	0.000131773	ENSG00000122574	WIPF3	WAS/WASL interacting protein family member 3 [Source:HGNC Symbol;Acc:HGNC:22004]	644150	protein_coding
154.452	5.54708	1.44421	6.04966e-07	1.72505e-05	ENSG00000179292	TMEM151A	transmembrane protein 151A [Source:HGNC Symbol;Acc:HGNC:28497]	256472	protein_coding
34.8401	5.53553	2.40271	1.5067e-05	0.00028508	ENSG00000262580	ENSG00000262580	novel transcript, antisense to CARD14	NA	lncRNA
86.0486	5.50782	2.30889	1.36116e-05	0.000260886	ENSG00000091656	ZFHX4	zinc finger homeobox 4 [Source:HGNC Symbol;Acc:HGNC:30939]	79776	processed_transcript
57.2269	5.45246	1.76191	4.21078e-06	9.52484e-05	ENSG00000002746	HECW1	HECT, C2 and WW domain containing E3 ubiquitin protein ligase 1 [Source:HGNC Symbol;Acc:HGNC:22195]	23072	protein_coding
142.535	5.43489	0.93296	1.40819e-10	8.73747e-09	ENSG00000197380	DACT3	dishevelled binding antagonist of beta catenin 3 [Source:HGNC Symbol;Acc:HGNC:30745]	147906	protein_coding
79.9063	5.31615	2.24534	1.70032e-05	0.000315795	ENSG00000203867	RBM20	RNA binding motif protein 20 [Source:HGNC Symbol;Acc:HGNC:27424]	282996	protein_coding
103.786	5.22352	1.80524	8.27663e-06	0.000170388	ENSG00000250920	ENSG00000250920	novel transcript	NA	lncRNA
187.913	5.19239	1.8053	8.86924e-06	0.000181578	ENSG00000227051	C14orf132	chromosome 14 open reading frame 132 [Source:HGNC Symbol;Acc:HGNC:20346]	56967	protein_coding
128.192	5.13656	1.12217	1.09677e-07	3.783e-06	ENSG00000005513	SOX8	SRY-box transcription factor 8 [Source:HGNC Symbol;Acc:HGNC:11203]	30812	protein_coding
90.2824	5.12682	0.893528	4.29023e-10	2.41875e-08	ENSG00000110324	IL10RA	interleukin 10 receptor subunit alpha [Source:HGNC Symbol;Acc:HGNC:5964]	3587	retained_intron
14.3723	5.07283	1.35157	1.69631e-06	4.30629e-05	ENSG00000215861	ENSG00000215861	phosphodiesterase 4D interacting protein (myomegalin) (PDE4DIP) pseudogene	NA	transcribed_unprocessed_pseudogene
46.235	4.98887	2.60784	4.24938e-05	0.00069433	ENSG00000170500	LONRF2	LON peptidase N-terminal domain and ring finger 2 [Source:HGNC Symbol;Acc:HGNC:24788]	164832	protein_coding
106.368	4.98038	1.89963	1.7128e-05	0.000317582	ENSG00000105784	RUNDC3B	RUN domain containing 3B [Source:HGNC Symbol;Acc:HGNC:30286]	154661	processed_transcript
156.811	4.88717	1.30678	2.24814e-06	5.5013e-05	ENSG00000177238	TRIM72	tripartite motif containing 72 [Source:HGNC Symbol;Acc:HGNC:32671]	493829	protein_coding
152.792	4.86835	1.89208	2.09348e-05	0.000377148	ENSG00000132026	RTBDN	retbindin [Source:HGNC Symbol;Acc:HGNC:30310]	83546	protein_coding
8.92758	4.84905	1.46533	6.20183e-06	0.000132209	ENSG00000250934	ENSG00000250934	novel transcript	NA	lncRNA
24.9445	4.81452	2.44059	4.67358e-05	0.000752277	ENSG00000146469	VIP	vasoactive intestinal peptide [Source:HGNC Symbol;Acc:HGNC:12693]	7432	protein_coding
124.001	4.79394	1.99443	2.8643e-05	0.000497456	ENSG00000103316	CRYM	crystallin mu [Source:HGNC Symbol;Acc:HGNC:2418]	1428	nonsense_mediated_decay
143.321	4.75918	0.856267	1.96645e-09	9.71752e-08	ENSG00000183496	MEX3B	mex-3 RNA binding family member B [Source:HGNC Symbol;Acc:HGNC:25297]	84206	protein_coding
713.3	4.7422	0.387586	2.49514e-35	2.40976e-32	ENSG00000038427	VCAN	versican [Source:HGNC Symbol;Acc:HGNC:2464]	1462	protein_coding
25.6072	4.69131	2.61006	6.3315e-05	0.000973973	ENSG00000223839	FAM95B1	family with sequence similarity 95 member B1 [Source:HGNC Symbol;Acc:HGNC:32318]	100133036	processed_transcript
130.526	4.6582	0.933508	3.67545e-08	1.40039e-06	ENSG00000101333	PLCB4	phospholipase C beta 4 [Source:HGNC Symbol;Acc:HGNC:9059]	5332	protein_coding
31.5115	4.64977	2.58837	6.58981e-05	0.00100604	ENSG00000188338	SLC38A3	solute carrier family 38 member 3 [Source:HGNC Symbol;Acc:HGNC:18044]	10991	protein_coding
33.8691	4.63547	1.75061	2.45657e-05	0.000434457	ENSG00000154099	DNAAF1	dynein axonemal assembly factor 1 [Source:HGNC Symbol;Acc:HGNC:30539]	123872	retained_intron
56.0953	4.63308	2.5668	6.63882e-05	0.00101075	ENSG00000278266	ENSG00000278266	novel transcript	NA	lncRNA
44.7219	4.62468	2.15326	4.69829e-05	0.000755388	ENSG00000105472	CLEC11A	C-type lectin domain containing 11A [Source:HGNC Symbol;Acc:HGNC:10576]	6320	protein_coding
11.6334	-4.58731	1.29993	5.13978e-06	0.000113152	ENSG00000187689	AMTN	amelotin [Source:HGNC Symbol;Acc:HGNC:33188]	401138	protein_coding
8.29775	4.57766	1.41742	9.75324e-06	0.000196418	ENSG00000261092	LINC02178	long intergenic non-protein coding RNA 2178 [Source:HGNC Symbol;Acc:HGNC:53040]	105371248	lncRNA
199.319	4.53737	1.17045	2.2613e-06	5.52588e-05	ENSG00000186907	RTN4RL2	reticulon 4 receptor like 2 [Source:HGNC Symbol;Acc:HGNC:23053]	349667	protein_coding
2924.14	-4.53002	0.777837	5.73095e-10	3.18254e-08	ENSG00000115461	IGFBP5	insulin like growth factor binding protein 5 [Source:HGNC Symbol;Acc:HGNC:5474]	3488	protein_coding
21.7908	4.52505	1.84129	3.61331e-05	0.000605298	ENSG00000260691	ANKRD20A1	ankyrin repeat domain 20 family member A1 [Source:HGNC Symbol;Acc:HGNC:23665]	84210	processed_transcript
118.417	4.51376	1.23631	4.11901e-06	9.33627e-05	ENSG00000181045	SLC26A11	solute carrier family 26 member 11 [Source:HGNC Symbol;Acc:HGNC:14471]	284129	protein_coding
59.8785	4.5113	1.82397	3.59262e-05	0.00060274	ENSG00000179046	TRIML2	tripartite motif family like 2 [Source:HGNC Symbol;Acc:HGNC:26378]	205860	protein_coding
21.141	4.50473	1.46275	1.39092e-05	0.000265434	ENSG00000116183	PAPPA2	pappalysin 2 [Source:HGNC Symbol;Acc:HGNC:14615]	60676	protein_coding
236.74	4.49426	0.623685	7.57342e-14	8.24649e-12	ENSG00000119547	ONECUT2	one cut homeobox 2 [Source:HGNC Symbol;Acc:HGNC:8139]	9480	protein_coding
384.529	4.46666	3.24869	0.000114975	0.00162465	ENSG00000205922	ONECUT3	one cut homeobox 3 [Source:HGNC Symbol;Acc:HGNC:13399]	390874	protein_coding
154.791	4.4633	1.24477	5.02057e-06	0.000110989	ENSG00000183682	BMP8A	bone morphogenetic protein 8a [Source:HGNC Symbol;Acc:HGNC:21650]	353500	protein_coding
4.47453	4.42287	1.52762	2.08232e-05	0.000375444	ENSG00000224163	ENSG00000224163	pseudogene similar to part of filamin C, gamma (actin binding protein 280) (FLNC)	NA	unprocessed_pseudogene
10.0105	-4.39886	0.924683	1.24288e-07	4.24088e-06	ENSG00000223829	ENSG00000223829	novel transcript	105375267	lncRNA
14.795	-4.39882	1.1208	2.19662e-06	5.39752e-05	ENSG00000179593	ALOX15B	arachidonate 15-lipoxygenase type B [Source:HGNC Symbol;Acc:HGNC:434]	247	protein_coding
44.9422	4.38564	2.29014	7.7124e-05	0.00114788	ENSG00000172137	CALB2	calbindin 2 [Source:HGNC Symbol;Acc:HGNC:1435]	794	protein_coding
45.026	4.38146	0.829573	1.15659e-08	4.85658e-07	ENSG00000135406	PRPH	peripherin [Source:HGNC Symbol;Acc:HGNC:9461]	5630	processed_transcript
19.4197	-4.37839	0.706421	7.08738e-11	4.67157e-09	ENSG00000260581	ENSG00000260581	novel transcript, antisense to SPARC	105378231	lncRNA
11.6287	4.33445	1.5779	2.89165e-05	0.000501031	ENSG00000118473	SGIP1	SH3GL interacting endocytic adaptor 1 [Source:HGNC Symbol;Acc:HGNC:25412]	84251	protein_coding
9.83163	4.32046	1.41957	1.75324e-05	0.000324269	ENSG00000205129	C4orf47	chromosome 4 open reading frame 47 [Source:HGNC Symbol;Acc:HGNC:34346]	441054	protein_coding
88.8242	4.30062	1.12155	2.9925e-06	7.06402e-05	ENSG00000121966	CXCR4	C-X-C motif chemokine receptor 4 [Source:HGNC Symbol;Acc:HGNC:2561]	7852	protein_coding
18.6592	4.29249	1.60552	3.37814e-05	0.000571504	ENSG00000100346	CACNA1I	calcium voltage-gated channel subunit alpha1 I [Source:HGNC Symbol;Acc:HGNC:1396]	8911	protein_coding
77.5968	4.29111	1.59961	3.33534e-05	0.000565125	ENSG00000183317	EPHA10	EPH receptor A10 [Source:HGNC Symbol;Acc:HGNC:19987]	284656	nonsense_mediated_decay
90.0952	4.28078	1.38642	1.66542e-05	0.000310091	ENSG00000175899	A2M	alpha-2-macroglobulin [Source:HGNC Symbol;Acc:HGNC:7]	2	processed_transcript
62.7035	-4.27528	0.884592	9.67063e-08	3.36699e-06	ENSG00000139304	PTPRQ	protein tyrosine phosphatase receptor type Q [Source:HGNC Symbol;Acc:HGNC:9679]	374462	processed_transcript
182.776	4.2513	0.925787	2.59499e-07	8.1531e-06	ENSG00000026751	SLAMF7	SLAM family member 7 [Source:HGNC Symbol;Acc:HGNC:21394]	57823	processed_transcript
74.2586	4.25	1.5528	3.17577e-05	0.000544316	ENSG00000166831	RBPMS2	RNA binding protein, mRNA processing factor 2 [Source:HGNC Symbol;Acc:HGNC:19098]	348093	protein_coding
72.0304	4.24362	2.58583	0.000112135	0.00158754	ENSG00000198885	ITPRIPL1	ITPRIP like 1 [Source:HGNC Symbol;Acc:HGNC:29371]	150771	protein_coding
1147.35	-4.20692	0.643484	9.23819e-12	7.07613e-10	ENSG00000271447	MMP28	matrix metallopeptidase 28 [Source:HGNC Symbol;Acc:HGNC:14366]	79148	protein_coding
20.6569	4.19793	1.84099	6.44289e-05	0.00098816	ENSG00000266964	FXYD1	FXYD domain containing ion transport regulator 1 [Source:HGNC Symbol;Acc:HGNC:4025]	5348	protein_coding
984.69	4.19657	0.343457	4.99721e-35	4.62513e-32	ENSG00000077782	FGFR1	fibroblast growth factor receptor 1 [Source:HGNC Symbol;Acc:HGNC:3688]	2260	nonsense_mediated_decay
171.27	4.19419	1.62621	4.28108e-05	0.000698719	ENSG00000103522	IL21R	interleukin 21 receptor [Source:HGNC Symbol;Acc:HGNC:6006]	50615	protein_coding
19.0232	4.17613	1.27685	1.23952e-05	0.000241309	ENSG00000147234	FRMPD3	FERM and PDZ domain containing 3 [Source:HGNC Symbol;Acc:HGNC:29382]	84443	protein_coding
23.1981	4.17149	1.77015	6.00429e-05	0.000931377	ENSG00000204335	SP5	Sp5 transcription factor [Source:HGNC Symbol;Acc:HGNC:14529]	389058	protein_coding
150.777	4.16675	0.84077	5.92e-08	2.15223e-06	ENSG00000121207	LRAT	lecithin retinol acyltransferase [Source:HGNC Symbol;Acc:HGNC:6685]	9227	processed_transcript
67.2395	4.15759	2.27937	0.000107094	0.00152493	ENSG00000077063	CTTNBP2	cortactin binding protein 2 [Source:HGNC Symbol;Acc:HGNC:15679]	83992	protein_coding
4.17219	-4.15131	1.51984	3.48851e-05	0.000586992	ENSG00000236334	PPIAL4G	peptidylprolyl isomerase A like 4G [Source:HGNC Symbol;Acc:HGNC:33996]	644591	protein_coding
64.9663	4.14266	1.53628	3.72195e-05	0.000619293	ENSG00000144821	MYH15	myosin heavy chain 15 [Source:HGNC Symbol;Acc:HGNC:31073]	22989	protein_coding
89.1146	-4.13086	1.0124	1.5897e-06	4.05419e-05	ENSG00000213648	SULT1A4	sulfotransferase family 1A member 4 [Source:HGNC Symbol;Acc:HGNC:30004]	445329	protein_coding
25.9685	4.11738	1.68577	5.62481e-05	0.000879887	ENSG00000069188	SDK2	sidekick cell adhesion molecule 2 [Source:HGNC Symbol;Acc:HGNC:19308]	54549	protein_coding
16.8298	-4.1135	0.782649	1.48493e-08	6.1424e-07	ENSG00000134215	VAV3	vav guanine nucleotide exchange factor 3 [Source:HGNC Symbol;Acc:HGNC:12659]	10451	protein_coding
16.2257	4.09174	1.59237	4.76065e-05	0.000763526	ENSG00000250748	ENSG00000250748	novel transcript	105369187	lncRNA
49.4544	4.08712	1.54139	4.19393e-05	0.000687018	ENSG00000225339	ENSG00000225339	novel transcript, antisense to C6orf1	NA	lncRNA
249.374	-4.0833	0.489369	1.38063e-17	2.35908e-15	ENSG00000164120	HPGD	15-hydroxyprostaglandin dehydrogenase [Source:HGNC Symbol;Acc:HGNC:5154]	3248	protein_coding
500.596	-4.04384	0.777296	1.9539e-08	7.93456e-07	ENSG00000149596	JPH2	junctophilin 2 [Source:HGNC Symbol;Acc:HGNC:14202]	57158	protein_coding
137.46	-4.04254	0.414399	3.67897e-23	1.31808e-20	ENSG00000128268	MGAT3	beta-1,4-mannosyl-glycoprotein 4-beta-N-acetylglucosaminyltransferase [Source:HGNC Symbol;Acc:HGNC:7046]	4248	protein_coding
6.50365	4.03516	1.73852	7.20193e-05	0.00108385	ENSG00000259080	ENSG00000259080	novel transcript	NA	lncRNA
82.5729	3.99616	1.96615	0.00010617	0.00151662	ENSG00000186994	KANK3	KN motif and ankyrin repeat domains 3 [Source:HGNC Symbol;Acc:HGNC:24796]	256949	protein_coding
223.429	3.98736	0.953778	1.19789e-06	3.18471e-05	ENSG00000161682	FAM171A2	family with sequence similarity 171 member A2 [Source:HGNC Symbol;Acc:HGNC:30480]	284069	protein_coding
59.2195	3.97961	2.34766	0.000143635	0.00194665	ENSG00000126218	F10	coagulation factor X [Source:HGNC Symbol;Acc:HGNC:3528]	2159	protein_coding
21.3425	3.97597	0.985226	1.89393e-06	4.73759e-05	ENSG00000226380	ENSG00000226380	novel transcript	NA	lncRNA
14.2178	3.9637	2.05887	0.000122304	0.0017065	ENSG00000007312	CD79B	CD79b molecule [Source:HGNC Symbol;Acc:HGNC:1699]	974	protein_coding
51.124	3.94727	2.52704	0.000161128	0.00213924	ENSG00000196405	EVL	Enah/Vasp-like [Source:HGNC Symbol;Acc:HGNC:20234]	51466	protein_coding
54.8531	3.93961	1.80251	9.43562e-05	0.00137463	ENSG00000142611	PRDM16	PR/SET domain 16 [Source:HGNC Symbol;Acc:HGNC:14000]	63976	protein_coding
347.333	3.93636	1.05682	4.63478e-06	0.000103366	ENSG00000062524	LTK	leukocyte receptor tyrosine kinase [Source:HGNC Symbol;Acc:HGNC:6721]	4058	protein_coding
844.208	3.93428	0.512848	3.28522e-15	4.19394e-13	ENSG00000105409	ATP1A3	ATPase Na+/K+ transporting subunit alpha 3 [Source:HGNC Symbol;Acc:HGNC:801]	478	non_stop_decay
278.586	3.92316	1.53053	5.50688e-05	0.00086294	ENSG00000183971	NPW	neuropeptide W [Source:HGNC Symbol;Acc:HGNC:30509]	283869	protein_coding
275.069	3.92223	0.84727	2.40882e-07	7.60044e-06	ENSG00000154153	RETREG1	reticulophagy regulator 1 [Source:HGNC Symbol;Acc:HGNC:25964]	54463	nonsense_mediated_decay
15.7762	3.92063	1.93875	0.000116442	0.00163912	ENSG00000239467	ENSG00000239467	glutamate rich 2 [Source:NCBI gene (formerly Entrezgene);Acc:285141]	285141	lncRNA
128.102	-3.89861	0.423069	6.77938e-21	1.88238e-18	ENSG00000162552	WNT4	Wnt family member 4 [Source:HGNC Symbol;Acc:HGNC:12783]	54361	protein_coding
8.7604	-3.89596	1.05551	5.11045e-06	0.000112617	ENSG00000197353	LYPD2	LY6/PLAUR domain containing 2 [Source:HGNC Symbol;Acc:HGNC:25215]	137797	protein_coding
10.4521	3.87634	0.892378	6.95009e-07	1.94436e-05	ENSG00000162975	KCNF1	potassium voltage-gated channel modifier subfamily F member 1 [Source:HGNC Symbol;Acc:HGNC:6246]	3754	protein_coding
86.5296	3.87329	0.828483	2.00436e-07	6.48485e-06	ENSG00000158164	TMSB15A	thymosin beta 15A [Source:HGNC Symbol;Acc:HGNC:30744]	11013	protein_coding
14.1939	3.85204	0.79173	9.09214e-08	3.18555e-06	ENSG00000262003	ENSG00000262003	novel transcript, antisense to NXN	101927727	lncRNA
179.812	3.84392	3.28237	0.000218062	0.00273699	ENSG00000198598	MMP17	matrix metallopeptidase 17 [Source:HGNC Symbol;Acc:HGNC:7163]	4326	nonsense_mediated_decay
11.6077	3.83062	1.80955	0.000114443	0.00161815	ENSG00000163273	NPPC	natriuretic peptide C [Source:HGNC Symbol;Acc:HGNC:7941]	4880	protein_coding
77.4088	3.82478	1.21415	1.89828e-05	0.00034705	ENSG00000129910	CDH15	cadherin 15 [Source:HGNC Symbol;Acc:HGNC:1754]	1013	protein_coding
138.594	3.81259	0.925733	1.47607e-06	3.81255e-05	ENSG00000176884	GRIN1	glutamate ionotropic receptor NMDA type subunit 1 [Source:HGNC Symbol;Acc:HGNC:4584]	2902	protein_coding
55.6028	3.80928	1.52835	6.72013e-05	0.00102033	ENSG00000197653	DNAH10	dynein axonemal heavy chain 10 [Source:HGNC Symbol;Acc:HGNC:2941]	196385	protein_coding
53.2396	3.80593	2.09954	0.000161216	0.00213924	ENSG00000172350	ABCG4	ATP binding cassette subfamily G member 4 [Source:HGNC Symbol;Acc:HGNC:13884]	64137	protein_coding
56.058	3.7984	1.66026	9.33421e-05	0.0013614	ENSG00000176428	VPS37D	VPS37D subunit of ESCRT-I [Source:HGNC Symbol;Acc:HGNC:18287]	155382	protein_coding
135.449	3.79825	0.304597	2.69968e-36	3.15622e-33	ENSG00000179148	ALOXE3	arachidonate lipoxygenase 3 [Source:HGNC Symbol;Acc:HGNC:13743]	59344	protein_coding
15.3547	3.79575	1.34458	3.74642e-05	0.000622432	ENSG00000246465	ENSG00000246465	novel transcript LOC100506705	NA	lncRNA
5788.17	-3.77865	0.45365	1.71797e-17	2.84785e-15	ENSG00000100867	DHRS2	dehydrogenase/reductase 2 [Source:HGNC Symbol;Acc:HGNC:18349]	10202	processed_transcript
17.0903	3.77725	1.77039	0.000117869	0.00165501	ENSG00000163083	INHBB	inhibin subunit beta B [Source:HGNC Symbol;Acc:HGNC:6067]	3625	protein_coding
17.2344	-3.77594	0.793486	1.40766e-07	4.75925e-06	ENSG00000283992	SLURP2	secreted LY6/PLAUR domain containing 2 [Source:HGNC Symbol;Acc:HGNC:25549]	432355	protein_coding
371.403	3.73557	0.695807	8.53595e-09	3.68173e-07	ENSG00000113657	DPYSL3	dihydropyrimidinase like 3 [Source:HGNC Symbol;Acc:HGNC:3015]	1809	protein_coding
1465.87	3.72976	3.56001	0.000258474	0.00315292	ENSG00000110651	CD81	CD81 molecule [Source:HGNC Symbol;Acc:HGNC:1701]	975	protein_coding
34.7388	3.71314	1.23302	2.64964e-05	0.000464534	ENSG00000166961	MS4A15	membrane spanning 4-domains A15 [Source:HGNC Symbol;Acc:HGNC:28573]	219995	protein_coding
149.43	3.69343	0.753384	7.4765e-08	2.64873e-06	ENSG00000166313	APBB1	amyloid beta precursor protein binding family B member 1 [Source:HGNC Symbol;Acc:HGNC:581]	322	processed_transcript
21.546	-3.68848	0.640067	1.05697e-09	5.55048e-08	ENSG00000129048	ACKR4	atypical chemokine receptor 4 [Source:HGNC Symbol;Acc:HGNC:1611]	51554	protein_coding
36.2559	3.68661	2.06525	0.000188965	0.00243756	ENSG00000237596	ENSG00000237596	novel transcript	644135	lncRNA
8.8875	-3.68512	0.934212	2.50497e-06	6.02849e-05	ENSG00000094755	GABRP	gamma-aminobutyric acid type A receptor subunit pi [Source:HGNC Symbol;Acc:HGNC:4089]	2568	protein_coding
27.5486	3.66009	1.05987	9.67486e-06	0.000195371	ENSG00000035664	DAPK2	death associated protein kinase 2 [Source:HGNC Symbol;Acc:HGNC:2675]	23604	protein_coding
237.479	3.6103	0.437122	3.06274e-17	4.96589e-15	ENSG00000243742	RPLP0P2	ribosomal protein lateral stalk subunit P0 pseudogene 2 [Source:HGNC Symbol;Acc:HGNC:17960]	113157	processed_transcript
291.531	3.58832	0.386849	3.97298e-21	1.14613e-18	ENSG00000166963	MAP1A	microtubule associated protein 1A [Source:HGNC Symbol;Acc:HGNC:6835]	4130	protein_coding
55.807	3.58645	1.18858	2.70431e-05	0.000471514	ENSG00000255330	ENSG00000255330	novel protein	NA	nonsense_mediated_decay
210.257	3.58624	1.1556	2.23566e-05	0.000399845	ENSG00000205517	RGL3	ral guanine nucleotide dissociation stimulator like 3 [Source:HGNC Symbol;Acc:HGNC:30282]	57139	nonsense_mediated_decay
1650.38	-3.57105	0.691408	2.15227e-08	8.64528e-07	ENSG00000287064	ENSG00000287064	novel transcript	NA	lncRNA
18.7214	3.5676	2.02429	0.00022032	0.00275406	ENSG00000180815	MAP3K15	mitogen-activated protein kinase kinase kinase 15 [Source:HGNC Symbol;Acc:HGNC:31689]	389840	processed_transcript
132.135	3.56178	0.699017	2.9637e-08	1.14891e-06	ENSG00000087085	ACHE	acetylcholinesterase (Cartwright blood group) [Source:HGNC Symbol;Acc:HGNC:108]	43	protein_coding
99.4204	3.55528	1.33633	5.70324e-05	0.00088965	ENSG00000088538	DOCK3	dedicator of cytokinesis 3 [Source:HGNC Symbol;Acc:HGNC:2989]	1795	protein_coding
5.41999	3.54439	1.72109	0.000160157	0.002129	ENSG00000274461	ENSG00000274461	novel transcript	NA	lncRNA
8.54377	3.54138	2.06041	0.00023526	0.00291133	ENSG00000159217	IGF2BP1	insulin like growth factor 2 mRNA binding protein 1 [Source:HGNC Symbol;Acc:HGNC:28866]	10642	protein_coding
211.691	3.53949	1.28789	4.81863e-05	0.000770277	ENSG00000068615	REEP1	receptor accessory protein 1 [Source:HGNC Symbol;Acc:HGNC:25786]	65055	protein_coding
319.389	3.53266	0.789098	3.92179e-07	1.16464e-05	ENSG00000223638	RFPL4A	ret finger protein like 4A [Source:HGNC Symbol;Acc:HGNC:16449]	342931	protein_coding
45.2655	3.52341	1.29948	5.2173e-05	0.000824267	ENSG00000099617	EFNA2	ephrin A2 [Source:HGNC Symbol;Acc:HGNC:3222]	1943	protein_coding
158.183	3.51651	0.647976	5.7693e-09	2.58374e-07	ENSG00000131773	KHDRBS3	KH RNA binding domain containing, signal transduction associated 3 [Source:HGNC Symbol;Acc:HGNC:18117]	10656	protein_coding
5.58987	-3.51253	1.68513	0.000158577	0.00211053	ENSG00000266850	ENSG00000266850	novel transcript, antisense to RBBP8	101927571	lncRNA
24.0669	-3.51137	0.462287	5.73603e-15	7.11812e-13	ENSG00000130595	TNNT3	troponin T3, fast skeletal type [Source:HGNC Symbol;Acc:HGNC:11950]	7140	protein_coding
59.0116	3.50488	1.50013	0.000106279	0.0015172	ENSG00000133488	SEC14L4	SEC14 like lipid binding 4 [Source:HGNC Symbol;Acc:HGNC:20627]	284904	protein_coding
4.55772	-3.49694	1.77856	0.000189394	0.00244105	ENSG00000229372	SZT2-AS1	SZT2 antisense RNA 1 [Source:HGNC Symbol;Acc:HGNC:41225]	100873952	lncRNA
282.04	3.4951	3.10272	0.00030156	0.00358019	ENSG00000185269	NOTUM	notum, palmitoleoyl-protein carboxylesterase [Source:HGNC Symbol;Acc:HGNC:27106]	147111	protein_coding
120.714	3.49487	0.54739	2.48522e-11	1.74146e-09	ENSG00000095752	IL11	interleukin 11 [Source:HGNC Symbol;Acc:HGNC:5966]	3589	protein_coding
9.35076	3.48637	1.61271	0.000143728	0.00194673	ENSG00000233559	LINC00513	long intergenic non-protein coding RNA 513 [Source:HGNC Symbol;Acc:HGNC:43566]	NA	lncRNA
33.9185	3.47918	2.20124	0.000277003	0.00334042	ENSG00000167889	MGAT5B	alpha-1,6-mannosylglycoprotein 6-beta-N-acetylglucosaminyltransferase B [Source:HGNC Symbol;Acc:HGNC:24140]	146664	protein_coding
10.4575	3.46052	1.84286	0.000218845	0.00274334	ENSG00000204876	ENSG00000204876	novel transcript	NA	lncRNA
36.6795	3.45693	0.860006	1.8588e-06	4.66547e-05	ENSG00000240476	LINC00973	long intergenic non-protein coding RNA 973 [Source:HGNC Symbol;Acc:HGNC:48868]	NA	lncRNA
248.41	3.45687	1.31195	6.21497e-05	0.000958037	ENSG00000156298	TSPAN7	tetraspanin 7 [Source:HGNC Symbol;Acc:HGNC:11854]	7102	protein_coding
63.8457	3.45117	1.05014	1.46164e-05	0.000278212	ENSG00000112183	RBM24	RNA binding motif protein 24 [Source:HGNC Symbol;Acc:HGNC:21539]	221662	protein_coding
55.6648	3.44908	0.635098	5.39729e-09	2.44673e-07	ENSG00000241697	TMEFF1	transmembrane protein with EGF like and two follistatin like domains 1 [Source:HGNC Symbol;Acc:HGNC:11866]	8577	protein_coding
23.3432	3.42803	1.64036	0.000167734	0.00220596	ENSG00000256008	CABP1-DT	CABP1 divergent transcript [Source:HGNC Symbol;Acc:HGNC:55491]	NA	lncRNA
12.3759	-3.4248	0.965972	7.44809e-06	0.000155201	ENSG00000005981	ASB4	ankyrin repeat and SOCS box containing 4 [Source:HGNC Symbol;Acc:HGNC:16009]	51666	processed_transcript
129.985	3.42343	0.498524	1.02222e-12	9.23029e-11	ENSG00000164867	NOS3	nitric oxide synthase 3 [Source:HGNC Symbol;Acc:HGNC:7876]	4846	protein_coding
72.1253	3.41779	3.03852	0.000324995	0.00379155	ENSG00000128602	SMO	smoothened, frizzled class receptor [Source:HGNC Symbol;Acc:HGNC:11119]	6608	protein_coding
267.887	3.415	0.633988	6.57031e-09	2.90517e-07	ENSG00000147231	RADX	RPA1 related single stranded DNA binding protein, X-linked [Source:HGNC Symbol;Acc:HGNC:25486]	55086	protein_coding
98.1924	3.4102	0.364294	1.68361e-21	5.05377e-19	ENSG00000067798	NAV3	neuron navigator 3 [Source:HGNC Symbol;Acc:HGNC:15998]	89795	protein_coding
13.1046	-3.40945	2.51989	0.000321693	0.00377085	ENSG00000259952	ENSG00000259952	novel transcript, antisense to MAZ	NA	lncRNA
70.5895	3.40861	1.56671	0.000148059	0.00199686	ENSG00000184185	KCNJ12	potassium inwardly rectifying channel subfamily J member 12 [Source:HGNC Symbol;Acc:HGNC:6258]	3768	protein_coding
32.0156	3.40088	1.69096	0.000192794	0.0024726	ENSG00000166922	SCG5	secretogranin V [Source:HGNC Symbol;Acc:HGNC:10816]	6447	protein_coding
240.762	3.39731	1.0174	1.27333e-05	0.000246381	ENSG00000136960	ENPP2	ectonucleotide pyrophosphatase/phosphodiesterase 2 [Source:HGNC Symbol;Acc:HGNC:3357]	5168	protein_coding
10.4159	-3.39342	1.88446	0.000255406	0.00312065	ENSG00000280186	ENSG00000280186	TEC	NA	TEC
474.13	-3.3801	0.502171	2.46415e-12	2.07267e-10	ENSG00000135925	WNT10A	Wnt family member 10A [Source:HGNC Symbol;Acc:HGNC:13829]	80326	protein_coding
123.481	3.37178	1.3285	7.74976e-05	0.0011507	ENSG00000185352	HS6ST3	heparan sulfate 6-O-sulfotransferase 3 [Source:HGNC Symbol;Acc:HGNC:19134]	266722	protein_coding
164.73	3.37015	1.72256	0.000213877	0.00269475	ENSG00000157570	TSPAN18	tetraspanin 18 [Source:HGNC Symbol;Acc:HGNC:20660]	90139	protein_coding
27.8817	-3.36597	0.597542	1.75538e-09	8.70361e-08	ENSG00000047457	CP	ceruloplasmin [Source:HGNC Symbol;Acc:HGNC:2295]	1356	nonsense_mediated_decay
75.2175	3.33768	1.33123	8.33142e-05	0.00123049	ENSG00000101331	CCM2L	CCM2 like scaffold protein [Source:HGNC Symbol;Acc:HGNC:16153]	140706	protein_coding
29.8634	3.32347	1.5482	0.000163834	0.00216493	ENSG00000288062	ENSG00000288062	novel transcript	101929748	lncRNA
37.9057	3.32152	1.44174	0.000123939	0.00172282	ENSG00000105383	CD33	CD33 molecule [Source:HGNC Symbol;Acc:HGNC:1659]	945	protein_coding
31.2048	-3.3198	0.7832	8.21526e-07	2.2669e-05	ENSG00000205436	EXOC3L4	exocyst complex component 3 like 4 [Source:HGNC Symbol;Acc:HGNC:20120]	91828	protein_coding
43.4887	-3.31593	0.653631	2.72695e-08	1.07021e-06	ENSG00000261934	PCDHGA9	protocadherin gamma subfamily A, 9 [Source:HGNC Symbol;Acc:HGNC:8707]	56107	protein_coding
58.674	3.31274	1.2107	5.21359e-05	0.000824266	ENSG00000157890	MEGF11	multiple EGF like domains 11 [Source:HGNC Symbol;Acc:HGNC:29635]	84465	protein_coding
52.5939	-3.311	1.32737	8.61951e-05	0.0012663	ENSG00000233098	CCDC144NL-AS1	CCDC144NL antisense RNA 1 [Source:HGNC Symbol;Acc:HGNC:51340]	440416	lncRNA
1374.09	-3.31054	0.217865	9.28467e-53	2.578e-49	ENSG00000077157	PPP1R12B	protein phosphatase 1 regulatory subunit 12B [Source:HGNC Symbol;Acc:HGNC:7619]	4660	protein_coding
4.30512	3.29194	2.06895	0.000345115	0.00397822	ENSG00000144130	NT5DC4	5'-nucleotidase domain containing 4 [Source:HGNC Symbol;Acc:HGNC:27678]	284958	protein_coding
47.0978	3.28307	0.730913	3.12696e-07	9.55423e-06	ENSG00000206172	HBA1	hemoglobin subunit alpha 1 [Source:HGNC Symbol;Acc:HGNC:4823]	3039	protein_coding
258.719	3.28053	0.806788	1.44814e-06	3.75789e-05	ENSG00000177706	FAM20C	FAM20C golgi associated secretory pathway kinase [Source:HGNC Symbol;Acc:HGNC:22140]	56975	protein_coding
18.5309	-3.28027	0.667786	5.45354e-08	1.999e-06	ENSG00000224596	ZMIZ1-AS1	ZMIZ1 antisense RNA 1 [Source:HGNC Symbol;Acc:HGNC:27433]	NA	lncRNA
95.4922	3.24777	3.00612	0.000387757	0.00437221	ENSG00000122863	CHST3	carbohydrate sulfotransferase 3 [Source:HGNC Symbol;Acc:HGNC:1971]	9469	protein_coding
45.048	3.24703	0.903422	6.12466e-06	0.000131066	ENSG00000161681	SHANK1	SH3 and multiple ankyrin repeat domains 1 [Source:HGNC Symbol;Acc:HGNC:15474]	50944	protein_coding
111.943	3.24688	2.0626	0.000368142	0.00418074	ENSG00000168481	LGI3	leucine rich repeat LGI family member 3 [Source:HGNC Symbol;Acc:HGNC:18711]	203190	protein_coding
288.843	3.24673	1.29689	8.61952e-05	0.0012663	ENSG00000007402	CACNA2D2	calcium voltage-gated channel auxiliary subunit alpha2delta 2 [Source:HGNC Symbol;Acc:HGNC:1400]	9254	protein_coding
7.27105	-3.2422	1.14392	4.22431e-05	0.000690977	ENSG00000187054	TMPRSS11A	transmembrane serine protease 11A [Source:HGNC Symbol;Acc:HGNC:27954]	339967	protein_coding
9.36122	3.22332	1.23172	6.82912e-05	0.00103546	ENSG00000288919	ENSG00000288919	novel transcript	NA	lncRNA
15.1039	3.21789	1.81438	0.000311953	0.00367999	ENSG00000167723	TRPV3	transient receptor potential cation channel subfamily V member 3 [Source:HGNC Symbol;Acc:HGNC:18084]	162514	nonsense_mediated_decay
106.828	3.21286	2.09218	0.000392823	0.00441141	ENSG00000187867	PALM3	paralemmin 3 [Source:HGNC Symbol;Acc:HGNC:33274]	342979	protein_coding
89.3468	3.20828	1.8918	0.000344885	0.00397764	ENSG00000160460	SPTBN4	spectrin beta, non-erythrocytic 4 [Source:HGNC Symbol;Acc:HGNC:14896]	57731	protein_coding
37.0951	-3.20697	0.526177	1.10362e-10	7.02429e-09	ENSG00000180447	GAS1	growth arrest specific 1 [Source:HGNC Symbol;Acc:HGNC:4165]	2619	protein_coding
14.7402	3.20102	0.820199	2.34382e-06	5.67755e-05	ENSG00000258088	ENSG00000258088	novel transcript	NA	lncRNA
226.053	3.19914	1.89177	0.000349886	0.00401655	ENSG00000172348	RCAN2	regulator of calcineurin 2 [Source:HGNC Symbol;Acc:HGNC:3041]	10231	protein_coding
390.052	3.196	0.423172	6.15832e-15	7.59971e-13	ENSG00000025039	RRAGD	Ras related GTP binding D [Source:HGNC Symbol;Acc:HGNC:19903]	58528	protein_coding
160.46	3.19273	0.938104	1.01958e-05	0.000204774	ENSG00000133134	BEX2	brain expressed X-linked 2 [Source:HGNC Symbol;Acc:HGNC:30933]	84707	protein_coding
376.905	-3.16673	0.249003	9.75648e-38	1.3545e-34	ENSG00000265763	ZNF488	zinc finger protein 488 [Source:HGNC Symbol;Acc:HGNC:23535]	118738	protein_coding
111.223	3.15562	1.49397	0.000190905	0.00245262	ENSG00000214050	FBXO16	F-box protein 16 [Source:HGNC Symbol;Acc:HGNC:13618]	157574	nonsense_mediated_decay
94.1514	3.1541	0.857522	4.56427e-06	0.000102101	ENSG00000169432	SCN9A	sodium voltage-gated channel alpha subunit 9 [Source:HGNC Symbol;Acc:HGNC:10597]	6335	protein_coding
10.4852	3.14911	2.24476	0.0004482	0.00491869	ENSG00000163879	DNALI1	dynein axonemal light intermediate chain 1 [Source:HGNC Symbol;Acc:HGNC:14353]	7802	protein_coding
37.3781	3.14632	1.53157	0.000212919	0.00268875	ENSG00000184454	NCMAP	non-compact myelin associated protein [Source:HGNC Symbol;Acc:HGNC:29332]	400746	protein_coding
26.3445	-3.14478	0.798491	2.0053e-06	4.9714e-05	ENSG00000108984	MAP2K6	mitogen-activated protein kinase kinase 6 [Source:HGNC Symbol;Acc:HGNC:6846]	5608	protein_coding
361.443	3.1402	0.405592	1.35436e-15	1.85707e-13	ENSG00000153132	CLGN	calmegin [Source:HGNC Symbol;Acc:HGNC:2060]	1047	protein_coding
268.765	3.13955	1.90058	0.000387528	0.00437185	ENSG00000103489	XYLT1	xylosyltransferase 1 [Source:HGNC Symbol;Acc:HGNC:15516]	64131	protein_coding
718.547	3.12959	0.939845	1.21451e-05	0.000237093	ENSG00000104267	CA2	carbonic anhydrase 2 [Source:HGNC Symbol;Acc:HGNC:1373]	760	protein_coding
113.772	3.12879	0.745425	8.14316e-07	2.2498e-05	ENSG00000112394	SLC16A10	solute carrier family 16 member 10 [Source:HGNC Symbol;Acc:HGNC:17027]	117247	protein_coding
7.14393	3.12343	2.01016	0.000431289	0.0047521	ENSG00000100365	NCF4	neutrophil cytosolic factor 4 [Source:HGNC Symbol;Acc:HGNC:7662]	4689	protein_coding
135.36	3.12104	0.652172	7.94049e-08	2.79972e-06	ENSG00000152689	RASGRP3	RAS guanyl releasing protein 3 [Source:HGNC Symbol;Acc:HGNC:14545]	25780	protein_coding
2048.76	-3.11833	0.456902	9.7914e-13	8.91379e-11	ENSG00000185630	PBX1	PBX homeobox 1 [Source:HGNC Symbol;Acc:HGNC:8632]	5087	processed_transcript
57.6546	3.09785	2.10266	0.000467807	0.00510431	ENSG00000187486	KCNJ11	potassium inwardly rectifying channel subfamily J member 11 [Source:HGNC Symbol;Acc:HGNC:6257]	3767	protein_coding
31.53	3.09679	2.64279	0.000467864	0.00510431	ENSG00000075891	PAX2	paired box 2 [Source:HGNC Symbol;Acc:HGNC:8616]	5076	protein_coding
549.73	3.0868	0.615972	2.77974e-08	1.08708e-06	ENSG00000183688	RFLNB	refilin B [Source:HGNC Symbol;Acc:HGNC:28705]	359845	protein_coding
5.11291	3.08458	1.67411	0.000315715	0.00371647	ENSG00000144218	AFF3	AF4/FMR2 family member 3 [Source:HGNC Symbol;Acc:HGNC:6473]	3899	protein_coding
4.73307	3.08453	1.90496	0.000424212	0.00469041	ENSG00000143257	NR1I3	nuclear receptor subfamily 1 group I member 3 [Source:HGNC Symbol;Acc:HGNC:7969]	9970	protein_coding
194.795	3.08444	1.69934	0.000329309	0.00383245	ENSG00000177181	RIMKLA	ribosomal modification protein rimK like family member A [Source:HGNC Symbol;Acc:HGNC:28725]	284716	protein_coding
16.4042	3.08409	0.701735	3.73682e-07	1.12019e-05	ENSG00000160219	GAB3	GRB2 associated binding protein 3 [Source:HGNC Symbol;Acc:HGNC:17515]	139716	protein_coding
245.297	3.08211	0.353095	3.76473e-19	8.19862e-17	ENSG00000095739	BAMBI	BMP and activin membrane bound inhibitor [Source:HGNC Symbol;Acc:HGNC:30251]	25805	retained_intron
24.6049	-3.07878	1.93429	0.000438639	0.00482351	ENSG00000214290	COLCA2	colorectal cancer associated 2 [Source:HGNC Symbol;Acc:HGNC:26978]	120376	protein_coding
13.7596	3.07829	2.06403	0.000474513	0.00516047	ENSG00000286058	ENSG00000286058	novel transcript	NA	lncRNA
18.3171	-3.07344	0.910884	1.05051e-05	0.000209848	ENSG00000127578	WFIKKN1	WAP, follistatin/kazal, immunoglobulin, kunitz and netrin domain containing 1 [Source:HGNC Symbol;Acc:HGNC:30912]	117166	retained_intron
124.699	3.06982	1.30794	0.000124443	0.00172667	ENSG00000010319	SEMA3G	semaphorin 3G [Source:HGNC Symbol;Acc:HGNC:30400]	56920	protein_coding
167.889	3.06369	1.71424	0.000348863	0.00401193	ENSG00000133433	GSTT2B	glutathione S-transferase theta 2B [Source:HGNC Symbol;Acc:HGNC:33437]	653689	protein_coding
29.7584	-3.06195	0.800607	2.72085e-06	6.5045e-05	ENSG00000075035	WSCD2	WSC domain containing 2 [Source:HGNC Symbol;Acc:HGNC:29117]	9671	protein_coding
31.5287	3.05421	1.31797	0.000132882	0.00182542	ENSG00000119121	TRPM6	transient receptor potential cation channel subfamily M member 6 [Source:HGNC Symbol;Acc:HGNC:17995]	140803	protein_coding
11.0819	-3.05376	0.714145	5.66662e-07	1.63047e-05	ENSG00000185038	MROH2A	maestro heat like repeat family member 2A [Source:HGNC Symbol;Acc:HGNC:27936]	339766	protein_coding
158.466	-3.04712	0.60307	2.17099e-08	8.68919e-07	ENSG00000181143	MUC16	mucin 16, cell surface associated [Source:HGNC Symbol;Acc:HGNC:15582]	94025	protein_coding
324.244	3.03849	0.758859	1.47213e-06	3.8068e-05	ENSG00000092421	SEMA6A	semaphorin 6A [Source:HGNC Symbol;Acc:HGNC:10738]	57556	protein_coding
12.2966	3.03666	2.25031	0.000524369	0.00559722	ENSG00000167011	NAT16	N-acetyltransferase 16 (putative) [Source:HGNC Symbol;Acc:HGNC:22030]	375607	protein_coding
66.4241	3.03546	2.29715	0.000525275	0.00560151	ENSG00000182632	CCNYL2	cyclin Y like 2 (pseudogene) [Source:HGNC Symbol;Acc:HGNC:23495]	414194	processed_transcript
360.739	3.0307	0.757959	1.48933e-06	3.84234e-05	ENSG00000005249	PRKAR2B	protein kinase cAMP-dependent type II regulatory subunit beta [Source:HGNC Symbol;Acc:HGNC:9392]	5577	protein_coding
193.721	3.02701	1.91789	0.000469378	0.00511092	ENSG00000113739	STC2	stanniocalcin 2 [Source:HGNC Symbol;Acc:HGNC:11374]	8614	protein_coding
44.3103	3.02535	2.43925	0.000525223	0.00560151	ENSG00000171954	CYP4F22	cytochrome P450 family 4 subfamily F member 22 [Source:HGNC Symbol;Acc:HGNC:26820]	126410	protein_coding
7.90792	-3.02507	1.62918	0.000321649	0.00377085	ENSG00000172243	CLEC7A	C-type lectin domain containing 7A [Source:HGNC Symbol;Acc:HGNC:14558]	64581	protein_coding
34.2666	3.02502	1.3948	0.000181315	0.00235529	ENSG00000166793	YPEL4	yippee like 4 [Source:HGNC Symbol;Acc:HGNC:18328]	219539	retained_intron
66.7697	3.0135	0.685899	3.4667e-07	1.04627e-05	ENSG00000204103	MAFB	MAF bZIP transcription factor B [Source:HGNC Symbol;Acc:HGNC:6408]	9935	protein_coding
309.235	3.00361	1.24913	0.00011164	0.00158255	ENSG00000156011	PSD3	pleckstrin and Sec7 domain containing 3 [Source:HGNC Symbol;Acc:HGNC:19093]	23362	protein_coding
21.9937	3.00319	0.839995	5.64909e-06	0.000122782	ENSG00000220201	ZGLP1	zinc finger GATA like protein 1 [Source:HGNC Symbol;Acc:HGNC:37245]	100125288	retained_intron
147.368	2.98872	1.05192	4.08375e-05	0.000672442	ENSG00000131094	C1QL1	complement C1q like 1 [Source:HGNC Symbol;Acc:HGNC:24182]	10882	protein_coding
49.4161	2.98805	0.66598	2.32681e-07	7.37309e-06	ENSG00000102678	FGF9	fibroblast growth factor 9 [Source:HGNC Symbol;Acc:HGNC:3687]	2254	protein_coding
89.3432	2.9871	3.10004	0.000505949	0.00543607	ENSG00000162490	DRAXIN	dorsal inhibitory axon guidance protein [Source:HGNC Symbol;Acc:HGNC:25054]	374946	protein_coding
238.931	2.98687	0.297759	1.57711e-24	7.14948e-22	ENSG00000101096	NFATC2	nuclear factor of activated T cells 2 [Source:HGNC Symbol;Acc:HGNC:7776]	4773	protein_coding
53.1099	2.97398	0.799479	3.54102e-06	8.18488e-05	ENSG00000277701	ENSG00000277701	novel transcript	NA	lncRNA
11.2197	2.97213	1.73703	0.000419456	0.00465029	ENSG00000233290	ENSG00000233290	novel transcript	NA	lncRNA
104.939	2.96916	1.21023	0.000100752	0.00145513	ENSG00000164400	CSF2	colony stimulating factor 2 [Source:HGNC Symbol;Acc:HGNC:2434]	1437	protein_coding
6.91866	-2.96346	1.50507	0.000273696	0.00330413	ENSG00000188227	ZNF793	zinc finger protein 793 [Source:HGNC Symbol;Acc:HGNC:33115]	390927	protein_coding
38.3858	2.96194	0.615969	5.79974e-08	2.11196e-06	ENSG00000237883	DGUOK-AS1	DGUOK antisense RNA 1 [Source:HGNC Symbol;Acc:HGNC:43441]	100874048	lncRNA
1167.83	2.9572	0.225799	5.40084e-40	8.56921e-37	ENSG00000131711	MAP1B	microtubule associated protein 1B [Source:HGNC Symbol;Acc:HGNC:6836]	4131	protein_coding
68.2018	2.95177	0.546397	3.37947e-09	1.6006e-07	ENSG00000165521	EML5	EMAP like 5 [Source:HGNC Symbol;Acc:HGNC:18197]	161436	protein_coding
44.3062	-2.94004	0.558454	6.62481e-09	2.91978e-07	ENSG00000254122	PCDHGB7	protocadherin gamma subfamily B, 7 [Source:HGNC Symbol;Acc:HGNC:8714]	56099	protein_coding
21.7841	2.93677	0.650948	1.96786e-07	6.40001e-06	ENSG00000105929	ATP6V0A4	ATPase H+ transporting V0 subunit a4 [Source:HGNC Symbol;Acc:HGNC:866]	50617	protein_coding
29.5119	2.92778	1.0647	5.05382e-05	0.000800717	ENSG00000157782	CABP1	calcium binding protein 1 [Source:HGNC Symbol;Acc:HGNC:1384]	9478	protein_coding
286.197	2.92754	0.533442	2.07963e-09	1.0175e-07	ENSG00000164949	GEM	GTP binding protein overexpressed in skeletal muscle [Source:HGNC Symbol;Acc:HGNC:4234]	2669	protein_coding
152.459	2.92045	0.53435	2.30985e-09	1.12028e-07	ENSG00000164484	TMEM200A	transmembrane protein 200A [Source:HGNC Symbol;Acc:HGNC:21075]	114801	protein_coding
434.303	2.9177	0.690642	5.88064e-07	1.68117e-05	ENSG00000144485	HES6	hes family bHLH transcription factor 6 [Source:HGNC Symbol;Acc:HGNC:18254]	55502	protein_coding
12.9457	2.90492	1.68068	0.000430422	0.00474489	ENSG00000102445	RUBCNL	rubicon like autophagy enhancer [Source:HGNC Symbol;Acc:HGNC:20420]	80183	protein_coding
222.221	2.89309	0.181363	4.12556e-58	3.05471e-54	ENSG00000173805	HAP1	huntingtin associated protein 1 [Source:HGNC Symbol;Acc:HGNC:4812]	9001	protein_coding
169.632	2.88335	0.747766	2.09563e-06	5.17651e-05	ENSG00000072954	TMEM38A	transmembrane protein 38A [Source:HGNC Symbol;Acc:HGNC:28462]	79041	protein_coding
6.10707	-2.88263	1.99918	0.000618931	0.00643046	ENSG00000264717	NPY4R2	neuropeptide Y receptor Y4-2 [Source:HGNC Symbol;Acc:HGNC:52383]	100996758	protein_coding
29.0856	2.87172	1.21521	0.000124485	0.00172667	ENSG00000260220	CCDC187	coiled-coil domain containing 187 [Source:HGNC Symbol;Acc:HGNC:30942]	399693	protein_coding
9.25277	2.86772	0.936176	2.23558e-05	0.000399845	ENSG00000079263	SP140	SP140 nuclear body protein [Source:HGNC Symbol;Acc:HGNC:17133]	11262	protein_coding
45.1645	-2.86167	0.639215	2.04085e-07	6.57005e-06	ENSG00000150672	DLG2	discs large MAGUK scaffold protein 2 [Source:HGNC Symbol;Acc:HGNC:2901]	1740	protein_coding
7.70133	2.85737	2.27746	0.000668925	0.0068632	ENSG00000147434	CHRNA6	cholinergic receptor nicotinic alpha 6 subunit [Source:HGNC Symbol;Acc:HGNC:15963]	8973	protein_coding
57.5201	-2.84884	0.45106	1.59084e-11	1.17011e-09	ENSG00000141579	ZNF750	zinc finger protein 750 [Source:HGNC Symbol;Acc:HGNC:25843]	79755	protein_coding
37.1644	2.83977	2.56387	0.000641117	0.00662686	ENSG00000134463	ECHDC3	enoyl-CoA hydratase domain containing 3 [Source:HGNC Symbol;Acc:HGNC:23489]	79746	protein_coding
6.62831	-2.8359	1.1898	0.000119281	0.00167061	ENSG00000205325	ENSG00000205325	novel transcript	NA	lncRNA
13.3649	-2.82709	0.678812	6.57847e-07	1.85441e-05	ENSG00000269416	LINC01224	long intergenic non-protein coding RNA 1224 [Source:HGNC Symbol;Acc:HGNC:49676]	104472717	lncRNA
8.38096	2.82512	2.01572	0.000680576	0.00695063	ENSG00000181240	SLC25A41	solute carrier family 25 member 41 [Source:HGNC Symbol;Acc:HGNC:28533]	284427	protein_coding
40.9018	-2.81128	0.773452	4.04768e-06	9.19337e-05	ENSG00000243710	CFAP57	cilia and flagella associated protein 57 [Source:HGNC Symbol;Acc:HGNC:26485]	149465	protein_coding
35.961	-2.80479	0.978766	3.67866e-05	0.00061255	ENSG00000120156	TEK	TEK receptor tyrosine kinase [Source:HGNC Symbol;Acc:HGNC:11724]	7010	protein_coding
86.5324	2.804	2.06958	0.000715138	0.0072423	ENSG00000099954	CECR2	CECR2 histone acetyl-lysine reader [Source:HGNC Symbol;Acc:HGNC:1840]	27443	protein_coding
5.58698	-2.80112	1.65942	0.000495101	0.00535427	ENSG00000275512	ENSG00000275512	novel transcript	NA	lncRNA
62.8278	2.79652	0.878212	1.54914e-05	0.000292114	ENSG00000272695	GAS6-DT	GAS6 divergent transcript [Source:HGNC Symbol;Acc:HGNC:43694]	100506394	lncRNA
60.2294	2.79357	1.86573	0.000649565	0.00669057	ENSG00000138622	HCN4	hyperpolarization activated cyclic nucleotide gated potassium channel 4 [Source:HGNC Symbol;Acc:HGNC:16882]	10021	protein_coding
7.54964	2.79158	1.20363	0.000138603	0.00189175	ENSG00000224397	PELATON	plaque enriched lncRNA in atherosclerotic and inflammatory bowel macrophage regulation [Source:HGNC Symbol;Acc:HGNC:50328]	100506115	lncRNA
72.01	2.79149	1.29667	0.000200762	0.00255637	ENSG00000225614	ZNF469	zinc finger protein 469 [Source:HGNC Symbol;Acc:HGNC:23216]	84627	protein_coding
349.48	-2.79056	0.70861	1.43255e-06	3.72179e-05	ENSG00000136059	VILL	villin like [Source:HGNC Symbol;Acc:HGNC:30906]	50853	protein_coding
51.3439	-2.78488	1.08447	7.72556e-05	0.00114788	ENSG00000289048	ENSG00000289048	novel transcript	107986962	lncRNA
328.514	2.78173	0.476669	2.35323e-10	1.37922e-08	ENSG00000139438	FAM222A	family with sequence similarity 222 member A [Source:HGNC Symbol;Acc:HGNC:25915]	84915	protein_coding
201.612	2.78167	1.66271	0.000514505	0.00551579	ENSG00000084710	EFR3B	EFR3 homolog B [Source:HGNC Symbol;Acc:HGNC:29155]	22979	protein_coding
1001.66	2.77939	0.564357	2.54616e-08	1.00458e-06	ENSG00000076706	MCAM	melanoma cell adhesion molecule [Source:HGNC Symbol;Acc:HGNC:6934]	4162	protein_coding
120.353	2.77572	0.674481	7.41136e-07	2.06043e-05	ENSG00000133687	TMTC1	transmembrane O-mannosyltransferase targeting cadherins 1 [Source:HGNC Symbol;Acc:HGNC:24099]	83857	protein_coding
40.6543	2.77568	2.10713	0.000750924	0.00752041	ENSG00000141639	MAPK4	mitogen-activated protein kinase 4 [Source:HGNC Symbol;Acc:HGNC:6878]	5596	protein_coding
24.9253	2.75495	1.26363	0.000190517	0.00245047	ENSG00000136531	SCN2A	sodium voltage-gated channel alpha subunit 2 [Source:HGNC Symbol;Acc:HGNC:10588]	6326	processed_transcript
5.84203	2.74713	1.36891	0.00027779	0.00334266	ENSG00000172425	TTC36	tetratricopeptide repeat domain 36 [Source:HGNC Symbol;Acc:HGNC:33708]	143941	nonsense_mediated_decay
47.9243	2.74402	1.7657	0.000634403	0.00657276	ENSG00000182742	HOXB4	homeobox B4 [Source:HGNC Symbol;Acc:HGNC:5115]	3214	protein_coding
335.943	-2.74346	0.791788	6.5251e-06	0.00013804	ENSG00000145934	TENM2	teneurin transmembrane protein 2 [Source:HGNC Symbol;Acc:HGNC:29943]	57451	protein_coding
743.968	2.74116	0.349032	2.61086e-16	3.97227e-14	ENSG00000137267	TUBB2A	tubulin beta 2A class IIa [Source:HGNC Symbol;Acc:HGNC:12412]	7280	processed_transcript
167.343	2.73279	2.11565	0.000799783	0.00793106	ENSG00000145198	VWA5B2	von Willebrand factor A domain containing 5B2 [Source:HGNC Symbol;Acc:HGNC:25144]	90113	protein_coding
5.46003	2.73073	1.4915	0.000399549	0.00447113	ENSG00000229808	ENSG00000229808	proteasome (prosome, macropain) activator subunit 3 (PA28 gamma; Ki) pseudogene	NA	processed_transcript
36.0968	2.72342	1.17407	0.000139272	0.00189678	ENSG00000230487	PSMG3-AS1	PSMG3 antisense RNA 1 (head to head) [Source:HGNC Symbol;Acc:HGNC:22230]	114796	lncRNA
20.8173	2.72133	1.79651	0.000682311	0.00696408	ENSG00000189367	KIAA0408	KIAA0408 [Source:HGNC Symbol;Acc:HGNC:21636]	9729	retained_intron
17.8029	2.71519	0.688148	1.27803e-06	3.35171e-05	ENSG00000277159	ENSG00000277159	novel transcript	NA	lncRNA
9.92333	2.71043	2.07085	0.000821292	0.00811243	ENSG00000230778	ANKRD63	ankyrin repeat domain 63 [Source:HGNC Symbol;Acc:HGNC:40027]	100131244	protein_coding
23.4155	-2.70378	0.611294	2.00854e-07	6.48485e-06	ENSG00000100739	BDKRB1	bradykinin receptor B1 [Source:HGNC Symbol;Acc:HGNC:1029]	623	protein_coding
23.7466	-2.70376	1.75001	0.000665306	0.00683238	ENSG00000139329	LUM	lumican [Source:HGNC Symbol;Acc:HGNC:6724]	4060	protein_coding
163.897	-2.70346	1.19701	0.000160756	0.00213569	ENSG00000137033	IL33	interleukin 33 [Source:HGNC Symbol;Acc:HGNC:16028]	90865	protein_coding
19.9629	2.70312	1.65928	0.000585066	0.00612733	ENSG00000121101	TEX14	testis expressed 14, intercellular bridge forming factor [Source:HGNC Symbol;Acc:HGNC:11737]	56155	protein_coding
149.698	2.70224	0.735615	3.22314e-06	7.52846e-05	ENSG00000197635	DPP4	dipeptidyl peptidase 4 [Source:HGNC Symbol;Acc:HGNC:3009]	1803	retained_intron
62.2435	2.69672	1.57845	0.000512357	0.00549806	ENSG00000115423	DNAH6	dynein axonemal heavy chain 6 [Source:HGNC Symbol;Acc:HGNC:2951]	1768	retained_intron
9.11402	2.6919	2.27593	0.000833877	0.00821415	ENSG00000283033	ENSG00000283033	novel transcript	NA	lncRNA
182.086	-2.69047	0.303941	5.55472e-20	1.31263e-17	ENSG00000130598	TNNI2	troponin I2, fast skeletal type [Source:HGNC Symbol;Acc:HGNC:11946]	7136	protein_coding
32.2	2.68808	1.34753	0.00029043	0.00347218	ENSG00000002079	MYH16	myosin heavy chain 16 pseudogene [Source:HGNC Symbol;Acc:HGNC:31038]	NA	transcribed_unitary_pseudogene
114.126	2.6858	0.82165	1.13396e-05	0.000224899	ENSG00000183018	SPNS2	sphingolipid transporter 2 [Source:HGNC Symbol;Acc:HGNC:26992]	124976	protein_coding
14.893	-2.68363	0.645748	5.63218e-07	1.62267e-05	ENSG00000229619	MBNL1-AS1	MBNL1 antisense RNA 1 [Source:HGNC Symbol;Acc:HGNC:44584]	401093	lncRNA
121.312	2.68262	1.10833	0.000109736	0.00155655	ENSG00000129757	CDKN1C	cyclin dependent kinase inhibitor 1C [Source:HGNC Symbol;Acc:HGNC:1786]	1028	protein_coding
482.908	2.68251	0.551645	2.84425e-08	1.11036e-06	ENSG00000165757	JCAD	junctional cadherin 5 associated [Source:HGNC Symbol;Acc:HGNC:29283]	57608	protein_coding
31.7726	2.68232	2.32656	0.000832883	0.00821164	ENSG00000204252	HLA-DOA	major histocompatibility complex, class II, DO alpha [Source:HGNC Symbol;Acc:HGNC:4936]	3111	protein_coding
16.1559	2.67353	1.78443	0.000728505	0.00733056	ENSG00000280147	ENSG00000280147	TEC	NA	TEC
37.6039	2.67242	1.76979	0.000717844	0.00726445	ENSG00000130176	CNN1	calponin 1 [Source:HGNC Symbol;Acc:HGNC:2155]	1264	protein_coding
17.0324	-2.66246	1.29932	0.000259935	0.00316727	ENSG00000253816	GUSBP14	GUSB pseudogene 14 [Source:HGNC Symbol;Acc:HGNC:54496]	NA	unprocessed_pseudogene
1210.78	2.65921	0.36381	1.26754e-14	1.51375e-12	ENSG00000169116	PARM1	prostate androgen-regulated mucin-like protein 1 [Source:HGNC Symbol;Acc:HGNC:24536]	25849	protein_coding
489.522	-2.6573	0.222607	5.61516e-34	4.98918e-31	ENSG00000092295	TGM1	transglutaminase 1 [Source:HGNC Symbol;Acc:HGNC:11777]	7051	protein_coding
175.982	2.65111	1.20669	0.000186434	0.00241192	ENSG00000151692	RNF144A	ring finger protein 144A [Source:HGNC Symbol;Acc:HGNC:20457]	9781	protein_coding
2057.21	2.63754	0.256811	6.05692e-26	3.05778e-23	ENSG00000258947	TUBB3	tubulin beta 3 class III [Source:HGNC Symbol;Acc:HGNC:20772]	10381	protein_coding
8.46122	-2.63138	0.975678	5.43523e-05	0.000853839	ENSG00000283283	ENSG00000283283	novel pseudogene, similar to zonadhesin (Zan)	NA	unprocessed_pseudogene
61.4068	2.6312	2.19777	0.000919229	0.00881642	ENSG00000223865	HLA-DPB1	major histocompatibility complex, class II, DP beta 1 [Source:HGNC Symbol;Acc:HGNC:4940]	3115	protein_coding
16.4252	2.62756	2.10049	0.000929934	0.00890028	ENSG00000110169	HPX	hemopexin [Source:HGNC Symbol;Acc:HGNC:5171]	3263	protein_coding
84.4707	-2.62452	0.548526	3.65554e-08	1.3952e-06	ENSG00000109339	MAPK10	mitogen-activated protein kinase 10 [Source:HGNC Symbol;Acc:HGNC:6872]	5602	protein_coding
99.0814	2.62203	0.50024	4.02465e-09	1.86249e-07	ENSG00000176438	SYNE3	spectrin repeat containing nuclear envelope family member 3 [Source:HGNC Symbol;Acc:HGNC:19861]	161176	protein_coding
107.559	2.62011	1.42191	0.000410467	0.00457257	ENSG00000149927	DOC2A	double C2 domain alpha [Source:HGNC Symbol;Acc:HGNC:2985]	8448	protein_coding
39.3436	2.61686	1.2219	0.00021292	0.00268875	ENSG00000133665	DYDC2	DPY30 domain containing 2 [Source:HGNC Symbol;Acc:HGNC:23468]	84332	protein_coding
59.4842	-2.61528	1.48285	0.000482852	0.00524222	ENSG00000174502	SLC26A9	solute carrier family 26 member 9 [Source:HGNC Symbol;Acc:HGNC:14469]	115019	protein_coding
6.57304	2.6098	2.04911	0.000949184	0.00905291	ENSG00000267128	RNF157-AS1	RNF157 antisense RNA 1 [Source:HGNC Symbol;Acc:HGNC:44127]	NA	lncRNA
6.87614	2.60969	1.94747	0.000918446	0.00881271	ENSG00000163431	LMOD1	leiomodin 1 [Source:HGNC Symbol;Acc:HGNC:6647]	25802	protein_coding
6.89951	2.6089	1.59596	0.000618447	0.00642844	ENSG00000240291	ENSG00000240291	novel transcript, antisense to CACNB2	NA	lncRNA
1527.56	2.60872	0.312237	3.13973e-18	5.86075e-16	ENSG00000126368	NR1D1	nuclear receptor subfamily 1 group D member 1 [Source:HGNC Symbol;Acc:HGNC:7962]	9572	protein_coding
164.824	2.60618	1.24247	0.000236023	0.00291915	ENSG00000101265	RASSF2	Ras association domain family member 2 [Source:HGNC Symbol;Acc:HGNC:9883]	9770	processed_transcript
140.964	2.60473	0.690971	2.09736e-06	5.17651e-05	ENSG00000132329	RAMP1	receptor activity modifying protein 1 [Source:HGNC Symbol;Acc:HGNC:9843]	10267	protein_coding
21.216	-2.60388	0.746953	5.43044e-06	0.00011861	ENSG00000168542	COL3A1	collagen type III alpha 1 chain [Source:HGNC Symbol;Acc:HGNC:2201]	1281	protein_coding
2.20908	2.60234	1.8463	0.000869333	0.00847324	ENSG00000231181	ENSG00000231181	ribosomal protein L9 (RPL9) pseudogene	NA	processed_pseudogene
16.4867	2.6003	1.9585	0.000936742	0.00895027	ENSG00000203618	GP1BB	glycoprotein Ib platelet subunit beta [Source:HGNC Symbol;Acc:HGNC:4440]	2812	protein_coding
318.785	2.59945	0.636016	6.53069e-07	1.84563e-05	ENSG00000168743	NPNT	nephronectin [Source:HGNC Symbol;Acc:HGNC:27405]	255743	protein_coding
36.0383	2.59757	1.07382	0.000109705	0.00155655	ENSG00000244242	IFITM10	interferon induced transmembrane protein 10 [Source:HGNC Symbol;Acc:HGNC:40022]	402778	protein_coding
11.9414	2.59756	1.85106	0.000879547	0.00854279	ENSG00000109956	B3GAT1	beta-1,3-glucuronyltransferase 1 [Source:HGNC Symbol;Acc:HGNC:921]	27087	retained_intron
7.68833	2.5952	1.85007	0.000882221	0.00856128	ENSG00000144229	THSD7B	thrombospondin type 1 domain containing 7B [Source:HGNC Symbol;Acc:HGNC:29348]	80731	nonsense_mediated_decay
100.018	2.59257	2.00486	0.00096415	0.00916417	ENSG00000187094	CCK	cholecystokinin [Source:HGNC Symbol;Acc:HGNC:1569]	885	protein_coding
51.3037	2.59191	1.6002	0.000642294	0.00663595	ENSG00000143603	KCNN3	potassium calcium-activated channel subfamily N member 3 [Source:HGNC Symbol;Acc:HGNC:6292]	3782	protein_coding
107.941	2.58515	1.15181	0.000167843	0.0022061	ENSG00000169031	COL4A3	collagen type IV alpha 3 chain [Source:HGNC Symbol;Acc:HGNC:2204]	1285	protein_coding
22.4864	-2.58275	1.23664	0.000242053	0.00298693	ENSG00000167656	LY6D	lymphocyte antigen 6 family member D [Source:HGNC Symbol;Acc:HGNC:13348]	8581	protein_coding
79.4049	2.58216	1.26775	0.000272427	0.00329419	ENSG00000253304	TMEM200B	transmembrane protein 200B [Source:HGNC Symbol;Acc:HGNC:33785]	399474	protein_coding
4.47113	2.58156	1.79315	0.000856352	0.00838344	ENSG00000173991	TCAP	titin-cap [Source:HGNC Symbol;Acc:HGNC:11610]	8557	protein_coding
24.7132	2.57778	1.34394	0.000355245	0.00406546	ENSG00000267107	PCAT19	prostate cancer associated transcript 19 [Source:HGNC Symbol;Acc:HGNC:49593]	100505495	lncRNA
150.122	2.57662	1.65481	0.000723096	0.00730073	ENSG00000172318	B3GALT1	beta-1,3-galactosyltransferase 1 [Source:HGNC Symbol;Acc:HGNC:916]	8708	protein_coding
199.633	2.57624	0.710692	3.34527e-06	7.781e-05	ENSG00000089723	OTUB2	OTU deubiquitinase, ubiquitin aldehyde binding 2 [Source:HGNC Symbol;Acc:HGNC:20351]	78990	protein_coding
57.4757	2.57579	2.87295	0.000790555	0.00786061	ENSG00000256618	MTRNR2L1	MT-RNR2 like 1 [Source:HGNC Symbol;Acc:HGNC:37155]	100462977	protein_coding
28.5319	-2.57016	0.67957	1.93222e-06	4.81171e-05	ENSG00000230490	ENSG00000230490	novel transcript	NA	lncRNA
225.587	2.56945	0.353738	1.36753e-14	1.6158e-12	ENSG00000180720	CHRM4	cholinergic receptor muscarinic 4 [Source:HGNC Symbol;Acc:HGNC:1953]	1132	protein_coding
36.2314	2.56878	0.596653	2.63801e-07	8.25327e-06	ENSG00000225968	ELFN1	extracellular leucine rich repeat and fibronectin type III domain containing 1 [Source:HGNC Symbol;Acc:HGNC:33154]	392617	protein_coding
1731.42	-2.56567	0.657252	1.24143e-06	3.28675e-05	ENSG00000079215	SLC1A3	solute carrier family 1 member 3 [Source:HGNC Symbol;Acc:HGNC:10941]	6507	protein_coding
25.7794	2.56562	1.69155	0.00077821	0.00775522	ENSG00000125462	MIR9-1HG	MIR9-1 host gene [Source:HGNC Symbol;Acc:HGNC:30780]	10485	lncRNA
612.899	2.56104	0.382818	7.12263e-13	6.70403e-11	ENSG00000105419	MEIS3	Meis homeobox 3 [Source:HGNC Symbol;Acc:HGNC:29537]	56917	retained_intron
5.50267	2.5601	1.93883	0.00098816	0.00932456	ENSG00000230400	LINC01747	long intergenic non-protein coding RNA 1747 [Source:HGNC Symbol;Acc:HGNC:52536]	NA	lncRNA
81.9125	2.5601	0.55647	7.43057e-08	2.64088e-06	ENSG00000128683	GAD1	glutamate decarboxylase 1 [Source:HGNC Symbol;Acc:HGNC:4092]	2571	protein_coding
11.589	2.55858	1.38349	0.000414896	0.00461266	ENSG00000288538	ENSG00000288538	novel transcript, antisense to KCTD21	NA	lncRNA
103.916	2.55567	0.686002	2.31945e-06	5.64315e-05	ENSG00000115844	DLX2	distal-less homeobox 2 [Source:HGNC Symbol;Acc:HGNC:2915]	1746	protein_coding
23.0077	2.55559	1.15433	0.000180954	0.00235336	ENSG00000136630	HLX	H2.0 like homeobox [Source:HGNC Symbol;Acc:HGNC:4978]	3142	retained_intron
54.5925	2.55433	1.7516	0.000856724	0.00838344	ENSG00000005961	ITGA2B	integrin subunit alpha 2b [Source:HGNC Symbol;Acc:HGNC:6138]	3674	protein_coding
855.74	-2.55222	0.685011	2.30786e-06	5.62111e-05	ENSG00000149043	SYT8	synaptotagmin 8 [Source:HGNC Symbol;Acc:HGNC:19264]	90019	protein_coding
18.5917	2.5505	1.9334	0.00100048	0.00941285	ENSG00000169856	ONECUT1	one cut homeobox 1 [Source:HGNC Symbol;Acc:HGNC:8138]	3175	protein_coding
194.13	2.54103	0.3913	2.4292e-12	2.05171e-10	ENSG00000176244	ACBD7	acyl-CoA binding domain containing 7 [Source:HGNC Symbol;Acc:HGNC:17715]	414149	protein_coding
23.5968	-2.53762	0.815294	1.64171e-05	0.000306963	ENSG00000173068	BNC2	basonuclin 2 [Source:HGNC Symbol;Acc:HGNC:30988]	54796	protein_coding
511.841	-2.52103	0.686926	2.71056e-06	6.48812e-05	ENSG00000185499	MUC1	mucin 1, cell surface associated [Source:HGNC Symbol;Acc:HGNC:7508]	4582	protein_coding
11.1422	2.52003	2.19342	0.00106984	0.00994741	ENSG00000101098	RIMS4	regulating synaptic membrane exocytosis 4 [Source:HGNC Symbol;Acc:HGNC:16183]	140730	protein_coding
14.6167	-2.51803	2.21469	0.00106656	0.00992106	ENSG00000258588	TRIM6-TRIM34	TRIM6-TRIM34 readthrough [Source:HGNC Symbol;Acc:HGNC:33440]	445372	protein_coding
19.3203	2.51615	1.9474	0.00106239	0.00989888	ENSG00000206113	CFAP99	cilia and flagella associated protein 99 [Source:HGNC Symbol;Acc:HGNC:51180]	402160	processed_transcript
29.901	-2.51333	1.06833	0.000128955	0.00177807	ENSG00000180638	SLC47A2	solute carrier family 47 member 2 [Source:HGNC Symbol;Acc:HGNC:26439]	146802	protein_coding
4.32067	2.50968	1.81411	0.000984292	0.00929595	ENSG00000258334	TROAP-AS1	TROAP and PRPH antisense RNA 1 [Source:HGNC Symbol;Acc:HGNC:55453]	101927267	lncRNA
65.6762	2.50157	0.386806	2.58539e-12	2.15579e-10	ENSG00000233532	LINC00460	long intergenic non-protein coding RNA 460 [Source:HGNC Symbol;Acc:HGNC:42809]	728192	lncRNA
55.0355	2.5008	0.969991	7.20899e-05	0.00108418	ENSG00000271880	ENSG00000271880	novel transcript	NA	lncRNA
53.3625	2.49883	0.577661	2.17566e-07	6.94368e-06	ENSG00000256940	PPP1R14B-AS1	PPP1R14B antisense RNA 1 [Source:HGNC Symbol;Acc:HGNC:54233]	NA	lncRNA
517.85	-2.49881	1.70166	0.000885705	0.00857636	ENSG00000133710	SPINK5	serine peptidase inhibitor Kazal type 5 [Source:HGNC Symbol;Acc:HGNC:15464]	11005	protein_coding
4.4512	2.4945	2.17242	0.00111312	0.010281	ENSG00000151303	ENSG00000151303	novel transcript	NA	lncRNA
796.518	2.47588	0.685078	3.14115e-06	7.36158e-05	ENSG00000175197	DDIT3	DNA damage inducible transcript 3 [Source:HGNC Symbol;Acc:HGNC:2726]	1649	protein_coding
59.458	2.47164	1.30843	0.000392091	0.00441139	ENSG00000185669	SNAI3	snail family transcriptional repressor 3 [Source:HGNC Symbol;Acc:HGNC:18411]	333929	protein_coding
38.032	2.46895	2.34759	0.00107772	0.0100123	ENSG00000146005	PSD2	pleckstrin and Sec7 domain containing 2 [Source:HGNC Symbol;Acc:HGNC:19092]	84249	protein_coding
225.761	2.46775	1.42097	0.000547676	0.00579311	ENSG00000174460	ZCCHC12	zinc finger CCHC-type containing 12 [Source:HGNC Symbol;Acc:HGNC:27273]	170261	protein_coding
4.47745	-2.46562	1.74071	0.000984033	0.00929595	ENSG00000143994	ABHD1	abhydrolase domain containing 1 [Source:HGNC Symbol;Acc:HGNC:17553]	84696	protein_coding
101.071	2.4611	0.604598	5.76067e-07	1.65112e-05	ENSG00000151006	PRSS53	serine protease 53 [Source:HGNC Symbol;Acc:HGNC:34407]	339105	protein_coding
39.6226	2.4582	1.27257	0.000357264	0.00408436	ENSG00000012124	CD22	CD22 molecule [Source:HGNC Symbol;Acc:HGNC:1643]	933	protein_coding
3.34784	-2.4514	1.69488	0.000953418	0.00908416	ENSG00000213606	AKR1B10P1	aldo-keto reductase family 1 member B10 pseudogene 1 [Source:HGNC Symbol;Acc:HGNC:45062]	NA	processed_pseudogene
111.853	2.44482	1.62742	0.000874805	0.0085079	ENSG00000166257	SCN3B	sodium voltage-gated channel beta subunit 3 [Source:HGNC Symbol;Acc:HGNC:20665]	55800	retained_intron
2.74769	-2.44332	1.86629	0.00114251	0.0104716	ENSG00000272473	ENSG00000272473	novel transcript	NA	lncRNA
31.639	2.44269	1.91929	0.00117758	0.0107467	ENSG00000264451	ENSG00000264451	novel transcript	NA	lncRNA
130.488	2.44256	1.09096	0.000171366	0.00224575	ENSG00000187266	EPOR	erythropoietin receptor [Source:HGNC Symbol;Acc:HGNC:3416]	2057	protein_coding
14.5013	-2.439	0.759732	1.14474e-05	0.000226633	ENSG00000019102	VSIG2	V-set and immunoglobulin domain containing 2 [Source:HGNC Symbol;Acc:HGNC:17149]	23584	protein_coding
301.334	2.43608	0.466735	3.01695e-09	1.44119e-07	ENSG00000079156	OSBPL6	oxysterol binding protein like 6 [Source:HGNC Symbol;Acc:HGNC:16388]	114880	protein_coding
38.9711	-2.42791	0.521838	4.65346e-08	1.73435e-06	ENSG00000014257	ACP3	acid phosphatase 3 [Source:HGNC Symbol;Acc:HGNC:125]	55	protein_coding
263.103	2.41994	1.22342	0.000323864	0.00378233	ENSG00000173727	ENSG00000173727	Finkel-Biskis-Reilly murine sarcoma virus (FBR-MuSV) ubiquitously expressed (FAU) pseudogene	NA	processed_transcript
162.842	2.41415	2.15584	0.00124676	0.0111941	ENSG00000151468	CCDC3	coiled-coil domain containing 3 [Source:HGNC Symbol;Acc:HGNC:23813]	83643	protein_coding
46.8966	2.41374	1.2721	0.000391473	0.00440739	ENSG00000162745	OLFML2B	olfactomedin like 2B [Source:HGNC Symbol;Acc:HGNC:24558]	25903	nonsense_mediated_decay
13.8023	2.41292	2.09938	0.00126372	0.0113091	ENSG00000175785	PRIMA1	proline rich membrane anchor 1 [Source:HGNC Symbol;Acc:HGNC:18319]	145270	protein_coding
820.112	-2.41194	0.754127	1.16738e-05	0.000230287	ENSG00000138061	CYP1B1	cytochrome P450 family 1 subfamily B member 1 [Source:HGNC Symbol;Acc:HGNC:2597]	1545	processed_transcript
10.2785	-2.41187	1.05715	0.000154063	0.0020653	ENSG00000197550	ENSG00000197550	zinc finger pseudogene	NA	unprocessed_pseudogene
24.793	2.41173	2.37825	0.00113679	0.0104475	ENSG00000141622	RNF165	ring finger protein 165 [Source:HGNC Symbol;Acc:HGNC:31696]	494470	protein_coding
165.253	2.41075	0.623355	1.1765e-06	3.13728e-05	ENSG00000011332	DPF1	double PHD fingers 1 [Source:HGNC Symbol;Acc:HGNC:20225]	8193	protein_coding
16.8058	2.40891	2.23882	0.00121926	0.0110365	ENSG00000132677	RHBG	Rh family B glycoprotein [Source:HGNC Symbol;Acc:HGNC:14572]	57127	protein_coding
337.519	2.40768	0.522146	5.42123e-08	1.99044e-06	ENSG00000175305	CCNE2	cyclin E2 [Source:HGNC Symbol;Acc:HGNC:1590]	9134	protein_coding
4.93854	-2.4076	1.8403	0.00118998	0.0108332	ENSG00000288048	ENSG00000288048	novel transcript	NA	lncRNA
291.881	-2.40238	0.791096	1.90699e-05	0.000348354	ENSG00000016402	IL20RA	interleukin 20 receptor subunit alpha [Source:HGNC Symbol;Acc:HGNC:6003]	53832	protein_coding
356.447	2.40139	0.888121	5.00134e-05	0.000796378	ENSG00000124126	PREX1	phosphatidylinositol-3,4,5-trisphosphate dependent Rac exchange factor 1 [Source:HGNC Symbol;Acc:HGNC:32594]	57580	nonsense_mediated_decay
75.2746	2.40102	0.454786	2.04696e-09	1.00374e-07	ENSG00000122035	RASL11A	RAS like family 11 member A [Source:HGNC Symbol;Acc:HGNC:23802]	387496	protein_coding
77.2748	-2.39988	0.31515	5.97889e-16	8.56833e-14	ENSG00000171631	P2RY6	pyrimidinergic receptor P2Y6 [Source:HGNC Symbol;Acc:HGNC:8543]	5031	protein_coding
105.934	-2.39849	0.379892	5.18014e-12	4.09489e-10	ENSG00000253552	HOXA-AS2	HOXA cluster antisense RNA 2 [Source:HGNC Symbol;Acc:HGNC:43745]	NA	lncRNA
16.5363	2.39765	1.10736	0.000206474	0.00262081	ENSG00000099338	CATSPERG	cation channel sperm associated auxiliary subunit gamma [Source:HGNC Symbol;Acc:HGNC:25243]	57828	protein_coding
29.6741	2.39686	1.31138	0.000461609	0.00504861	ENSG00000256980	KHDC1L	KH domain containing 1 like [Source:HGNC Symbol;Acc:HGNC:37274]	100129128	protein_coding
3.17234	2.39447	2.12699	0.00129011	0.0114996	ENSG00000278961	SMIM34B	small integral membrane protein 34B [Source:HGNC Symbol;Acc:HGNC:53650]	107983987	protein_coding
6.65208	2.38809	0.917318	6.57987e-05	0.00100522	ENSG00000285999	ENSG00000285999	novel transcipt	NA	lncRNA
306.304	2.38181	2.15803	0.00130166	0.0115803	ENSG00000110076	NRXN2	neurexin 2 [Source:HGNC Symbol;Acc:HGNC:8009]	9379	retained_intron
742.782	2.36873	0.324408	5.646e-15	7.04577e-13	ENSG00000187957	DNER	delta/notch like EGF repeat containing [Source:HGNC Symbol;Acc:HGNC:24456]	92737	protein_coding
670.167	2.36631	0.337687	4.62919e-14	5.09051e-12	ENSG00000184205	TSPYL2	TSPY like 2 [Source:HGNC Symbol;Acc:HGNC:24358]	64061	retained_intron
38.958	2.36201	1.60497	0.000981136	0.00928957	ENSG00000261342	ENSG00000261342	novel transcript	NA	lncRNA
3.7816	2.35941	1.82934	0.00127864	0.0114113	ENSG00000253608	ENSG00000253608	novel transcript	101929268	lncRNA
4.1404	2.35923	1.69069	0.00111557	0.0102822	ENSG00000288839	ENSG00000288839	novel transcript, sense intronic to RNMT	NA	lncRNA
27.1982	2.35464	0.623816	1.55935e-06	3.98595e-05	ENSG00000145861	C1QTNF2	C1q and TNF related 2 [Source:HGNC Symbol;Acc:HGNC:14325]	114898	protein_coding
185.208	2.35432	1.0956	0.000215918	0.0027166	ENSG00000133083	DCLK1	doublecortin like kinase 1 [Source:HGNC Symbol;Acc:HGNC:2700]	9201	protein_coding
58.3421	2.3474	1.87126	0.00133913	0.0118416	ENSG00000150051	MKX	mohawk homeobox [Source:HGNC Symbol;Acc:HGNC:23729]	283078	protein_coding
15.4345	2.342	2.30739	0.00128167	0.0114337	ENSG00000198003	ODAD3	outer dynein arm docking complex subunit 3 [Source:HGNC Symbol;Acc:HGNC:28303]	115948	nonsense_mediated_decay
13.8759	2.34006	1.50945	0.000859241	0.00840437	ENSG00000205913	SRRM2-AS1	SRRM2 antisense RNA 1 [Source:HGNC Symbol;Acc:HGNC:44162]	100128788	lncRNA
134.801	2.33984	2.55218	0.00112883	0.0103829	ENSG00000006611	USH1C	USH1 protein network component harmonin [Source:HGNC Symbol;Acc:HGNC:12597]	10083	nonsense_mediated_decay
44.531	-2.33823	1.16831	0.000311646	0.00367832	ENSG00000005102	MEOX1	mesenchyme homeobox 1 [Source:HGNC Symbol;Acc:HGNC:7013]	4222	protein_coding
51.3334	2.33663	1.02167	0.000151921	0.00204274	ENSG00000188687	SLC4A5	solute carrier family 4 member 5 [Source:HGNC Symbol;Acc:HGNC:18168]	57835	processed_transcript
63.4247	2.33112	1.9082	0.0013988	0.012223	ENSG00000142661	MYOM3	myomesin 3 [Source:HGNC Symbol;Acc:HGNC:26679]	127294	protein_coding
30.4903	2.32721	1.11167	0.000248827	0.00305876	ENSG00000041515	MYO16	myosin XVI [Source:HGNC Symbol;Acc:HGNC:29822]	23026	protein_coding
9.33652	2.32329	1.66642	0.00115283	0.0105512	ENSG00000104972	LILRB1	leukocyte immunoglobulin like receptor B1 [Source:HGNC Symbol;Acc:HGNC:6605]	10859	protein_coding
76.6499	-2.31998	0.493933	3.13709e-08	1.20561e-06	ENSG00000225950	NTF4	neurotrophin 4 [Source:HGNC Symbol;Acc:HGNC:8024]	4909	protein_coding
310.672	2.31859	0.62085	1.74028e-06	4.40786e-05	ENSG00000100077	GRK3	G protein-coupled receptor kinase 3 [Source:HGNC Symbol;Acc:HGNC:290]	157	protein_coding
7.19404	2.31523	2.09143	0.00145178	0.012597	ENSG00000250770	ENSG00000250770	tetraspanin 11 (TSPAN11) pseudogene	NA	processed_transcript
13.8029	2.31333	2.32267	0.00131516	0.0116738	ENSG00000136352	NKX2-1	NK2 homeobox 1 [Source:HGNC Symbol;Acc:HGNC:11825]	7080	protein_coding
535.319	-2.31142	0.16681	2.663e-45	4.92943e-42	ENSG00000108448	TRIM16L	tripartite motif containing 16 like [Source:HGNC Symbol;Acc:HGNC:32670]	147166	processed_transcript
23.5591	2.31136	1.23566	0.00042964	0.00474334	ENSG00000283900	TPTEP2-CSNK1E	TPTEP2-CSNK1E readthrough [Source:HGNC Symbol;Acc:HGNC:53829]	102800317	protein_coding
24.3223	2.30725	0.836421	4.16399e-05	0.000683121	ENSG00000273541	ENSG00000273541	NA	NA	misc_RNA
25.6242	2.30444	1.63424	0.00114086	0.0104703	ENSG00000163794	UCN	urocortin [Source:HGNC Symbol;Acc:HGNC:12516]	7349	protein_coding
22.4057	2.29812	1.76856	0.00135039	0.0119174	ENSG00000157927	RADIL	Rap associating with DIL domain [Source:HGNC Symbol;Acc:HGNC:22226]	55698	nonsense_mediated_decay
96.564	2.29545	0.529468	1.53304e-07	5.12852e-06	ENSG00000148516	ZEB1	zinc finger E-box binding homeobox 1 [Source:HGNC Symbol;Acc:HGNC:11642]	6935	retained_intron
5.10468	2.29444	1.78649	0.0013801	0.0121027	ENSG00000267577	DNAAF3-AS1	DNAAF3 antisense RNA 1 [Source:HGNC Symbol;Acc:HGNC:55292]	NA	lncRNA
56.3991	-2.29248	0.377672	1.785e-11	1.29154e-09	ENSG00000235863	B3GALT4	beta-1,3-galactosyltransferase 4 [Source:HGNC Symbol;Acc:HGNC:919]	8705	protein_coding
39.5061	2.28397	2.12213	0.00150293	0.0129599	ENSG00000110675	ELMOD1	ELMO domain containing 1 [Source:HGNC Symbol;Acc:HGNC:25334]	55531	protein_coding
33.1194	2.28072	0.606366	1.51626e-06	3.89824e-05	ENSG00000239911	PRKAG2-AS1	PRKAG2 antisense RNA 1 [Source:HGNC Symbol;Acc:HGNC:40468]	NA	lncRNA
289.874	2.27829	0.183601	4.53355e-37	5.92375e-34	ENSG00000124216	SNAI1	snail family transcriptional repressor 1 [Source:HGNC Symbol;Acc:HGNC:11128]	6615	protein_coding
426.48	2.27729	0.783529	2.66352e-05	0.000465865	ENSG00000158792	SPATA2L	spermatogenesis associated 2 like [Source:HGNC Symbol;Acc:HGNC:28393]	124044	protein_coding
312.941	-2.27342	0.52918	1.75965e-07	5.79068e-06	ENSG00000030419	IKZF2	IKAROS family zinc finger 2 [Source:HGNC Symbol;Acc:HGNC:13177]	22807	protein_coding
5.43179	2.27206	1.77004	0.00141429	0.0123295	ENSG00000228242	XPC-AS1	XPC antisense RNA 1 [Source:HGNC Symbol;Acc:HGNC:55014]	NA	lncRNA
79.7604	2.26567	1.13674	0.00032276	0.00377738	ENSG00000163040	CCDC74A	coiled-coil domain containing 74A [Source:HGNC Symbol;Acc:HGNC:25197]	90557	retained_intron
47.2719	2.26469	1.10261	0.000277324	0.0033409	ENSG00000130751	NPAS1	neuronal PAS domain protein 1 [Source:HGNC Symbol;Acc:HGNC:7894]	4861	protein_coding
30.7141	2.26426	0.557827	4.67089e-07	1.3706e-05	ENSG00000279821	ENSG00000279821	TEC	NA	TEC
213.771	2.26392	0.320634	2.35646e-14	2.68431e-12	ENSG00000119630	PGF	placental growth factor [Source:HGNC Symbol;Acc:HGNC:8893]	5228	protein_coding
3.23719	-2.25924	2.10783	0.00156169	0.0133834	ENSG00000287059	ENSG00000287059	novel transcript	NA	lncRNA
24.4751	2.25425	2.28621	0.00144068	0.0125301	ENSG00000128040	SPINK2	serine peptidase inhibitor Kazal type 2 [Source:HGNC Symbol;Acc:HGNC:11245]	6691	retained_intron
21.9275	-2.25273	0.744315	1.82453e-05	0.0003355	ENSG00000116039	ATP6V1B1	ATPase H+ transporting V1 subunit B1 [Source:HGNC Symbol;Acc:HGNC:853]	525	protein_coding
2.92516	2.25206	1.92851	0.00159509	0.0135963	ENSG00000181609	OR52D1	olfactory receptor family 52 subfamily D member 1 [Source:HGNC Symbol;Acc:HGNC:15212]	390066	protein_coding
6.69973	2.25055	1.89639	0.00158365	0.0135195	ENSG00000172771	EFCAB12	EF-hand calcium binding domain 12 [Source:HGNC Symbol;Acc:HGNC:28061]	90288	protein_coding
30.7017	-2.24704	1.107	0.000295565	0.00352789	ENSG00000183034	OTOP2	otopetrin 2 [Source:HGNC Symbol;Acc:HGNC:19657]	92736	protein_coding
15.7395	2.24409	1.41337	0.000840421	0.0082603	ENSG00000231133	HAR1B	highly accelerated region 1B [Source:HGNC Symbol;Acc:HGNC:33118]	768097	lncRNA
89.7761	-2.24351	0.278678	1.18027e-17	2.06436e-15	ENSG00000115896	PLCL1	phospholipase C like 1 (inactive) [Source:HGNC Symbol;Acc:HGNC:9063]	5334	protein_coding
19.102	-2.24332	0.659662	5.34258e-06	0.000116921	ENSG00000289056	ENSG00000289056	novel transcript, antisense to PARP8	NA	lncRNA
512.617	2.24306	0.485173	3.90257e-08	1.4668e-06	ENSG00000101187	SLCO4A1	solute carrier organic anion transporter family member 4A1 [Source:HGNC Symbol;Acc:HGNC:10953]	28231	protein_coding
60.8488	2.23982	1.07173	0.000254141	0.00310861	ENSG00000164746	C7orf57	chromosome 7 open reading frame 57 [Source:HGNC Symbol;Acc:HGNC:22247]	136288	protein_coding
62.1244	2.23834	1.48391	0.000995431	0.00937723	ENSG00000171714	ANO5	anoctamin 5 [Source:HGNC Symbol;Acc:HGNC:27337]	203859	processed_transcript
5.17616	2.2325	1.75219	0.00149106	0.0128689	ENSG00000271869	DCTN6-DT	DCTN6 divergent transcript [Source:HGNC Symbol;Acc:HGNC:55241]	NA	lncRNA
22.4525	2.23177	0.647208	4.49499e-06	0.000100754	ENSG00000258077	ENSG00000258077	novel transcript	NA	lncRNA
161.31	2.23145	0.495077	6.53277e-08	2.3519e-06	ENSG00000167994	RAB3IL1	RAB3A interacting protein like 1 [Source:HGNC Symbol;Acc:HGNC:9780]	5866	protein_coding
8.87966	-2.22468	1.06294	0.000252746	0.00309837	ENSG00000000938	FGR	FGR proto-oncogene, Src family tyrosine kinase [Source:HGNC Symbol;Acc:HGNC:3697]	2268	protein_coding
254.512	2.22331	0.767271	2.68042e-05	0.000468451	ENSG00000109099	PMP22	peripheral myelin protein 22 [Source:HGNC Symbol;Acc:HGNC:9118]	5376	protein_coding
35.7768	-2.22093	0.550891	4.96704e-07	1.44604e-05	ENSG00000118690	ARMC2	armadillo repeat containing 2 [Source:HGNC Symbol;Acc:HGNC:23045]	84071	protein_coding
118.617	-2.21666	0.367941	1.97143e-11	1.41719e-09	ENSG00000135960	EDAR	ectodysplasin A receptor [Source:HGNC Symbol;Acc:HGNC:2895]	10913	protein_coding
85.0518	2.21532	1.75159	0.00153574	0.0132018	ENSG00000120068	HOXB8	homeobox B8 [Source:HGNC Symbol;Acc:HGNC:5119]	3218	protein_coding
3.93646	2.21454	2.0093	0.00169877	0.0142881	ENSG00000164266	SPINK1	serine peptidase inhibitor Kazal type 1 [Source:HGNC Symbol;Acc:HGNC:11244]	6690	protein_coding
1992.26	-2.21081	0.390876	1.72249e-10	1.03972e-08	ENSG00000068078	FGFR3	fibroblast growth factor receptor 3 [Source:HGNC Symbol;Acc:HGNC:3690]	2261	protein_coding
3.88951	2.21063	1.87572	0.00167584	0.0141327	ENSG00000287337	ENSG00000287337	novel transcript, antisense to MKS1	105371841	lncRNA
255.481	2.20894	0.503863	1.09999e-07	3.78821e-06	ENSG00000114268	PFKFB4	6-phosphofructo-2-kinase/fructose-2,6-biphosphatase 4 [Source:HGNC Symbol;Acc:HGNC:8875]	5210	protein_coding
112.106	2.20735	2.12506	0.00166411	0.014068	ENSG00000175315	CST6	cystatin E/M [Source:HGNC Symbol;Acc:HGNC:2478]	1474	protein_coding
24.9418	2.20555	1.40698	0.000896426	0.00864625	ENSG00000133519	ZDHHC8P1	ZDHHC8 pseudogene 1 [Source:HGNC Symbol;Acc:HGNC:26461]	NA	processed_transcript
7.01954	2.20323	2.06204	0.00171048	0.0143648	ENSG00000236393	ENSG00000236393	novel transcript	101927476	lncRNA
347.613	2.20087	0.445703	7.98937e-09	3.47295e-07	ENSG00000152503	TRIM36	tripartite motif containing 36 [Source:HGNC Symbol;Acc:HGNC:16280]	55521	protein_coding
16.7306	2.19959	1.76961	0.00160267	0.0136399	ENSG00000246363	LINC02458	long intergenic non-protein coding RNA 2458 [Source:HGNC Symbol;Acc:HGNC:53394]	NA	lncRNA
54.054	2.19937	0.831555	5.63034e-05	0.000880132	ENSG00000232931	LINC00342	long intergenic non-protein coding RNA 342 [Source:HGNC Symbol;Acc:HGNC:42470]	NA	lncRNA
47.1045	-2.19893	1.37545	0.000840407	0.0082603	ENSG00000280032	ENSG00000280032	TEC	NA	TEC
32.7484	2.19272	2.03743	0.00174617	0.0146048	ENSG00000177875	CCDC184	coiled-coil domain containing 184 [Source:HGNC Symbol;Acc:HGNC:33749]	387856	protein_coding
127.829	2.19253	1.34076	0.000776843	0.00774507	ENSG00000177459	ERICH5	glutamate rich 5 [Source:HGNC Symbol;Acc:HGNC:26823]	203111	protein_coding
81.3593	2.19097	0.884127	9.02856e-05	0.00132203	ENSG00000125864	BFSP1	beaded filament structural protein 1 [Source:HGNC Symbol;Acc:HGNC:1040]	631	protein_coding
14.4972	2.19072	2.27307	0.00156578	0.0134081	ENSG00000284874	ENSG00000284874	novel transcript	NA	nonsense_mediated_decay
32.5299	2.18587	1.33752	0.000781152	0.00778105	ENSG00000185437	SH3BGR	SH3 domain binding glutamate rich protein [Source:HGNC Symbol;Acc:HGNC:10822]	6450	protein_coding
14.0905	2.18265	1.26624	0.000636039	0.00658664	ENSG00000167588	GPD1	glycerol-3-phosphate dehydrogenase 1 [Source:HGNC Symbol;Acc:HGNC:4455]	2819	protein_coding
72.4789	2.17957	1.77456	0.0016657	0.0140739	ENSG00000175264	CHST1	carbohydrate sulfotransferase 1 [Source:HGNC Symbol;Acc:HGNC:1969]	8534	protein_coding
10.3464	2.17891	2.30734	0.00155266	0.0133215	ENSG00000204710	SPDYC	speedy/RINGO cell cycle regulator family member C [Source:HGNC Symbol;Acc:HGNC:32681]	387778	protein_coding
17.639	2.17857	1.13179	0.00039048	0.00439845	ENSG00000260306	ENSG00000260306	novel transcript	NA	lncRNA
264.464	2.1754	0.291705	1.00614e-15	1.38816e-13	ENSG00000136052	SLC41A2	solute carrier family 41 member 2 [Source:HGNC Symbol;Acc:HGNC:31045]	84102	protein_coding
27.8134	2.17452	1.01496	0.00022386	0.00279203	ENSG00000134548	SPX	spexin hormone [Source:HGNC Symbol;Acc:HGNC:28139]	80763	protein_coding
137.083	2.17349	0.605156	2.5827e-06	6.20211e-05	ENSG00000120658	ENOX1	ecto-NOX disulfide-thiol exchanger 1 [Source:HGNC Symbol;Acc:HGNC:25474]	55068	protein_coding
24.22	2.17196	1.46455	0.00109351	0.0101346	ENSG00000213213	CCDC183	coiled-coil domain containing 183 [Source:HGNC Symbol;Acc:HGNC:28236]	84960	protein_coding
756.384	2.17038	0.336775	1.24739e-12	1.09954e-10	ENSG00000113742	CPEB4	cytoplasmic polyadenylation element binding protein 4 [Source:HGNC Symbol;Acc:HGNC:21747]	80315	protein_coding
67.5981	2.16522	0.86156	8.16724e-05	0.00120705	ENSG00000266401	ENSG00000266401	novel transcript, antisense to DLGAP1	105371967	lncRNA
20.1701	2.16437	1.87623	0.00180674	0.0150311	ENSG00000036530	CYP46A1	cytochrome P450 family 46 subfamily A member 1 [Source:HGNC Symbol;Acc:HGNC:2641]	10858	nonsense_mediated_decay
75.0054	2.16276	0.758533	3.02929e-05	0.00052122	ENSG00000230606	ENSG00000230606	novel transcript	NA	lncRNA
11.5103	2.16265	1.99528	0.00183603	0.0152065	ENSG00000171126	KCNG3	potassium voltage-gated channel modifier subfamily G member 3 [Source:HGNC Symbol;Acc:HGNC:18306]	170850	protein_coding
31.9043	2.16004	1.67635	0.00157125	0.0134404	ENSG00000137571	SLCO5A1	solute carrier organic anion transporter family member 5A1 [Source:HGNC Symbol;Acc:HGNC:19046]	81796	protein_coding
151.985	2.15824	1.40752	0.000991387	0.00934707	ENSG00000136842	TMOD1	tropomodulin 1 [Source:HGNC Symbol;Acc:HGNC:11871]	7111	protein_coding
36.6174	2.15745	1.1828	0.000504399	0.00543085	ENSG00000161270	NPHS1	NPHS1 adhesion molecule, nephrin [Source:HGNC Symbol;Acc:HGNC:7908]	4868	protein_coding
10.3434	2.15718	2.23979	0.00166437	0.014068	ENSG00000125726	CD70	CD70 molecule [Source:HGNC Symbol;Acc:HGNC:11937]	970	protein_coding
24.5749	-2.15687	0.446392	1.26437e-08	5.27923e-07	ENSG00000161798	AQP5	aquaporin 5 [Source:HGNC Symbol;Acc:HGNC:638]	362	protein_coding
25.8682	2.15597	1.13072	0.000411172	0.00457583	ENSG00000267432	DNAH17-AS1	DNAH17 antisense RNA 1 [Source:HGNC Symbol;Acc:HGNC:48594]	NA	lncRNA
93.2568	2.15541	1.09405	0.000350492	0.00402143	ENSG00000138172	CALHM2	calcium homeostasis modulator family member 2 [Source:HGNC Symbol;Acc:HGNC:23493]	51063	protein_coding
436.428	2.15534	0.595454	2.29909e-06	5.60589e-05	ENSG00000137501	SYTL2	synaptotagmin like 2 [Source:HGNC Symbol;Acc:HGNC:15585]	54843	protein_coding
193.258	2.15281	0.9604	0.000172535	0.00225766	ENSG00000056736	IL17RB	interleukin 17 receptor B [Source:HGNC Symbol;Acc:HGNC:18015]	55540	protein_coding
5.32054	2.14803	2.10733	0.00181464	0.0150799	ENSG00000288009	ENSG00000288009	novel transcript	101929004	lncRNA
172.305	2.14605	1.58063	0.00141975	0.0123674	ENSG00000171004	HS6ST2	heparan sulfate 6-O-sulfotransferase 2 [Source:HGNC Symbol;Acc:HGNC:19133]	90161	protein_coding
55.4991	-2.14322	0.556296	9.38644e-07	2.55516e-05	ENSG00000175536	LIPT2	lipoyl(octanoyl) transferase 2 [Source:HGNC Symbol;Acc:HGNC:37216]	387787	protein_coding
436.871	2.14321	0.812838	5.71631e-05	0.000891062	ENSG00000171105	INSR	insulin receptor [Source:HGNC Symbol;Acc:HGNC:6091]	3643	protein_coding
486.366	2.1422	0.552737	8.56857e-07	2.3498e-05	ENSG00000154917	RAB6B	RAB6B, member RAS oncogene family [Source:HGNC Symbol;Acc:HGNC:14902]	51560	protein_coding
12.9462	-2.14176	2.38487	0.0015379	0.0132096	ENSG00000273294	C1QTNF3-AMACR	C1QTNF3-AMACR readthrough (NMD candidate) [Source:HGNC Symbol;Acc:HGNC:49198]	NA	nonsense_mediated_decay
2549.65	2.14098	0.301018	1.17754e-14	1.41388e-12	ENSG00000128591	FLNC	filamin C [Source:HGNC Symbol;Acc:HGNC:3756]	2318	protein_coding
6.90081	2.13745	1.87469	0.00188636	0.0155306	ENSG00000233791	LINC01136	long intergenic non-protein coding RNA 1136 [Source:HGNC Symbol;Acc:HGNC:49452]	730227	lncRNA
153.318	-2.13616	0.183952	3.99708e-33	3.28841e-30	ENSG00000140451	PIF1	PIF1 5'-to-3' DNA helicase [Source:HGNC Symbol;Acc:HGNC:26220]	80119	protein_coding
7.9127	2.13498	0.947274	0.000167207	0.00220164	ENSG00000257743	MGAM2	maltase-glucoamylase 2 (putative) [Source:HGNC Symbol;Acc:HGNC:28101]	93432	protein_coding
5.61396	2.12916	2.06166	0.00189635	0.0155956	ENSG00000258808	LINC02310	long intergenic non-protein coding RNA 2310 [Source:HGNC Symbol;Acc:HGNC:53229]	105370496	lncRNA
61.3783	2.12901	1.77666	0.00182117	0.0151172	ENSG00000119715	ESRRB	estrogen related receptor beta [Source:HGNC Symbol;Acc:HGNC:3473]	2103	protein_coding
6.18998	2.12551	1.68271	0.0016861	0.014203	ENSG00000163395	IGFN1	immunoglobulin like and fibronectin type III domain containing 1 [Source:HGNC Symbol;Acc:HGNC:24607]	91156	protein_coding
12.1176	-2.1234	0.914446	0.000138983	0.00189401	ENSG00000114948	ADAM23	ADAM metallopeptidase domain 23 [Source:HGNC Symbol;Acc:HGNC:202]	8745	protein_coding
466.541	2.12177	0.460026	3.47047e-08	1.32684e-06	ENSG00000160712	IL6R	interleukin 6 receptor [Source:HGNC Symbol;Acc:HGNC:6019]	3570	protein_coding
6.65538	-2.11764	1.76481	0.00184199	0.0152445	ENSG00000267748	ENSG00000267748	novel protein	NA	protein_coding
174.664	2.11733	1.36445	0.000974349	0.00924528	ENSG00000178445	GLDC	glycine decarboxylase [Source:HGNC Symbol;Acc:HGNC:4313]	2731	protein_coding
3127.49	-2.11612	0.227131	1.22084e-22	3.98803e-20	ENSG00000099219	ERMP1	endoplasmic reticulum metallopeptidase 1 [Source:HGNC Symbol;Acc:HGNC:23703]	79956	nonsense_mediated_decay
9.31351	2.11565	1.89136	0.00196245	0.0159648	ENSG00000166246	DNAAF8	dynein axonemal assembly factor 8 [Source:HGNC Symbol;Acc:HGNC:25081]	146562	protein_coding
2.12768	-2.11542	1.84594	0.00193576	0.0158402	ENSG00000232949	ENSG00000232949	novel transcript, antisense to STEAP1B	NA	lncRNA
36.2065	2.11521	1.99572	0.00196835	0.0159982	ENSG00000103241	FOXF1	forkhead box F1 [Source:HGNC Symbol;Acc:HGNC:3809]	2294	protein_coding
10.2597	2.11519	2.02757	0.00195464	0.015937	ENSG00000137090	DMRT1	doublesex and mab-3 related transcription factor 1 [Source:HGNC Symbol;Acc:HGNC:2934]	1761	retained_intron
16.1591	2.11472	2.09808	0.00190481	0.0156535	ENSG00000105251	SHD	Src homology 2 domain containing transforming protein D [Source:HGNC Symbol;Acc:HGNC:30633]	56961	protein_coding
3.42789	2.11463	1.97553	0.00197533	0.0160347	ENSG00000253766	ENSG00000253766	novel transcript	NA	lncRNA
28.3275	2.11434	1.00606	0.000251613	0.00308789	ENSG00000273032	ENSG00000273032	DiGeorge syndrome critical region gene 5 [Source:NCBI gene (formerly Entrezgene);Acc:26220]	26220	lncRNA
8.37761	-2.11137	1.44589	0.00119206	0.0108477	ENSG00000215853	RPTN	repetin [Source:HGNC Symbol;Acc:HGNC:26809]	126638	protein_coding
60.0332	-2.1107	0.378894	2.33257e-10	1.37486e-08	ENSG00000224769	MUC20P1	mucin 20, cell surface associated pseudogene 1 [Source:HGNC Symbol;Acc:HGNC:51921]	NA	unprocessed_pseudogene
499.995	2.11061	0.754481	3.52563e-05	0.000591948	ENSG00000116985	BMP8B	bone morphogenetic protein 8b [Source:HGNC Symbol;Acc:HGNC:1075]	656	protein_coding
3.82975	2.10894	2.1241	0.00189429	0.0155844	ENSG00000185527	PDE6G	phosphodiesterase 6G [Source:HGNC Symbol;Acc:HGNC:8789]	5148	protein_coding
35.8447	2.10704	0.847435	8.78772e-05	0.00129016	ENSG00000173175	ADCY5	adenylate cyclase 5 [Source:HGNC Symbol;Acc:HGNC:236]	111	protein_coding
63.2215	-2.10611	1.10374	0.000415607	0.00461594	ENSG00000165140	FBP1	fructose-bisphosphatase 1 [Source:HGNC Symbol;Acc:HGNC:3606]	2203	protein_coding
17.8701	2.10552	0.747132	3.30696e-05	0.000561173	ENSG00000227258	SMIM2-AS1	SMIM2 antisense RNA 1 [Source:HGNC Symbol;Acc:HGNC:42674]	NA	lncRNA
560.746	-2.1023	0.135697	4.03104e-56	1.49236e-52	ENSG00000115525	ST3GAL5	ST3 beta-galactoside alpha-2,3-sialyltransferase 5 [Source:HGNC Symbol;Acc:HGNC:10872]	8869	protein_coding
568.025	-2.10061	0.379578	2.82594e-10	1.63813e-08	ENSG00000204262	COL5A2	collagen type V alpha 2 chain [Source:HGNC Symbol;Acc:HGNC:2210]	1290	protein_coding
563.501	-2.10008	0.689805	1.62355e-05	0.000304337	ENSG00000070731	ST6GALNAC2	ST6 N-acetylgalactosaminide alpha-2,6-sialyltransferase 2 [Source:HGNC Symbol;Acc:HGNC:10867]	10610	protein_coding
8.97688	-2.09398	1.44705	0.00123944	0.0111645	ENSG00000174175	SELP	selectin P [Source:HGNC Symbol;Acc:HGNC:10721]	6403	protein_coding
2.80477	-2.09368	1.98042	0.00203643	0.0164154	ENSG00000141668	CBLN2	cerebellin 2 precursor [Source:HGNC Symbol;Acc:HGNC:1544]	147381	protein_coding
154.945	2.09008	0.88732	0.000126998	0.00175544	ENSG00000140323	DISP2	dispatched RND transporter family member 2 [Source:HGNC Symbol;Acc:HGNC:19712]	85455	protein_coding
477.799	2.08791	0.217647	8.06838e-24	3.2586e-21	ENSG00000274180	NATD1	N-acetyltransferase domain containing 1 [Source:HGNC Symbol;Acc:HGNC:30770]	256302	protein_coding
24.56	-2.08589	1.7649	0.00194749	0.0159043	ENSG00000244468	ENSG00000244468	novel transcript	NA	lncRNA
7.31319	2.08561	1.63651	0.00172234	0.0144371	ENSG00000183569	SERHL2	serine hydrolase like 2 [Source:HGNC Symbol;Acc:HGNC:29446]	253190	protein_coding
38.4052	2.07872	2.12989	0.00196281	0.0159648	ENSG00000114805	PLCH1	phospholipase C eta 1 [Source:HGNC Symbol;Acc:HGNC:29185]	23007	protein_coding
12.0822	2.07859	1.56551	0.00158329	0.0135195	ENSG00000234380	LINC01426	long intergenic non-protein coding RNA 1426 [Source:HGNC Symbol;Acc:HGNC:50734]	100506385	lncRNA
111.224	2.0762	1.05203	0.000354553	0.00406123	ENSG00000183780	SLC35F3	solute carrier family 35 member F3 [Source:HGNC Symbol;Acc:HGNC:23616]	148641	protein_coding
12.9965	2.07545	0.774917	5.02089e-05	0.000798919	ENSG00000271781	ENSG00000271781	novel transcript, antisense to TPPP	NA	lncRNA
28.3666	2.07351	2.07408	0.00203515	0.0164149	ENSG00000140600	SH3GL3	SH3 domain containing GRB2 like 3, endophilin A3 [Source:HGNC Symbol;Acc:HGNC:10832]	6457	retained_intron
251.619	2.073	1.7559	0.00197957	0.0160541	ENSG00000272636	DOC2B	double C2 domain beta [Source:HGNC Symbol;Acc:HGNC:2986]	8447	protein_coding
16.0549	2.07104	0.73233	3.18925e-05	0.000544527	ENSG00000255650	FAM222A-AS1	FAM222A antisense RNA 1 [Source:HGNC Symbol;Acc:HGNC:28223]	84983	lncRNA
29.3328	2.06936	0.773245	5.04967e-05	0.000800661	ENSG00000225077	LINC00337	long intergenic non-protein coding RNA 337 [Source:HGNC Symbol;Acc:HGNC:28620]	NA	lncRNA
46.5242	-2.06917	0.572188	2.20174e-06	5.40411e-05	ENSG00000198515	CNGA1	cyclic nucleotide gated channel subunit alpha 1 [Source:HGNC Symbol;Acc:HGNC:2148]	1259	protein_coding
6.35657	2.06861	1.56227	0.00160699	0.0136715	ENSG00000231185	SPRY4-AS1	SPRY4 antisense RNA 1 [Source:HGNC Symbol;Acc:HGNC:53465]	101926941	lncRNA
3.04988	-2.05675	1.54439	0.00160024	0.0136244	ENSG00000243836	WDR86-AS1	WDR86 antisense RNA 1 [Source:HGNC Symbol;Acc:HGNC:41186]	100131176	lncRNA
164.896	2.05637	0.355786	6.36874e-11	4.22295e-09	ENSG00000128165	ADM2	adrenomedullin 2 [Source:HGNC Symbol;Acc:HGNC:28898]	79924	protein_coding
50.2555	2.05598	0.751541	4.21971e-05	0.000690732	ENSG00000138411	HECW2	HECT, C2 and WW domain containing E3 ubiquitin protein ligase 2 [Source:HGNC Symbol;Acc:HGNC:29853]	57520	processed_transcript
70.6825	2.05142	0.513495	4.93227e-07	1.4378e-05	ENSG00000101850	GPR143	G protein-coupled receptor 143 [Source:HGNC Symbol;Acc:HGNC:20145]	4935	protein_coding
62.6535	2.04952	0.421049	9.2432e-09	3.94845e-07	ENSG00000229953	ENSG00000229953	novel transcript	NA	lncRNA
138.481	2.04928	0.70747	2.56797e-05	0.000452357	ENSG00000153531	ADPRHL1	ADP-ribosylhydrolase like 1 [Source:HGNC Symbol;Acc:HGNC:21303]	113622	protein_coding
16.7382	2.04599	1.76991	0.00209543	0.0168157	ENSG00000164076	CAMKV	CaM kinase like vesicle associated [Source:HGNC Symbol;Acc:HGNC:28788]	79012	retained_intron
2.17245	2.04417	1.88116	0.00219606	0.0173969	ENSG00000265158	LRRC37A7P	leucine rich repeat containing 37 member A7, pseudogene [Source:HGNC Symbol;Acc:HGNC:43792]	NA	processed_transcript
17.0032	2.03953	1.6553	0.0019211	0.0157582	ENSG00000284610	ENSG00000284610	RNA binding protein, fox-1 homolog (C. elegans) 1 (RBFOX1) pseudogene	NA	processed_transcript
4.83485	2.03935	1.70072	0.00201118	0.0162453	ENSG00000140459	CYP11A1	cytochrome P450 family 11 subfamily A member 1 [Source:HGNC Symbol;Acc:HGNC:2590]	1583	protein_coding
5.55986	2.02786	1.97881	0.00224361	0.0176603	ENSG00000140090	SLC24A4	solute carrier family 24 member 4 [Source:HGNC Symbol;Acc:HGNC:10978]	123041	protein_coding
13.7568	-2.02746	0.828868	9.88495e-05	0.00143232	ENSG00000267397	ENSG00000267397	novel transcript	NA	lncRNA
10.5393	2.02718	2.0536	0.00218682	0.0173423	ENSG00000254416	LINC02732	long intergenic non-protein coding RNA 2732 [Source:HGNC Symbol;Acc:HGNC:54249]	NA	lncRNA
76.0293	2.02471	0.397353	2.80202e-09	1.34722e-07	ENSG00000166592	RRAD	RRAD, Ras related glycolysis inhibitor and calcium channel regulator [Source:HGNC Symbol;Acc:HGNC:10446]	6236	protein_coding
52.2993	2.02418	1.31194	0.00104702	0.00978854	ENSG00000130052	STARD8	StAR related lipid transfer domain containing 8 [Source:HGNC Symbol;Acc:HGNC:19161]	9754	processed_transcript
297.006	2.0225	0.182073	9.17447e-31	6.57395e-28	ENSG00000109265	CRACD	capping protein inhibiting regulator of actin dynamics [Source:HGNC Symbol;Acc:HGNC:29219]	57482	protein_coding
8.72195	-2.02214	1.27092	0.000936811	0.00895027	ENSG00000187372	PCDHB13	protocadherin beta 13 [Source:HGNC Symbol;Acc:HGNC:8684]	56123	protein_coding
292.597	2.02118	0.864495	0.000134305	0.00184155	ENSG00000218336	TENM3	teneurin transmembrane protein 3 [Source:HGNC Symbol;Acc:HGNC:29944]	55714	processed_transcript
7.86916	2.01903	1.64171	0.00196741	0.0159964	ENSG00000139200	PIANP	PILR alpha associated neural protein [Source:HGNC Symbol;Acc:HGNC:25338]	196500	protein_coding
836.259	-2.014	0.572482	3.08677e-06	7.25571e-05	ENSG00000108352	RAPGEFL1	Rap guanine nucleotide exchange factor like 1 [Source:HGNC Symbol;Acc:HGNC:17428]	51195	protein_coding
187.28	2.01065	0.504749	5.04173e-07	1.46395e-05	ENSG00000149564	ESAM	endothelial cell adhesion molecule [Source:HGNC Symbol;Acc:HGNC:17474]	90952	protein_coding
133.855	2.01054	0.31978	2.59125e-12	2.15579e-10	ENSG00000160145	KALRN	kalirin RhoGEF kinase [Source:HGNC Symbol;Acc:HGNC:4814]	8997	protein_coding
12.2172	2.00875	1.7705	0.00223743	0.0176185	ENSG00000007264	MATK	megakaryocyte-associated tyrosine kinase [Source:HGNC Symbol;Acc:HGNC:6906]	4145	protein_coding
8.25168	2.00497	2.18154	0.00207562	0.0166989	ENSG00000124557	BTN1A1	butyrophilin subfamily 1 member A1 [Source:HGNC Symbol;Acc:HGNC:1135]	696	protein_coding
7.22612	2.0044	1.58529	0.00188719	0.0155317	ENSG00000100298	APOBEC3H	apolipoprotein B mRNA editing enzyme catalytic subunit 3H [Source:HGNC Symbol;Acc:HGNC:24100]	164668	protein_coding
28.5116	-2.00342	0.902866	0.000187416	0.0024229	ENSG00000102837	OLFM4	olfactomedin 4 [Source:HGNC Symbol;Acc:HGNC:17190]	10562	protein_coding
552.735	2.00103	1.06756	0.000468915	0.00510839	ENSG00000115255	REEP6	receptor accessory protein 6 [Source:HGNC Symbol;Acc:HGNC:30078]	92840	retained_intron
42.4456	2.0005	0.766355	6.13533e-05	0.000948393	ENSG00000104808	DHDH	dihydrodiol dehydrogenase [Source:HGNC Symbol;Acc:HGNC:17887]	27294	protein_coding
73.5901	-1.99985	0.521978	9.2773e-07	2.52855e-05	ENSG00000165695	AK8	adenylate kinase 8 [Source:HGNC Symbol;Acc:HGNC:26526]	158067	protein_coding
590.021	1.99568	0.577473	3.84718e-06	8.80096e-05	ENSG00000143515	ATP8B2	ATPase phospholipid transporting 8B2 [Source:HGNC Symbol;Acc:HGNC:13534]	57198	protein_coding
26.0743	1.99461	0.604097	6.64845e-06	0.000139718	ENSG00000103742	IGDCC4	immunoglobulin superfamily DCC subclass member 4 [Source:HGNC Symbol;Acc:HGNC:13770]	57722	protein_coding
18.743	1.99	1.71327	0.00222517	0.0175649	ENSG00000275734	ENSG00000275734	novel transcript, sense overlapping CDK10	NA	lncRNA
41.3127	1.9899	2.69527	0.00153034	0.0131605	ENSG00000130038	CRACR2A	calcium release activated channel regulator 2A [Source:HGNC Symbol;Acc:HGNC:28657]	84766	nonsense_mediated_decay
11.7695	1.98828	2.13541	0.00218943	0.0173568	ENSG00000270207	ENSG00000270207	novel transcript, antisense to GRM7	NA	lncRNA
27.3202	1.98826	1.42581	0.00148797	0.0128558	ENSG00000170382	LRRN2	leucine rich repeat neuronal 2 [Source:HGNC Symbol;Acc:HGNC:16914]	10446	protein_coding
7.35882	1.98478	1.36918	0.00132393	0.0117352	ENSG00000284719	ENSG00000284719	novel transcript	NA	lncRNA
322.827	1.98213	0.213983	1.47692e-22	4.75461e-20	ENSG00000242732	RTL5	retrotransposon Gag like 5 [Source:HGNC Symbol;Acc:HGNC:29430]	340526	nonsense_mediated_decay
450.476	-1.98177	0.920778	0.000226037	0.00281602	ENSG00000018236	CNTN1	contactin 1 [Source:HGNC Symbol;Acc:HGNC:2171]	1272	protein_coding
22.2023	1.97719	0.916839	0.000223701	0.00279162	ENSG00000077522	ACTN2	actinin alpha 2 [Source:HGNC Symbol;Acc:HGNC:164]	88	protein_coding
62.9673	1.97584	1.21961	0.000895411	0.00864021	ENSG00000184497	TMEM255B	transmembrane protein 255B [Source:HGNC Symbol;Acc:HGNC:28297]	348013	protein_coding
323.176	1.97315	0.353442	1.82956e-10	1.09838e-08	ENSG00000189410	SH2D5	SH2 domain containing 5 [Source:HGNC Symbol;Acc:HGNC:28819]	400745	protein_coding
10.9872	1.97221	2.19959	0.00212671	0.0169747	ENSG00000205592	MUC19	mucin 19, oligomeric [Source:HGNC Symbol;Acc:HGNC:14362]	283463	processed_transcript
65.4282	1.97048	0.819372	0.000112019	0.00158691	ENSG00000108932	SLC16A6	solute carrier family 16 member 6 [Source:HGNC Symbol;Acc:HGNC:10927]	9120	protein_coding
286.093	1.96901	0.366513	5.98248e-10	3.31393e-08	ENSG00000116675	DNAJC6	DnaJ heat shock protein family (Hsp40) member C6 [Source:HGNC Symbol;Acc:HGNC:15469]	9829	processed_transcript
274.705	1.96447	0.451921	1.02748e-07	3.57175e-06	ENSG00000181523	SGSH	N-sulfoglucosamine sulfohydrolase [Source:HGNC Symbol;Acc:HGNC:10818]	6448	processed_transcript
39.2797	-1.96109	0.804475	0.000102103	0.00147083	ENSG00000227507	LTB	lymphotoxin beta [Source:HGNC Symbol;Acc:HGNC:6711]	4050	processed_transcript
214.063	-1.96036	0.276105	9.30072e-15	1.14142e-12	ENSG00000124006	OBSL1	obscurin like cytoskeletal adaptor 1 [Source:HGNC Symbol;Acc:HGNC:29092]	23363	protein_coding
29.29	-1.96014	0.888722	0.00019643	0.00251198	ENSG00000064692	SNCAIP	synuclein alpha interacting protein [Source:HGNC Symbol;Acc:HGNC:11139]	9627	protein_coding
19.1899	1.95812	2.03215	0.00242559	0.0188325	ENSG00000128242	GAL3ST1	galactose-3-O-sulfotransferase 1 [Source:HGNC Symbol;Acc:HGNC:24240]	9514	protein_coding
30.861	-1.95555	0.372502	1.15948e-09	6.03173e-08	ENSG00000284052	ENSG00000284052	novel transcript	NA	lncRNA
122.525	1.9548	0.942209	0.00028103	0.00337799	ENSG00000147251	DOCK11	dedicator of cytokinesis 11 [Source:HGNC Symbol;Acc:HGNC:23483]	139818	protein_coding
13.6519	1.95183	0.859011	0.000163621	0.00216399	ENSG00000197181	PIWIL2	piwi like RNA-mediated gene silencing 2 [Source:HGNC Symbol;Acc:HGNC:17644]	55124	protein_coding
394.091	1.95167	0.624627	1.21121e-05	0.000237093	ENSG00000121743	GJA3	gap junction protein alpha 3 [Source:HGNC Symbol;Acc:HGNC:4277]	2700	protein_coding
10.6593	1.94826	2.03081	0.00245968	0.0190372	ENSG00000274628	ENSG00000274628	novel cytochrome P450 family pseudogene	105379252	processed_transcript
744.217	1.94798	0.188688	3.82375e-27	2.07164e-24	ENSG00000104936	DMPK	DM1 protein kinase [Source:HGNC Symbol;Acc:HGNC:2933]	1760	retained_intron
282.492	-1.94654	0.395413	6.43153e-09	2.863e-07	ENSG00000118785	SPP1	secreted phosphoprotein 1 [Source:HGNC Symbol;Acc:HGNC:11255]	6696	protein_coding
2.73198	-1.9414	1.86876	0.00258565	0.0198326	ENSG00000231616	ENSG00000231616	novel transcript, antisense to KIF27	NA	lncRNA
351.73	1.93501	0.648939	1.93983e-05	0.000353995	ENSG00000167355	OR51B5	olfactory receptor family 51 subfamily B member 5 [Source:HGNC Symbol;Acc:HGNC:19599]	282763	processed_transcript
44.2736	1.93411	1.661	0.00236054	0.0184564	ENSG00000261587	TMEM249	transmembrane protein 249 [Source:HGNC Symbol;Acc:HGNC:44155]	340393	retained_intron
14.7785	1.9292	1.67995	0.00242338	0.0188284	ENSG00000156006	NAT2	N-acetyltransferase 2 [Source:HGNC Symbol;Acc:HGNC:7646]	10	protein_coding
88.7281	1.92822	1.49174	0.00191574	0.0157231	ENSG00000068831	RASGRP2	RAS guanyl releasing protein 2 [Source:HGNC Symbol;Acc:HGNC:9879]	10235	retained_intron
46.8971	-1.92531	1.30622	0.00130176	0.0115803	ENSG00000223799	IL10RB-DT	IL10RB divergent transcript [Source:HGNC Symbol;Acc:HGNC:44303]	NA	lncRNA
6.11016	-1.92207	1.30892	0.0013211	0.0117148	ENSG00000183378	OVCH2	ovochymase 2 [Source:HGNC Symbol;Acc:HGNC:29970]	341277	protein_coding
47.1977	1.91999	1.17304	0.000885002	0.00857547	ENSG00000249898	MCPH1-AS1	MCPH1 antisense RNA 1 [Source:HGNC Symbol;Acc:HGNC:51655]	NA	lncRNA
214.742	1.90836	0.367988	1.59585e-09	8.02006e-08	ENSG00000168243	GNG4	G protein subunit gamma 4 [Source:HGNC Symbol;Acc:HGNC:4407]	2786	protein_coding
20.1556	1.90633	0.955884	0.000354692	0.00406123	ENSG00000213901	SLC23A3	solute carrier family 23 member 3 [Source:HGNC Symbol;Acc:HGNC:20601]	151295	protein_coding
27.526	-1.90588	0.93777	0.00032037	0.00375931	ENSG00000188580	NKAIN2	sodium/potassium transporting ATPase interacting 2 [Source:HGNC Symbol;Acc:HGNC:16443]	154215	processed_transcript
12.0031	1.90532	2.10217	0.00248162	0.0191536	ENSG00000180113	TDRD6	tudor domain containing 6 [Source:HGNC Symbol;Acc:HGNC:21339]	221400	protein_coding
11.4083	1.90345	1.22316	0.00108688	0.0100932	ENSG00000184451	CCR10	C-C motif chemokine receptor 10 [Source:HGNC Symbol;Acc:HGNC:4474]	2826	protein_coding
117.637	-1.90221	0.249891	1.88622e-16	2.90963e-14	ENSG00000180425	C11orf71	chromosome 11 open reading frame 71 [Source:HGNC Symbol;Acc:HGNC:25937]	54494	protein_coding
10.6539	-1.90208	1.63073	0.00243737	0.0189107	ENSG00000242366	UGT1A8	UDP glucuronosyltransferase family 1 member A8 [Source:HGNC Symbol;Acc:HGNC:12540]	54576	protein_coding
354.789	1.90002	0.227034	3.98068e-19	8.5022e-17	ENSG00000140961	OSGIN1	oxidative stress induced growth inhibitor 1 [Source:HGNC Symbol;Acc:HGNC:30093]	29948	processed_transcript
9.80472	-1.89822	0.917273	0.000290708	0.00347364	ENSG00000261371	PECAM1	platelet and endothelial cell adhesion molecule 1 [Source:HGNC Symbol;Acc:HGNC:8823]	5175	protein_coding
2.66153	1.89441	1.78261	0.00274634	0.0207923	ENSG00000113263	ITK	IL2 inducible T cell kinase [Source:HGNC Symbol;Acc:HGNC:6171]	3702	protein_coding
47.4047	1.88887	1.95487	0.00276386	0.0209035	ENSG00000175318	GRAMD2A	GRAM domain containing 2A [Source:HGNC Symbol;Acc:HGNC:27287]	196996	protein_coding
9.5138	1.8861	1.73462	0.00272676	0.02069	ENSG00000158815	FGF17	fibroblast growth factor 17 [Source:HGNC Symbol;Acc:HGNC:3673]	8822	protein_coding
8.70412	1.88464	1.34335	0.00157137	0.0134404	ENSG00000233101	HOXB-AS3	HOXB cluster antisense RNA 3 [Source:HGNC Symbol;Acc:HGNC:40283]	404266	lncRNA
59.3254	-1.88408	1.48669	0.0020884	0.0167714	ENSG00000105371	ICAM4	intercellular adhesion molecule 4 (Landsteiner-Wiener blood group) [Source:HGNC Symbol;Acc:HGNC:5347]	3386	protein_coding
14.5271	1.88318	2.2101	0.00232938	0.018232	ENSG00000154342	WNT3A	Wnt family member 3A [Source:HGNC Symbol;Acc:HGNC:15983]	89780	protein_coding
9.4934	1.88202	1.81758	0.00283157	0.0213282	ENSG00000213760	ATP6V1G2	ATPase H+ transporting V1 subunit G2 [Source:HGNC Symbol;Acc:HGNC:862]	534	protein_coding
665.258	-1.88149	0.21393	9.58348e-21	2.59607e-18	ENSG00000196220	SRGAP3	SLIT-ROBO Rho GTPase activating protein 3 [Source:HGNC Symbol;Acc:HGNC:19744]	9901	protein_coding
127.27	1.88124	1.31383	0.00147552	0.0127631	ENSG00000169918	OTUD7A	OTU deubiquitinase 7A [Source:HGNC Symbol;Acc:HGNC:20718]	161725	protein_coding
237.132	1.88003	0.701238	5.04043e-05	0.000800661	ENSG00000186642	PDE2A	phosphodiesterase 2A [Source:HGNC Symbol;Acc:HGNC:8777]	5138	protein_coding
27.6064	1.88002	1.44847	0.00197284	0.0160229	ENSG00000166473	PKD1L2	polycystin 1 like 2 (gene/pseudogene) [Source:HGNC Symbol;Acc:HGNC:21715]	114780	retained_intron
108.319	1.87863	1.14249	0.000888131	0.00858861	ENSG00000150510	FAM124A	family with sequence similarity 124 member A [Source:HGNC Symbol;Acc:HGNC:26413]	220108	protein_coding
520.684	1.87337	0.35527	9.86758e-10	5.20638e-08	ENSG00000121753	ADGRB2	adhesion G protein-coupled receptor B2 [Source:HGNC Symbol;Acc:HGNC:944]	576	protein_coding
1033.37	1.87065	0.647355	2.63028e-05	0.000461869	ENSG00000168785	TSPAN5	tetraspanin 5 [Source:HGNC Symbol;Acc:HGNC:17753]	10098	nonsense_mediated_decay
45.0645	1.86971	1.57661	0.00244679	0.0189705	ENSG00000170703	TTLL6	tubulin tyrosine ligase like 6 [Source:HGNC Symbol;Acc:HGNC:26664]	284076	protein_coding
80.9393	1.86786	1.25715	0.00131359	0.0116715	ENSG00000065534	MYLK	myosin light chain kinase [Source:HGNC Symbol;Acc:HGNC:7590]	4638	nonsense_mediated_decay
9.12879	1.86747	0.955806	0.00040167	0.004488	ENSG00000272677	HNRNPD-DT	HNRNPD divergent transcript [Source:HGNC Symbol;Acc:HGNC:55205]	101928963	lncRNA
3.27743	1.86674	1.74319	0.00283596	0.021347	ENSG00000238062	SPATA3-AS1	SPATA3 antisense RNA 1 (head to head) [Source:HGNC Symbol;Acc:HGNC:28013]	348761	lncRNA
158.829	1.86625	1.99796	0.00279607	0.0210897	ENSG00000138303	ASCC1	activating signal cointegrator 1 complex subunit 1 [Source:HGNC Symbol;Acc:HGNC:24268]	51008	protein_coding
10436	1.86394	0.690461	4.78135e-05	0.00076574	ENSG00000124762	CDKN1A	cyclin dependent kinase inhibitor 1A [Source:HGNC Symbol;Acc:HGNC:1784]	1026	processed_transcript
9.82684	-1.86321	1.01488	0.000549157	0.00580324	ENSG00000232973	CYP1B1-AS1	CYP1B1 antisense RNA 1 [Source:HGNC Symbol;Acc:HGNC:28543]	285154	lncRNA
6.1211	1.86299	1.27637	0.00140121	0.0122251	ENSG00000253227	ENSG00000253227	novel transcript	NA	lncRNA
102.219	-1.86277	0.558192	5.81919e-06	0.000125619	ENSG00000118308	IRAG2	inositol 1,4,5-triphosphate receptor associated 2 [Source:HGNC Symbol;Acc:HGNC:6690]	4033	protein_coding
10.2197	1.86052	1.66661	0.00272981	0.0206953	ENSG00000276203	ANKRD20A3P	ankyrin repeat domain 20 family member A3, pseudogene [Source:HGNC Symbol;Acc:HGNC:31981]	642929	retained_intron
34.1463	1.86004	0.435434	1.4002e-07	4.74126e-06	ENSG00000286259	ENSG00000286259	novel transcript	NA	lncRNA
233.32	1.85925	0.225907	1.26195e-18	2.57171e-16	ENSG00000131470	PSMC3IP	PSMC3 interacting protein [Source:HGNC Symbol;Acc:HGNC:17928]	29893	protein_coding
19.3403	1.8552	1.35532	0.00173125	0.0145009	ENSG00000087076	HSD17B14	hydroxysteroid 17-beta dehydrogenase 14 [Source:HGNC Symbol;Acc:HGNC:23238]	51171	protein_coding
13.6877	1.84439	0.554231	6.03219e-06	0.000129337	ENSG00000245522	LINC02709	long intergenic non-protein coding RNA 2709 [Source:HGNC Symbol;Acc:HGNC:54226]	440028	lncRNA
393.151	1.84412	0.319785	5.89351e-11	3.91954e-09	ENSG00000113356	POLR3G	RNA polymerase III subunit G [Source:HGNC Symbol;Acc:HGNC:30075]	10622	protein_coding
25.5738	1.84238	1.33394	0.00170051	0.0142919	ENSG00000256542	ENSG00000256542	novel transcript	NA	lncRNA
75.5897	1.84139	0.309525	1.95844e-11	1.41243e-09	ENSG00000189058	APOD	apolipoprotein D [Source:HGNC Symbol;Acc:HGNC:612]	347	protein_coding
39.3402	-1.83894	1.5318	0.00246115	0.019042	ENSG00000254221	PCDHGB1	protocadherin gamma subfamily B, 1 [Source:HGNC Symbol;Acc:HGNC:8708]	56104	protein_coding
47.821	1.83233	1.75543	0.00303101	0.0225177	ENSG00000181790	ADGRB1	adhesion G protein-coupled receptor B1 [Source:HGNC Symbol;Acc:HGNC:943]	575	protein_coding
874.519	-1.83162	0.326458	1.47719e-10	9.03935e-09	ENSG00000223572	CKMT1A	creatine kinase, mitochondrial 1A [Source:HGNC Symbol;Acc:HGNC:31736]	548596	protein_coding
36.1423	1.83129	1.11183	0.000905917	0.00872264	ENSG00000224786	CETN4P	centrin 4, pseudogene [Source:HGNC Symbol;Acc:HGNC:35450]	NA	processed_transcript
26.4279	1.82958	1.77779	0.0030677	0.0227354	ENSG00000072657	TRHDE	thyrotropin releasing hormone degrading enzyme [Source:HGNC Symbol;Acc:HGNC:30748]	29953	processed_transcript
353.011	1.82895	0.553436	6.56879e-06	0.000138568	ENSG00000106688	SLC1A1	solute carrier family 1 member 1 [Source:HGNC Symbol;Acc:HGNC:10939]	6505	protein_coding
14.3822	-1.82876	1.64536	0.00285113	0.0214322	ENSG00000289571	ENSG00000289571	novel transcript	NA	lncRNA
182.672	1.8279	0.592389	1.39764e-05	0.000266487	ENSG00000197852	INKA2	inka box actin regulator 2 [Source:HGNC Symbol;Acc:HGNC:28045]	55924	processed_transcript
139.857	1.82743	0.758517	0.000115165	0.0016263	ENSG00000108924	HLF	HLF transcription factor, PAR bZIP family member [Source:HGNC Symbol;Acc:HGNC:4977]	3131	protein_coding
497.641	1.82656	0.586005	1.25807e-05	0.000244279	ENSG00000183305	MAGEA2B	MAGE family member A2B [Source:HGNC Symbol;Acc:HGNC:19340]	266740	protein_coding
41.3837	-1.82638	0.484233	1.1452e-06	3.06856e-05	ENSG00000264207	ENSG00000264207	novel transcript, antisense HIST2H4A	NA	lncRNA
7.22616	1.8256	2.03687	0.00287522	0.0215622	ENSG00000113578	FGF1	fibroblast growth factor 1 [Source:HGNC Symbol;Acc:HGNC:3665]	2246	protein_coding
7.93824	-1.82534	1.92057	0.00306851	0.0227354	ENSG00000230596	GPAA1P2	glycosylphosphatidylinositol anchor attachment 1 pseudogene 2 [Source:HGNC Symbol;Acc:HGNC:51484]	NA	processed_transcript
124.974	1.8252	0.831275	0.000211666	0.00267753	ENSG00000117643	MAN1C1	mannosidase alpha class 1C member 1 [Source:HGNC Symbol;Acc:HGNC:19080]	57134	protein_coding
1360.19	1.82501	0.470859	7.54608e-07	2.09265e-05	ENSG00000162772	ATF3	activating transcription factor 3 [Source:HGNC Symbol;Acc:HGNC:785]	467	protein_coding
4.64883	-1.82398	1.31483	0.00170016	0.0142919	ENSG00000269404	SPIB	Spi-B transcription factor [Source:HGNC Symbol;Acc:HGNC:11242]	6689	protein_coding
9.16922	1.82358	1.70537	0.00300643	0.0223649	ENSG00000237188	ENSG00000237188	novel transcript, antisense to FMO5	NA	lncRNA
24.6066	1.81477	1.3708	0.0019695	0.0160016	ENSG00000142347	MYO1F	myosin IF [Source:HGNC Symbol;Acc:HGNC:7600]	4542	protein_coding
18.826	1.80946	1.16065	0.00114271	0.0104716	ENSG00000240240	ENSG00000240240	novel transcript	NA	lncRNA
695.803	1.80944	0.208304	2.49975e-20	6.10186e-18	ENSG00000187678	SPRY4	sprouty RTK signaling antagonist 4 [Source:HGNC Symbol;Acc:HGNC:15533]	81848	protein_coding
236.144	1.80884	0.87525	0.000304582	0.00360837	ENSG00000141542	RAB40B	RAB40B, member RAS oncogene family [Source:HGNC Symbol;Acc:HGNC:18284]	10966	protein_coding
92.9593	1.80468	1.45607	0.00236405	0.0184644	ENSG00000223573	TINCR	TINCR ubiquitin domain containing [Source:HGNC Symbol;Acc:HGNC:14607]	NA	protein_coding
989.229	1.80269	1.36407	0.00199852	0.0161664	ENSG00000127528	KLF2	Kruppel like factor 2 [Source:HGNC Symbol;Acc:HGNC:6347]	10365	protein_coding
80.0379	-1.80041	0.332877	4.70539e-10	2.63277e-08	ENSG00000163531	NFASC	neurofascin [Source:HGNC Symbol;Acc:HGNC:29866]	23114	processed_transcript
3.06684	-1.80021	1.70579	0.00314	0.0231263	ENSG00000279031	ENSG00000279031	TEC	NA	TEC
695.969	-1.79828	0.381412	1.78776e-08	7.32687e-07	ENSG00000112139	MDGA1	MAM domain containing glycosylphosphatidylinositol anchor 1 [Source:HGNC Symbol;Acc:HGNC:19267]	266727	nonsense_mediated_decay
318.157	1.79441	0.163568	3.38259e-30	2.34805e-27	ENSG00000151014	NOCT	nocturnin [Source:HGNC Symbol;Acc:HGNC:14254]	25819	protein_coding
3597.62	-1.79432	0.450595	4.91733e-07	1.43533e-05	ENSG00000165474	GJB2	gap junction protein beta 2 [Source:HGNC Symbol;Acc:HGNC:4284]	2706	protein_coding
49.4186	1.79404	1.67469	0.00311713	0.022996	ENSG00000060566	CREB3L3	cAMP responsive element binding protein 3 like 3 [Source:HGNC Symbol;Acc:HGNC:18855]	84699	protein_coding
9.79212	1.79357	0.855577	0.000283005	0.00339437	ENSG00000277182	ENSG00000277182	novel transcript, antisense to PCGF2	NA	lncRNA
7.46645	1.79035	1.85439	0.00328978	0.0240065	ENSG00000163499	CRYBA2	crystallin beta A2 [Source:HGNC Symbol;Acc:HGNC:2395]	1412	protein_coding
52.3084	1.78962	0.821699	0.000226238	0.00281695	ENSG00000181773	GPR3	G protein-coupled receptor 3 [Source:HGNC Symbol;Acc:HGNC:4484]	2827	protein_coding
132.485	1.78932	0.537407	6.08802e-06	0.000130408	ENSG00000159753	CARMIL2	capping protein regulator and myosin 1 linker 2 [Source:HGNC Symbol;Acc:HGNC:27089]	146206	protein_coding
27.0223	-1.78482	0.517292	3.94197e-06	8.97161e-05	ENSG00000211451	GNRHR2	gonadotropin releasing hormone receptor 2 (pseudogene) [Source:HGNC Symbol;Acc:HGNC:16341]	114814	processed_transcript
23.9439	1.78409	1.22609	0.00149428	0.0128903	ENSG00000289133	ENSG00000289133	POTE ankyrin domain family, member C (POTEC) pseudogene	101928764	processed_transcript
6524.32	-1.7829	0.419855	1.58922e-07	5.29256e-06	ENSG00000125968	ID1	inhibitor of DNA binding 1, HLH protein [Source:HGNC Symbol;Acc:HGNC:5360]	3397	protein_coding
7.45435	-1.782	0.976014	0.000588874	0.00616431	ENSG00000274092	ENSG00000274092	novel transcript, antisense to IL4R	NA	lncRNA
327.008	1.77914	1.96116	0.00321348	0.0235892	ENSG00000182459	TEX19	testis expressed 19 [Source:HGNC Symbol;Acc:HGNC:33802]	400629	protein_coding
319.912	1.77355	0.314962	1.34201e-10	8.35018e-09	ENSG00000115112	TFCP2L1	transcription factor CP2 like 1 [Source:HGNC Symbol;Acc:HGNC:17925]	29842	protein_coding
121.852	1.77321	0.43053	2.7838e-07	8.62435e-06	ENSG00000156050	FAM161B	FAM161 centrosomal protein B [Source:HGNC Symbol;Acc:HGNC:19854]	145483	protein_coding
2190.66	-1.77122	0.242319	1.92248e-15	2.54191e-13	ENSG00000172830	SSH3	slingshot protein phosphatase 3 [Source:HGNC Symbol;Acc:HGNC:30581]	54961	protein_coding
101.604	1.76898	0.313369	1.24035e-10	7.7393e-09	ENSG00000128917	DLL4	delta like canonical Notch ligand 4 [Source:HGNC Symbol;Acc:HGNC:2910]	54567	retained_intron
14.1025	1.76817	1.3251	0.00199724	0.016162	ENSG00000117425	PTCH2	patched 2 [Source:HGNC Symbol;Acc:HGNC:9586]	8643	protein_coding
65.7756	1.76547	1.23921	0.0016273	0.0138124	ENSG00000196358	NTNG2	netrin G2 [Source:HGNC Symbol;Acc:HGNC:14288]	84628	protein_coding
26.3735	1.76317	0.85482	0.000315624	0.00371647	ENSG00000273143	DUSP5-DT	DUSP5 divergent transcript [Source:HGNC Symbol;Acc:HGNC:55154]	NA	lncRNA
34.5759	1.76061	1.74982	0.00343449	0.024818	ENSG00000261794	GOLGA8H	golgin A8 family member H [Source:HGNC Symbol;Acc:HGNC:37443]	728498	protein_coding
8.43356	-1.75808	1.51781	0.00287077	0.0215388	ENSG00000251600	ENSG00000251600	novel transcript, antisense to GYPA	101927636	lncRNA
15.9576	1.75713	1.63597	0.00325495	0.0237993	ENSG00000255346	NOX5	NADPH oxidase 5 [Source:HGNC Symbol;Acc:HGNC:14874]	79400	protein_coding
1095.69	-1.75631	0.199382	8.77933e-21	2.40759e-18	ENSG00000132207	SLX1A	SLX1 homolog A, structure-specific endonuclease subunit [Source:HGNC Symbol;Acc:HGNC:20922]	548593	retained_intron
41.0795	1.75391	1.57815	0.00310844	0.0229471	ENSG00000161082	CELF5	CUGBP Elav-like family member 5 [Source:HGNC Symbol;Acc:HGNC:14058]	60680	protein_coding
965.59	1.74908	0.443213	5.81478e-07	1.66448e-05	ENSG00000101928	MOSPD1	motile sperm domain containing 1 [Source:HGNC Symbol;Acc:HGNC:25235]	56180	protein_coding
9.87904	-1.74886	0.784356	0.000200149	0.00255218	ENSG00000227300	KRT16P2	keratin 16 pseudogene 2 [Source:HGNC Symbol;Acc:HGNC:37807]	NA	transcribed_unprocessed_pseudogene
19.5379	1.74529	0.820743	0.00026757	0.00324428	ENSG00000180044	C3orf80	chromosome 3 open reading frame 80 [Source:HGNC Symbol;Acc:HGNC:40048]	401097	protein_coding
103.949	-1.74496	1.05587	0.000942488	0.00899626	ENSG00000256812	CAPNS2	calpain small subunit 2 [Source:HGNC Symbol;Acc:HGNC:16371]	84290	protein_coding
7047.06	-1.74024	0.357223	8.46312e-09	3.65742e-07	ENSG00000141429	GALNT1	polypeptide N-acetylgalactosaminyltransferase 1 [Source:HGNC Symbol;Acc:HGNC:4123]	2589	processed_transcript
9.08268	1.73951	1.33565	0.00219367	0.0173842	ENSG00000153563	CD8A	CD8a molecule [Source:HGNC Symbol;Acc:HGNC:1706]	925	protein_coding
2.8783	-1.73847	1.75154	0.00357263	0.0256376	ENSG00000249574	ENSG00000249574	novel transcript	442497	lncRNA
594.34	1.73836	0.442859	6.37885e-07	1.80731e-05	ENSG00000130054	NALF2	NALCN channel auxiliary factor 2 [Source:HGNC Symbol;Acc:HGNC:30701]	27112	protein_coding
756.505	1.73643	0.263896	3.56512e-13	3.45816e-11	ENSG00000169826	CSGALNACT2	chondroitin sulfate N-acetylgalactosaminyltransferase 2 [Source:HGNC Symbol;Acc:HGNC:24292]	55454	protein_coding
2834.36	1.73485	0.704174	0.000102855	0.00147945	ENSG00000167552	TUBA1A	tubulin alpha 1a [Source:HGNC Symbol;Acc:HGNC:20766]	7846	protein_coding
19.2937	1.73469	1.20008	0.00158434	0.0135202	ENSG00000166823	MESP1	mesoderm posterior bHLH transcription factor 1 [Source:HGNC Symbol;Acc:HGNC:29658]	55897	protein_coding
35.0485	-1.73401	1.03916	0.000911406	0.0087603	ENSG00000137573	SULF1	sulfatase 1 [Source:HGNC Symbol;Acc:HGNC:20391]	23213	protein_coding
8136.4	-1.72986	0.372325	2.58933e-08	1.018e-06	ENSG00000112972	HMGCS1	3-hydroxy-3-methylglutaryl-CoA synthase 1 [Source:HGNC Symbol;Acc:HGNC:5007]	3157	protein_coding
288.211	1.72967	0.596353	2.68544e-05	0.000468959	ENSG00000143816	WNT9A	Wnt family member 9A [Source:HGNC Symbol;Acc:HGNC:12778]	7483	protein_coding
31.3914	1.7296	1.84744	0.0036233	0.0259042	ENSG00000142609	CFAP74	cilia and flagella associated protein 74 [Source:HGNC Symbol;Acc:HGNC:29368]	85452	protein_coding
10.3362	-1.72775	0.779969	0.000211199	0.00267314	ENSG00000218416	ENSG00000218416	novel transcript, antisense to GPC1	100130449	retained_intron
50.2069	1.72603	0.741979	0.000154205	0.00206596	ENSG00000197406	DIO3	iodothyronine deiodinase 3 [Source:HGNC Symbol;Acc:HGNC:2885]	1735	protein_coding
22.6825	1.72236	0.710806	0.000116753	0.00164142	ENSG00000278943	ENSG00000278943	tec	NA	TEC
226.169	1.7217	0.347769	5.74603e-09	2.57852e-07	ENSG00000120278	PLEKHG1	pleckstrin homology and RhoGEF domain containing G1 [Source:HGNC Symbol;Acc:HGNC:20884]	57480	protein_coding
14.6112	1.71982	0.719226	0.000128334	0.00177062	ENSG00000172789	HOXC5	homeobox C5 [Source:HGNC Symbol;Acc:HGNC:5127]	3222	protein_coding
14.4788	-1.71703	0.821499	0.000301149	0.00357915	ENSG00000082684	SEMA5B	semaphorin 5B [Source:HGNC Symbol;Acc:HGNC:10737]	54437	protein_coding
107.925	-1.71447	0.686582	9.43733e-05	0.00137463	ENSG00000149922	TBX6	T-box transcription factor 6 [Source:HGNC Symbol;Acc:HGNC:11605]	6911	protein_coding
75.9627	1.71368	0.422794	3.80757e-07	1.13986e-05	ENSG00000236972	FABP5P1	fatty acid binding protein 5 pseudogene 1 [Source:HGNC Symbol;Acc:HGNC:31059]	NA	processed_pseudogene
3.05929	1.71358	1.86945	0.00368884	0.0262292	ENSG00000197889	MEIG1	meiosis/spermiogenesis associated 1 [Source:HGNC Symbol;Acc:HGNC:23429]	644890	processed_transcript
158.861	1.71284	0.409573	2.19433e-07	6.98318e-06	ENSG00000111879	FAM184A	family with sequence similarity 184 member A [Source:HGNC Symbol;Acc:HGNC:20991]	79632	protein_coding
656.636	1.70653	0.606725	3.6074e-05	0.000604763	ENSG00000172667	ZMAT3	zinc finger matrin-type 3 [Source:HGNC Symbol;Acc:HGNC:29983]	64393	protein_coding
5.18471	1.70595	1.56476	0.00338783	0.0245366	ENSG00000254783	ENSG00000254783	immunoglobin superfamily, member 21 (IGSF21) pseudogene	NA	processed_pseudogene
8.5842	-1.70303	1.8058	0.00380682	0.0268192	ENSG00000255071	SAA2-SAA4	SAA2-SAA4 readthrough [Source:HGNC Symbol;Acc:HGNC:39550]	100528017	protein_coding
290.824	1.70229	0.206929	1.46622e-18	2.88223e-16	ENSG00000112149	CD83	CD83 molecule [Source:HGNC Symbol;Acc:HGNC:1703]	9308	protein_coding
195.282	1.69965	0.646922	6.44597e-05	0.00098816	ENSG00000183508	TENT5C	terminal nucleotidyltransferase 5C [Source:HGNC Symbol;Acc:HGNC:24712]	54855	protein_coding
9.17993	1.6971	1.58546	0.00352002	0.0253535	ENSG00000188672	RHCE	Rh blood group CcEe antigens [Source:HGNC Symbol;Acc:HGNC:10008]	6006	protein_coding
1331.57	1.69665	0.669009	8.50578e-05	0.00125291	ENSG00000181649	PHLDA2	pleckstrin homology like domain family A member 2 [Source:HGNC Symbol;Acc:HGNC:12385]	7262	protein_coding
174.602	-1.69449	0.241285	1.72512e-14	1.99584e-12	ENSG00000171462	DLK2	delta like non-canonical Notch ligand 2 [Source:HGNC Symbol;Acc:HGNC:21113]	65989	protein_coding
4358.66	-1.69184	0.474794	2.7306e-06	6.51501e-05	ENSG00000170345	FOS	Fos proto-oncogene, AP-1 transcription factor subunit [Source:HGNC Symbol;Acc:HGNC:3796]	2353	protein_coding
258.29	1.69072	0.770651	0.00022986	0.00285564	ENSG00000198948	MFAP3L	microfibril associated protein 3 like [Source:HGNC Symbol;Acc:HGNC:29083]	101928198	protein_coding
965.289	-1.69063	0.230329	1.69174e-15	2.27749e-13	ENSG00000133466	C1QTNF6	C1q and TNF related 6 [Source:HGNC Symbol;Acc:HGNC:14343]	114904	protein_coding
34.0069	1.69036	1.01055	0.000929976	0.00890028	ENSG00000143028	SYPL2	synaptophysin like 2 [Source:HGNC Symbol;Acc:HGNC:27638]	284612	protein_coding
251.488	1.68968	0.517373	8.06004e-06	0.000166702	ENSG00000111696	NT5DC3	5'-nucleotidase domain containing 3 [Source:HGNC Symbol;Acc:HGNC:30826]	51559	nonsense_mediated_decay
151.173	-1.68951	0.336833	4.24048e-09	1.95829e-07	ENSG00000196872	CRACDL	CRACD like [Source:HGNC Symbol;Acc:HGNC:33454]	343990	protein_coding
226.268	1.6883	0.313977	6.13299e-10	3.38045e-08	ENSG00000159433	STARD9	StAR related lipid transfer domain containing 9 [Source:HGNC Symbol;Acc:HGNC:19162]	57519	retained_intron
4679.79	1.68826	0.232789	3.26645e-15	4.19394e-13	ENSG00000140941	MAP1LC3B	microtubule associated protein 1 light chain 3 beta [Source:HGNC Symbol;Acc:HGNC:13352]	81631	protein_coding
414.239	1.68548	0.634104	5.92719e-05	0.00092264	ENSG00000095637	SORBS1	sorbin and SH3 domain containing 1 [Source:HGNC Symbol;Acc:HGNC:14565]	10580	protein_coding
24.0199	-1.68532	0.584327	2.91455e-05	0.000503528	ENSG00000204956	PCDHGA1	protocadherin gamma subfamily A, 1 [Source:HGNC Symbol;Acc:HGNC:8696]	56114	protein_coding
2.36718	1.68378	1.74435	0.00392778	0.0274598	ENSG00000285244	DINOL	damage induced long noncoding RNA [Source:HGNC Symbol;Acc:HGNC:53146]	108783646	lncRNA
36.0055	1.68329	1.15298	0.00159076	0.0135698	ENSG00000104814	MAP4K1	mitogen-activated protein kinase kinase kinase kinase 1 [Source:HGNC Symbol;Acc:HGNC:6863]	11184	processed_transcript
230.254	1.68216	1.32168	0.00245806	0.0190313	ENSG00000162174	ASRGL1	asparaginase and isoaspartyl peptidase 1 [Source:HGNC Symbol;Acc:HGNC:16448]	80150	protein_coding
128.233	1.68009	0.50862	7.11834e-06	0.000148889	ENSG00000255508	ENSG00000255508	novel protein	NA	retained_intron
16.5147	1.67915	1.41971	0.00297065	0.0221954	ENSG00000156687	UNC5D	unc-5 netrin receptor D [Source:HGNC Symbol;Acc:HGNC:18634]	137970	protein_coding
44319.7	1.67822	0.98197	0.000854684	0.00837455	ENSG00000211459	MT-RNR1	mitochondrially encoded 12S rRNA [Source:HGNC Symbol;Acc:HGNC:7470]	NA	Mt_rRNA
14.1049	-1.67817	0.965612	0.000793169	0.00787955	ENSG00000138152	BTBD16	BTB domain containing 16 [Source:HGNC Symbol;Acc:HGNC:26340]	118663	protein_coding
33.8994	1.67249	1.52344	0.00348033	0.0250921	ENSG00000089169	RPH3A	rabphilin 3A [Source:HGNC Symbol;Acc:HGNC:17056]	22895	protein_coding
238.42	1.67019	0.291881	8.76279e-11	5.69298e-09	ENSG00000143333	RGS16	regulator of G protein signaling 16 [Source:HGNC Symbol;Acc:HGNC:9997]	6004	protein_coding
20.3062	1.66798	1.30931	0.00248249	0.0191537	ENSG00000164128	NPY1R	neuropeptide Y receptor Y1 [Source:HGNC Symbol;Acc:HGNC:7956]	4886	protein_coding
291.289	1.66769	0.555489	2.01141e-05	0.00036473	ENSG00000148468	FAM171A1	family with sequence similarity 171 member A1 [Source:HGNC Symbol;Acc:HGNC:23522]	221061	protein_coding
1476.53	1.667	0.229033	2.79512e-15	3.60977e-13	ENSG00000173530	TNFRSF10D	TNF receptor superfamily member 10d [Source:HGNC Symbol;Acc:HGNC:11907]	8793	protein_coding
55.9772	1.66479	1.32476	0.00258496	0.0198326	ENSG00000146070	PLA2G7	phospholipase A2 group VII [Source:HGNC Symbol;Acc:HGNC:9040]	7941	protein_coding
32.3681	1.6645	1.46937	0.00331019	0.0240922	ENSG00000196132	MYT1	myelin transcription factor 1 [Source:HGNC Symbol;Acc:HGNC:7622]	4661	protein_coding
45.5313	1.66174	0.391835	1.77535e-07	5.83371e-06	ENSG00000258102	MAP1LC3B2	microtubule associated protein 1 light chain 3 beta 2 [Source:HGNC Symbol;Acc:HGNC:34390]	643246	processed_transcript
3735.04	-1.66071	0.311159	7.92256e-10	4.27145e-08	ENSG00000107679	PLEKHA1	pleckstrin homology domain containing A1 [Source:HGNC Symbol;Acc:HGNC:14335]	59338	processed_transcript
158.414	1.6603	0.26571	3.51017e-12	2.84568e-10	ENSG00000217801	ENSG00000217801	protein tyrosine phosphatase family pseudogene	100288175	processed_transcript
39.9013	1.65985	1.20068	0.00195127	0.0159293	ENSG00000164690	SHH	sonic hedgehog signaling molecule [Source:HGNC Symbol;Acc:HGNC:10848]	6469	protein_coding
291.525	1.65585	0.313584	1.08733e-09	5.68301e-08	ENSG00000129355	CDKN2D	cyclin dependent kinase inhibitor 2D [Source:HGNC Symbol;Acc:HGNC:1790]	1032	protein_coding
107.794	1.65546	0.439092	1.26945e-06	3.33314e-05	ENSG00000222009	BTBD19	BTB domain containing 19 [Source:HGNC Symbol;Acc:HGNC:27145]	149478	protein_coding
653.649	-1.65379	0.586273	3.65832e-05	0.000610077	ENSG00000129514	FOXA1	forkhead box A1 [Source:HGNC Symbol;Acc:HGNC:5021]	3169	protein_coding
22.878	1.65219	1.9575	0.0038066	0.0268192	ENSG00000285722	ENSG00000285722	novel transcript	NA	lncRNA
411.988	1.65106	0.46705	3.14175e-06	7.36158e-05	ENSG00000078687	TNRC6C	trinucleotide repeat containing adaptor 6C [Source:HGNC Symbol;Acc:HGNC:29318]	57690	protein_coding
692.162	1.65103	0.464845	2.95159e-06	6.98228e-05	ENSG00000198729	PPP1R14C	protein phosphatase 1 regulatory inhibitor subunit 14C [Source:HGNC Symbol;Acc:HGNC:14952]	81706	protein_coding
386.644	-1.64932	0.250572	3.99796e-13	3.82788e-11	ENSG00000176641	RNF152	ring finger protein 152 [Source:HGNC Symbol;Acc:HGNC:26811]	220441	protein_coding
61.1377	-1.64914	0.422393	7.46532e-07	2.07284e-05	ENSG00000102243	VGLL1	vestigial like family member 1 [Source:HGNC Symbol;Acc:HGNC:20985]	51442	protein_coding
25.0928	-1.64851	1.35758	0.00287113	0.0215388	ENSG00000283167	ENSG00000283167	novel pseudogene, similar to zonadhesin (Zan)	NA	unprocessed_pseudogene
183.22	-1.64835	0.512007	9.807e-06	0.000197143	ENSG00000165591	FAAH2	fatty acid amide hydrolase 2 [Source:HGNC Symbol;Acc:HGNC:26440]	158584	protein_coding
25.0618	1.64474	1.23045	0.00219885	0.0174128	ENSG00000105219	CCNP	cyclin P [Source:HGNC Symbol;Acc:HGNC:25805]	79935	protein_coding
23.7969	-1.64328	0.657313	9.87059e-05	0.00143117	ENSG00000261604	ENSG00000261604	novel transcript, antisense to HMGCS1	NA	lncRNA
283.987	1.64208	1.14825	0.00176735	0.0147498	ENSG00000065717	TLE2	TLE family member 2, transcriptional corepressor [Source:HGNC Symbol;Acc:HGNC:11838]	7089	protein_coding
841.794	1.64106	0.244688	1.74312e-13	1.78433e-11	ENSG00000154127	UBASH3B	ubiquitin associated and SH3 domain containing B [Source:HGNC Symbol;Acc:HGNC:29884]	84959	protein_coding
14.2618	1.63962	1.66779	0.00416744	0.0287757	ENSG00000171246	NPTX1	neuronal pentraxin 1 [Source:HGNC Symbol;Acc:HGNC:7952]	4884	retained_intron
428.453	1.63842	0.190045	5.70158e-20	1.33315e-17	ENSG00000163536	SERPINI1	serpin family I member 1 [Source:HGNC Symbol;Acc:HGNC:8943]	5274	protein_coding
11.8772	1.63786	1.92584	0.00397621	0.0277398	ENSG00000137561	TTPA	alpha tocopherol transfer protein [Source:HGNC Symbol;Acc:HGNC:12404]	7274	processed_transcript
272.028	1.63756	0.414653	6.28857e-07	1.78401e-05	ENSG00000108370	RGS9	regulator of G protein signaling 9 [Source:HGNC Symbol;Acc:HGNC:10004]	8787	processed_transcript
81.1431	1.63527	0.957081	0.000884593	0.00857547	ENSG00000162643	DNAI3	dynein axonemal intermediate chain 3 [Source:HGNC Symbol;Acc:HGNC:30711]	126820	protein_coding
2.15824	-1.63386	1.80448	0.00425795	0.0293277	ENSG00000131386	GALNT15	polypeptide N-acetylgalactosaminyltransferase 15 [Source:HGNC Symbol;Acc:HGNC:21531]	117248	protein_coding
96.9248	1.63281	1.13651	0.00175274	0.0146477	ENSG00000183251	OR51B4	olfactory receptor family 51 subfamily B member 4 [Source:HGNC Symbol;Acc:HGNC:14708]	79339	protein_coding
685.548	1.63257	0.855898	0.00052616	0.005606	ENSG00000115756	HPCAL1	hippocalcin like 1 [Source:HGNC Symbol;Acc:HGNC:5145]	3241	protein_coding
289.357	1.63222	0.528938	1.57025e-05	0.000295592	ENSG00000142185	TRPM2	transient receptor potential cation channel subfamily M member 2 [Source:HGNC Symbol;Acc:HGNC:12339]	7226	protein_coding
23.1815	1.62895	0.836612	0.000474625	0.00516047	ENSG00000240280	TCAM1P	testicular cell adhesion molecule 1, pseudogene [Source:HGNC Symbol;Acc:HGNC:30707]	146771	processed_transcript
7.213	1.62599	1.22803	0.00230104	0.0180356	ENSG00000235411	DRG1P1	DRG1 pseudogene 1 [Source:HGNC Symbol;Acc:HGNC:54701]	NA	processed_pseudogene
90.3303	1.62312	0.345737	2.29577e-08	9.13906e-07	ENSG00000223891	OSER1-DT	OSER1 divergent transcript [Source:HGNC Symbol;Acc:HGNC:48585]	100505783	lncRNA
418.669	1.62047	0.177815	7.16143e-22	2.17914e-19	ENSG00000249673	NOP14-AS1	NOP14 antisense RNA 1 [Source:HGNC Symbol;Acc:HGNC:20205]	NA	lncRNA
60.0724	1.61758	0.510137	1.19368e-05	0.000234649	ENSG00000280287	ENSG00000280287	novel transcript	NA	TEC
144.839	-1.61661	0.323979	5.33376e-09	2.42288e-07	ENSG00000135205	CCDC146	coiled-coil domain containing 146 [Source:HGNC Symbol;Acc:HGNC:29296]	57639	protein_coding
41.4138	1.61601	1.16893	0.00202471	0.0163486	ENSG00000175600	SUGCT	succinyl-CoA:glutarate-CoA transferase [Source:HGNC Symbol;Acc:HGNC:16001]	79783	nonsense_mediated_decay
49.5604	1.61483	0.708969	0.000192907	0.00247262	ENSG00000253669	GASAL1	growth arrest associated lncRNA 1 [Source:HGNC Symbol;Acc:HGNC:53461]	NA	lncRNA
683.993	1.61369	0.241304	2.10551e-13	2.13561e-11	ENSG00000197019	SERTAD1	SERTA domain containing 1 [Source:HGNC Symbol;Acc:HGNC:17932]	29950	protein_coding
10.7063	1.61361	1.1473	0.0019161	0.0157231	ENSG00000176076	KCNE5	potassium voltage-gated channel subfamily E regulatory subunit 5 [Source:HGNC Symbol;Acc:HGNC:6241]	23630	protein_coding
4.21585	1.61336	1.78134	0.00442389	0.0302642	ENSG00000259327	ENSG00000259327	novel transcript	NA	lncRNA
41.9036	1.61104	1.47708	0.00377609	0.0266904	ENSG00000108830	RND2	Rho family GTPase 2 [Source:HGNC Symbol;Acc:HGNC:18315]	8153	retained_intron
671.193	1.61095	0.570229	3.75392e-05	0.000623213	ENSG00000158373	H2BC5	H2B clustered histone 5 [Source:HGNC Symbol;Acc:HGNC:4747]	3017	protein_coding
11.8701	1.61052	1.86934	0.00428962	0.0295275	ENSG00000090534	THPO	thrombopoietin [Source:HGNC Symbol;Acc:HGNC:11795]	7066	protein_coding
294.358	1.60891	0.785327	0.000366798	0.00416796	ENSG00000197594	ENPP1	ectonucleotide pyrophosphatase/phosphodiesterase 1 [Source:HGNC Symbol;Acc:HGNC:3356]	5167	retained_intron
9.10402	-1.60872	0.751216	0.000284276	0.00340594	ENSG00000168405	CMAHP	cytidine monophospho-N-acetylneuraminic acid hydroxylase, pseudogene [Source:HGNC Symbol;Acc:HGNC:2098]	NA	processed_transcript
452.709	1.60624	0.478541	6.30958e-06	0.000134248	ENSG00000154146	NRGN	neurogranin [Source:HGNC Symbol;Acc:HGNC:8000]	4900	protein_coding
3.78062	-1.60591	1.46426	0.00375929	0.0266109	ENSG00000289532	ENSG00000289532	novel transcript	NA	lncRNA
881.598	-1.60497	0.39067	3.36261e-07	1.01624e-05	ENSG00000156463	SH3RF2	SH3 domain containing ring finger 2 [Source:HGNC Symbol;Acc:HGNC:26299]	153769	protein_coding
87.0906	1.60477	0.472781	5.51854e-06	0.000120298	ENSG00000143494	VASH2	vasohibin 2 [Source:HGNC Symbol;Acc:HGNC:25723]	79805	protein_coding
197.43	1.60475	0.325305	7.25443e-09	3.16845e-07	ENSG00000178752	ERFE	erythroferrone [Source:HGNC Symbol;Acc:HGNC:26727]	151176	protein_coding
6009.7	-1.60364	0.345644	3.07363e-08	1.18532e-06	ENSG00000185215	TNFAIP2	TNF alpha induced protein 2 [Source:HGNC Symbol;Acc:HGNC:11895]	7127	protein_coding
1075.51	1.60315	1.22306	0.00242135	0.0188284	ENSG00000285976	ENSG00000285976	novel protein	NA	protein_coding
421.389	1.60232	0.447115	2.75462e-06	6.56281e-05	ENSG00000122694	GLIPR2	GLI pathogenesis related 2 [Source:HGNC Symbol;Acc:HGNC:18007]	152007	protein_coding
276.675	1.60226	0.357987	6.63608e-08	2.38138e-06	ENSG00000179598	PLD6	phospholipase D family member 6 [Source:HGNC Symbol;Acc:HGNC:30447]	201164	protein_coding
2103.18	-1.59979	0.180128	6.272e-21	1.76354e-18	ENSG00000164976	MYORG	myogenesis regulating glycosidase (putative) [Source:HGNC Symbol;Acc:HGNC:19918]	57462	protein_coding
62.0108	1.59932	1.08749	0.00166022	0.0140489	ENSG00000005108	THSD7A	thrombospondin type 1 domain containing 7A [Source:HGNC Symbol;Acc:HGNC:22207]	221981	protein_coding
9340.05	-1.59556	0.22551	1.44266e-14	1.69555e-12	ENSG00000111799	COL12A1	collagen type XII alpha 1 chain [Source:HGNC Symbol;Acc:HGNC:2188]	1303	protein_coding
2066.73	1.59438	0.145771	7.23731e-30	4.7283e-27	ENSG00000204386	NEU1	neuraminidase 1 [Source:HGNC Symbol;Acc:HGNC:7758]	4758	retained_intron
15.5192	1.59428	1.71933	0.00458767	0.0310218	ENSG00000254369	HOXA-AS3	HOXA cluster antisense RNA 3 [Source:HGNC Symbol;Acc:HGNC:43748]	100133311	lncRNA
525.558	1.59415	0.216317	1.66403e-15	2.25385e-13	ENSG00000116991	SIPA1L2	signal induced proliferation associated 1 like 2 [Source:HGNC Symbol;Acc:HGNC:23800]	57568	protein_coding
199.67	1.59391	1.67925	0.00456035	0.0308987	ENSG00000108813	DLX4	distal-less homeobox 4 [Source:HGNC Symbol;Acc:HGNC:2917]	1748	processed_transcript
24.7924	-1.59208	0.531118	2.19315e-05	0.000393826	ENSG00000276600	RAB7B	RAB7B, member RAS oncogene family [Source:HGNC Symbol;Acc:HGNC:30513]	338382	protein_coding
109.618	1.58811	0.348259	4.57794e-08	1.70907e-06	ENSG00000180535	BHLHA15	basic helix-loop-helix family member a15 [Source:HGNC Symbol;Acc:HGNC:22265]	168620	protein_coding
210.003	-1.5878	0.411229	9.53594e-07	2.58635e-05	ENSG00000125430	HS3ST3B1	heparan sulfate-glucosamine 3-sulfotransferase 3B1 [Source:HGNC Symbol;Acc:HGNC:5198]	9953	protein_coding
404.789	1.58367	0.155992	3.19889e-26	1.69183e-23	ENSG00000182379	NXPH4	neurexophilin 4 [Source:HGNC Symbol;Acc:HGNC:8078]	11247	protein_coding
61.0832	1.58365	0.887861	0.00076104	0.007608	ENSG00000131480	AOC2	amine oxidase copper containing 2 [Source:HGNC Symbol;Acc:HGNC:549]	314	protein_coding
16.043	1.57994	1.4527	0.00393341	0.0274844	ENSG00000261143	ADAMTS7P3	ADAMTS7 pseudogene 3 [Source:HGNC Symbol;Acc:HGNC:49409]	NA	transcribed_unprocessed_pseudogene
16.9792	1.57857	1.72301	0.00471744	0.0316486	ENSG00000174332	GLIS1	GLIS family zinc finger 1 [Source:HGNC Symbol;Acc:HGNC:29525]	148979	protein_coding
106.667	1.57832	2.25826	0.00305631	0.0226601	ENSG00000212901	KRTAP3-1	keratin associated protein 3-1 [Source:HGNC Symbol;Acc:HGNC:16778]	83896	protein_coding
51.1519	1.5775	0.68585	0.000187662	0.00242356	ENSG00000108309	RUNDC3A	RUN domain containing 3A [Source:HGNC Symbol;Acc:HGNC:16984]	10900	retained_intron
222.83	-1.57632	0.256349	7.7699e-12	6.05589e-10	ENSG00000145103	ILDR1	immunoglobulin like domain containing receptor 1 [Source:HGNC Symbol;Acc:HGNC:28741]	286676	protein_coding
315.433	-1.57595	0.464544	5.74435e-06	0.000124424	ENSG00000147257	GPC3	glypican 3 [Source:HGNC Symbol;Acc:HGNC:4451]	2719	processed_transcript
889.513	1.57523	0.604429	7.6694e-05	0.00114259	ENSG00000244405	ETV5	ETS variant transcription factor 5 [Source:HGNC Symbol;Acc:HGNC:3494]	2119	protein_coding
15.8386	-1.57505	0.608469	8.0891e-05	0.00119629	ENSG00000248243	LINC02014	long intergenic non-protein coding RNA 2014 [Source:HGNC Symbol;Acc:HGNC:52849]	NA	lncRNA
4323.55	1.57286	0.43239	2.32798e-06	5.64535e-05	ENSG00000115758	ODC1	ornithine decarboxylase 1 [Source:HGNC Symbol;Acc:HGNC:8109]	4953	protein_coding
77.3401	1.57256	0.881069	0.000766549	0.00765275	ENSG00000115290	GRB14	growth factor receptor bound protein 14 [Source:HGNC Symbol;Acc:HGNC:4565]	2888	protein_coding
606.291	-1.57249	0.213422	1.77983e-15	2.36738e-13	ENSG00000152284	TCF7L1	transcription factor 7 like 1 [Source:HGNC Symbol;Acc:HGNC:11640]	83439	protein_coding
227.002	-1.57024	0.433584	2.4829e-06	5.98184e-05	ENSG00000164056	SPRY1	sprouty RTK signaling antagonist 1 [Source:HGNC Symbol;Acc:HGNC:11269]	10252	protein_coding
84.8013	-1.56904	0.251839	4.72896e-12	3.79221e-10	ENSG00000213123	DYNLT2B	dynein light chain Tctex-type 2B [Source:HGNC Symbol;Acc:HGNC:28482]	255758	processed_transcript
134.861	1.56865	0.334123	2.49131e-08	9.84689e-07	ENSG00000206077	ZDHHC11B	zinc finger DHHC-type containing 11B [Source:HGNC Symbol;Acc:HGNC:32962]	653082	nonsense_mediated_decay
52.3116	1.56837	1.72308	0.00480264	0.0320652	ENSG00000254402	LRRC24	leucine rich repeat containing 24 [Source:HGNC Symbol;Acc:HGNC:28947]	441381	protein_coding
21.9575	1.56806	1.84328	0.00462989	0.0311983	ENSG00000184156	KCNQ3	potassium voltage-gated channel subfamily Q member 3 [Source:HGNC Symbol;Acc:HGNC:6297]	3786	protein_coding
583.351	1.56554	0.431832	2.46247e-06	5.93908e-05	ENSG00000169258	GPRIN1	G protein regulated inducer of neurite outgrowth 1 [Source:HGNC Symbol;Acc:HGNC:24835]	114787	protein_coding
9.58217	1.56526	1.69737	0.00482346	0.0321465	ENSG00000081248	CACNA1S	calcium voltage-gated channel subunit alpha1 S [Source:HGNC Symbol;Acc:HGNC:1397]	779	protein_coding
5.70712	-1.56426	1.25371	0.0028957	0.0217012	ENSG00000175538	KCNE3	potassium voltage-gated channel subfamily E regulatory subunit 3 [Source:HGNC Symbol;Acc:HGNC:6243]	10008	protein_coding
273.399	1.56377	1.20893	0.00261264	0.0199569	ENSG00000241945	PWP2	PWP2 small subunit processome component [Source:HGNC Symbol;Acc:HGNC:9711]	5822	protein_coding
21.8088	1.56367	1.56414	0.00456892	0.0309325	ENSG00000274286	ADRA2B	adrenoceptor alpha 2B [Source:HGNC Symbol;Acc:HGNC:282]	151	protein_coding
3.31155	1.56269	1.2748	0.00304318	0.0225704	ENSG00000259120	SMIM6	small integral membrane protein 6 [Source:HGNC Symbol;Acc:HGNC:40032]	100130933	protein_coding
30.3862	1.56096	0.862529	0.000726233	0.00731601	ENSG00000117245	KIF17	kinesin family member 17 [Source:HGNC Symbol;Acc:HGNC:19167]	57576	processed_transcript
4.8534	1.56025	1.36654	0.00363528	0.0259524	ENSG00000189238	LINC00943	long intergenic non-protein coding RNA 943 [Source:HGNC Symbol;Acc:HGNC:48639]	100507206	lncRNA
486.311	1.56008	0.382579	4.06697e-07	1.20453e-05	ENSG00000115902	SLC1A4	solute carrier family 1 member 4 [Source:HGNC Symbol;Acc:HGNC:10942]	6509	processed_transcript
1368.75	-1.5599	0.585904	6.57578e-05	0.00100522	ENSG00000172819	RARG	retinoic acid receptor gamma [Source:HGNC Symbol;Acc:HGNC:9866]	5916	protein_coding
472.154	-1.5592	0.147486	4.29953e-28	2.58123e-25	ENSG00000196730	DAPK1	death associated protein kinase 1 [Source:HGNC Symbol;Acc:HGNC:2674]	1612	protein_coding
28.4263	1.55828	1.34812	0.00354156	0.0254591	ENSG00000135144	DTX1	deltex E3 ubiquitin ligase 1 [Source:HGNC Symbol;Acc:HGNC:3060]	1840	protein_coding
289.632	1.55567	0.512875	2.03356e-05	0.000367546	ENSG00000006468	ETV1	ETS variant transcription factor 1 [Source:HGNC Symbol;Acc:HGNC:3490]	2115	protein_coding
508.113	-1.55549	0.211327	1.96952e-15	2.5887e-13	ENSG00000133056	PIK3C2B	phosphatidylinositol-4-phosphate 3-kinase catalytic subunit type 2 beta [Source:HGNC Symbol;Acc:HGNC:8972]	5287	protein_coding
95.682	-1.55544	0.666688	0.00017481	0.0022828	ENSG00000147041	SYTL5	synaptotagmin like 5 [Source:HGNC Symbol;Acc:HGNC:15589]	94122	protein_coding
92.158	-1.55271	0.937375	0.00108748	0.0100946	ENSG00000235888	ENSG00000235888	novel transcript	NA	lncRNA
227.911	1.55196	0.619757	0.000106737	0.001522	ENSG00000185697	MYBL1	MYB proto-oncogene like 1 [Source:HGNC Symbol;Acc:HGNC:7547]	4603	protein_coding
25.3384	1.55174	1.85599	0.00469983	0.0315591	ENSG00000107859	PITX3	paired like homeodomain 3 [Source:HGNC Symbol;Acc:HGNC:9006]	5309	protein_coding
3.93187	1.55107	1.29955	0.00330023	0.0240512	ENSG00000165443	PHYHIPL	phytanoyl-CoA 2-hydroxylase interacting protein like [Source:HGNC Symbol;Acc:HGNC:29378]	84457	protein_coding
879.36	-1.54974	0.297845	1.96861e-09	9.71752e-08	ENSG00000105928	GSDME	gasdermin E [Source:HGNC Symbol;Acc:HGNC:2810]	1687	protein_coding
7.61684	1.54949	1.65332	0.00492408	0.0325742	ENSG00000254979	ENSG00000254979	novel protein	NA	retained_intron
41.8621	1.54933	0.769523	0.000427673	0.00472632	ENSG00000114656	CFAP92	cilia and flagella associated protein 92 (putative) [Source:HGNC Symbol;Acc:HGNC:29231]	57501	protein_coding
12.9588	-1.548	1.16583	0.00244986	0.0189811	ENSG00000154188	ANGPT1	angiopoietin 1 [Source:HGNC Symbol;Acc:HGNC:484]	284	protein_coding
7.92877	1.54372	1.55121	0.00472034	0.0316585	ENSG00000139220	PPFIA2	PTPRF interacting protein alpha 2 [Source:HGNC Symbol;Acc:HGNC:9246]	8499	protein_coding
969.373	1.54318	0.178043	4.98073e-20	1.20258e-17	ENSG00000133131	MORC4	MORC family CW-type zinc finger 4 [Source:HGNC Symbol;Acc:HGNC:23485]	79710	protein_coding
35.468	1.54295	1.58735	0.00484548	0.0322543	ENSG00000105650	PDE4C	phosphodiesterase 4C [Source:HGNC Symbol;Acc:HGNC:8782]	5143	protein_coding
4.75073	1.54202	1.86607	0.00472843	0.0316845	ENSG00000147573	TRIM55	tripartite motif containing 55 [Source:HGNC Symbol;Acc:HGNC:14215]	84675	protein_coding
5.75591	1.54148	1.51773	0.0046118	0.0311279	ENSG00000227634	LINC01714	long intergenic non-protein coding RNA 1714 [Source:HGNC Symbol;Acc:HGNC:52501]	102724539	lncRNA
64.8383	1.54037	0.380854	4.81616e-07	1.40765e-05	ENSG00000206567	ENSG00000206567	novel transcript	NA	lncRNA
2.09044	-1.53886	1.66237	0.005036	0.0331255	ENSG00000223553	SMPD4P1	sphingomyelin phosphodiesterase 4 pseudogene 1 [Source:HGNC Symbol;Acc:HGNC:39673]	NA	transcribed_unprocessed_pseudogene
546.157	1.53686	0.274668	2.33342e-10	1.37486e-08	ENSG00000106780	MEGF9	multiple EGF like domains 9 [Source:HGNC Symbol;Acc:HGNC:3234]	1955	protein_coding
307.549	-1.53625	0.218032	2.07608e-14	2.37711e-12	ENSG00000091622	PITPNM3	PITPNM family member 3 [Source:HGNC Symbol;Acc:HGNC:21043]	83394	protein_coding
33.792	-1.5349	0.885044	0.000906492	0.0087244	ENSG00000237975	FLG-AS1	FLG antisense RNA 1 [Source:HGNC Symbol;Acc:HGNC:27913]	339400	lncRNA
220.137	-1.53485	0.221431	4.69838e-14	5.14114e-12	ENSG00000176945	MUC20	mucin 20, cell surface associated [Source:HGNC Symbol;Acc:HGNC:23282]	200958	protein_coding
7.90213	-1.53418	0.841261	0.000719217	0.00727222	ENSG00000160111	CPAMD8	C3 and PZP like alpha-2-macroglobulin domain containing 8 [Source:HGNC Symbol;Acc:HGNC:23228]	27151	protein_coding
21.2698	1.53411	1.42929	0.00425169	0.0292936	ENSG00000261011	AGAP11	ArfGAP with GTPase domain, ankyrin repeat and PH domain 11 [Source:HGNC Symbol;Acc:HGNC:29421]	NA	transcribed_unprocessed_pseudogene
106.714	1.53396	0.682633	0.000228447	0.00284126	ENSG00000162241	SLC25A45	solute carrier family 25 member 45 [Source:HGNC Symbol;Acc:HGNC:27442]	283130	retained_intron
47.3047	1.53321	1.87399	0.00475502	0.031795	ENSG00000198108	CHSY3	chondroitin sulfate synthase 3 [Source:HGNC Symbol;Acc:HGNC:24293]	337876	protein_coding
2.71022	1.533	1.57856	0.00492016	0.032566	ENSG00000257813	ENSG00000257813	protein-kinase, interferon-inducible double stranded RNA dependent inhibitor, repressor of (P58 repressor) (PRKRIR) pseudogene	NA	processed_pseudogene
7.76159	1.53135	1.54215	0.00481359	0.032119	ENSG00000287899	ENSG00000287899	novel transcript	NA	lncRNA
2.9378	-1.5299	1.56355	0.00490446	0.0324963	ENSG00000114455	HHLA2	HERV-H LTR-associating 2 [Source:HGNC Symbol;Acc:HGNC:4905]	11148	protein_coding
2469.57	-1.52904	0.478256	1.21187e-05	0.000237093	ENSG00000221926	TRIM16	tripartite motif containing 16 [Source:HGNC Symbol;Acc:HGNC:17241]	10626	protein_coding
6.31592	-1.52859	1.58353	0.00497997	0.032863	ENSG00000281566	ENSG00000281566	novel transcript	NA	lncRNA
479.533	-1.52852	0.556454	5.2649e-05	0.000831196	ENSG00000087842	PIR	pirin [Source:HGNC Symbol;Acc:HGNC:30048]	8544	processed_transcript
86.5595	-1.52792	0.379988	5.41513e-07	1.56827e-05	ENSG00000255561	FDXACB1	ferredoxin-fold anticodon binding domain containing 1 [Source:HGNC Symbol;Acc:HGNC:25110]	91893	protein_coding
2.09788	1.52675	1.61844	0.00508527	0.0333508	ENSG00000113302	IL12B	interleukin 12B [Source:HGNC Symbol;Acc:HGNC:5970]	3593	protein_coding
440.008	1.52625	0.321337	2.05899e-08	8.31571e-07	ENSG00000076641	PAG1	phosphoprotein membrane anchor with glycosphingolipid microdomains 1 [Source:HGNC Symbol;Acc:HGNC:30043]	55824	protein_coding
37.7209	1.52615	1.34117	0.00379974	0.0267948	ENSG00000129675	ARHGEF6	Rac/Cdc42 guanine nucleotide exchange factor 6 [Source:HGNC Symbol;Acc:HGNC:685]	9459	protein_coding
10.3371	-1.52612	0.974194	0.00140034	0.012223	ENSG00000272070	ENSG00000272070	novel transcript	NA	lncRNA
219.612	1.52575	0.436042	4.1681e-06	9.43791e-05	ENSG00000140470	ADAMTS17	ADAM metallopeptidase with thrombospondin type 1 motif 17 [Source:HGNC Symbol;Acc:HGNC:17109]	170691	protein_coding
93.0895	1.5246	0.902417	0.00102765	0.00963172	ENSG00000170909	OSCAR	osteoclast associated Ig-like receptor [Source:HGNC Symbol;Acc:HGNC:29960]	126014	protein_coding
5.04299	1.52428	1.42031	0.00430211	0.0296044	ENSG00000128254	YWHAH-AS1	YWHAH antisense RNA 1 [Source:HGNC Symbol;Acc:HGNC:23051]	25775	lncRNA
12.6227	1.52177	1.83874	0.00496007	0.0327619	ENSG00000034053	APBA2	amyloid beta precursor protein binding family A member 2 [Source:HGNC Symbol;Acc:HGNC:579]	321	protein_coding
66.6456	-1.52157	0.27105	2.17408e-10	1.29472e-08	ENSG00000258738	BAZ1A-AS1	BAZ1A antisense RNA 1 [Source:HGNC Symbol;Acc:HGNC:55440]	112268124	lncRNA
7.75831	-1.52001	1.05872	0.00194549	0.0158938	ENSG00000115165	CYTIP	cytohesin 1 interacting protein [Source:HGNC Symbol;Acc:HGNC:9506]	9595	protein_coding
7.95507	1.51925	1.27765	0.00344268	0.0248528	ENSG00000285733	ENSG00000285733	novel protein	NA	protein_coding
2123.59	1.51824	0.355892	1.93918e-07	6.31597e-06	ENSG00000164687	FABP5	fatty acid binding protein 5 [Source:HGNC Symbol;Acc:HGNC:3560]	2171	protein_coding
37.1103	-1.51576	0.673761	0.000231662	0.00287159	ENSG00000128918	ALDH1A2	aldehyde dehydrogenase 1 family member A2 [Source:HGNC Symbol;Acc:HGNC:15472]	8854	protein_coding
91.2483	1.51525	0.569303	6.9604e-05	0.00105178	ENSG00000164920	OSR2	odd-skipped related transciption factor 2 [Source:HGNC Symbol;Acc:HGNC:15830]	116039	processed_transcript
26.7486	1.5142	1.82555	0.00505857	0.0332247	ENSG00000101951	PAGE4	PAGE family member 4 [Source:HGNC Symbol;Acc:HGNC:4108]	9506	protein_coding
36.2266	-1.513	0.597594	0.000103074	0.00148002	ENSG00000261068	ENSG00000261068	novel transcript	NA	lncRNA
269.513	-1.51161	0.57075	7.27789e-05	0.00109258	ENSG00000137103	TMEM8B	transmembrane protein 8B [Source:HGNC Symbol;Acc:HGNC:21427]	51754	protein_coding
177.143	1.5114	1.09075	0.00221377	0.0174815	ENSG00000138356	AOX1	aldehyde oxidase 1 [Source:HGNC Symbol;Acc:HGNC:553]	316	protein_coding
29.7889	1.51137	1.26614	0.00343714	0.0248209	ENSG00000164675	IQUB	IQ motif and ubiquitin domain containing [Source:HGNC Symbol;Acc:HGNC:21995]	154865	protein_coding
2.67712	1.50972	1.70093	0.00532899	0.0345211	ENSG00000257681	ENSG00000257681	novel transcript, antisense to STAB2	NA	lncRNA
425.246	-1.50835	0.230005	6.52487e-13	6.16753e-11	ENSG00000267368	UPK3BL1	uroplakin 3B like 1 [Source:HGNC Symbol;Acc:HGNC:37278]	100134938	protein_coding
249.26	-1.50834	0.175252	9.48292e-20	2.08558e-17	ENSG00000163626	COX18	cytochrome c oxidase assembly factor COX18 [Source:HGNC Symbol;Acc:HGNC:26801]	285521	protein_coding
142	1.50772	0.531585	4.0905e-05	0.000672555	ENSG00000111981	ULBP1	UL16 binding protein 1 [Source:HGNC Symbol;Acc:HGNC:14893]	80329	protein_coding
105.206	1.5038	0.486724	1.80623e-05	0.000332685	ENSG00000115266	APC2	APC regulator of WNT signaling pathway 2 [Source:HGNC Symbol;Acc:HGNC:24036]	10297	protein_coding
195.701	-1.50262	0.507655	2.77287e-05	0.00048271	ENSG00000111199	TRPV4	transient receptor potential cation channel subfamily V member 4 [Source:HGNC Symbol;Acc:HGNC:18083]	59341	protein_coding
494.377	1.50226	0.571668	7.84297e-05	0.00116299	ENSG00000143819	EPHX1	epoxide hydrolase 1 [Source:HGNC Symbol;Acc:HGNC:3401]	2052	protein_coding
92.2639	1.50037	1.24119	0.00336466	0.0243847	ENSG00000115590	IL1R2	interleukin 1 receptor type 2 [Source:HGNC Symbol;Acc:HGNC:5994]	7850	processed_transcript

## Sheet: BXP_3VsUn
baseMean	log2FoldChange	lfcSE	pvalue	padj	ensembl_gene_id	hgnc_symbol	description	entrezgene_id	transcript_biotype
177.317	25.3017	2.37091	3.65315e-27	1.90429e-25	ENSG00000173868	PHOSPHO1	phosphoethanolamine/phosphocholine phosphatase 1 [Source:HGNC Symbol;Acc:HGNC:16815]	162466	protein_coding
152.892	24.9812	2.48774	2.69979e-24	1.16957e-22	ENSG00000187730	GABRD	gamma-aminobutyric acid type A receptor subunit delta [Source:HGNC Symbol;Acc:HGNC:4084]	2563	protein_coding
353.524	24.8803	4.1723	3.13483e-10	4.21508e-09	ENSG00000198642	KLHL9	kelch like family member 9 [Source:HGNC Symbol;Acc:HGNC:18732]	55958	protein_coding
196.017	24.3252	3.61857	3.48753e-12	6.01866e-11	ENSG00000136944	LMX1B	LIM homeobox transcription factor 1 beta [Source:HGNC Symbol;Acc:HGNC:6654]	4010	protein_coding
294.81	24.1649	4.08975	3.92055e-10	5.19995e-09	ENSG00000185686	PRAME	PRAME nuclear receptor transcriptional regulator [Source:HGNC Symbol;Acc:HGNC:9336]	23532	protein_coding
69.859	23.8683	2.04272	4.67772e-32	3.07639e-30	ENSG00000135447	PPP1R1A	protein phosphatase 1 regulatory inhibitor subunit 1A [Source:HGNC Symbol;Acc:HGNC:9286]	5502	protein_coding
247.615	23.8033	4.24663	1.6072e-09	1.97964e-08	ENSG00000176624	MEX3C	mex-3 RNA binding family member C [Source:HGNC Symbol;Acc:HGNC:28040]	51320	protein_coding
170.279	23.7583	4.25087	1.71623e-09	2.10372e-08	ENSG00000183421	RIPK4	receptor interacting serine/threonine kinase 4 [Source:HGNC Symbol;Acc:HGNC:496]	54101	protein_coding
204.646	23.7316	4.25342	1.78402e-09	2.1805e-08	ENSG00000173276	ZBTB21	zinc finger and BTB domain containing 21 [Source:HGNC Symbol;Acc:HGNC:13083]	49854	protein_coding
145.732	23.6152	4.26501	2.11061e-09	2.54778e-08	ENSG00000135111	TBX3	T-box transcription factor 3 [Source:HGNC Symbol;Acc:HGNC:11602]	6926	protein_coding
147.691	23.5173	4.05542	6.2077e-10	8.04435e-09	ENSG00000197106	SLC6A17	solute carrier family 6 member 17 [Source:HGNC Symbol;Acc:HGNC:31399]	388662	protein_coding
78.5937	23.3653	3.19435	5.97544e-14	1.2444e-12	ENSG00000273079	GRIN2B	glutamate ionotropic receptor NMDA type subunit 2B [Source:HGNC Symbol;Acc:HGNC:4586]	2904	protein_coding
60.0352	23.1711	2.76177	1.36098e-17	3.84313e-16	ENSG00000275004	ZNF280B	zinc finger protein 280B [Source:HGNC Symbol;Acc:HGNC:23022]	140883	protein_coding
53.2001	23.1655	2.12181	3.02434e-28	1.66542e-26	ENSG00000106327	TFR2	transferrin receptor 2 [Source:HGNC Symbol;Acc:HGNC:11762]	7036	protein_coding
121.817	22.9474	4.34648	5.35357e-09	6.06452e-08	ENSG00000113763	UNC5A	unc-5 netrin receptor A [Source:HGNC Symbol;Acc:HGNC:12567]	90249	protein_coding
42.4661	22.9031	2.21763	1.68393e-25	7.80078e-24	ENSG00000128805	ARHGAP22	Rho GTPase activating protein 22 [Source:HGNC Symbol;Acc:HGNC:30320]	58504	protein_coding
87.1452	22.847	2.78925	7.07176e-17	1.8818e-15	ENSG00000129993	CBFA2T3	CBFA2/RUNX1 partner transcriptional co-repressor 3 [Source:HGNC Symbol;Acc:HGNC:1537]	863	protein_coding
47.3071	22.6684	2.21315	4.10803e-25	1.85563e-23	ENSG00000111052	LIN7A	lin-7 homolog A, crumbs cell polarity complex component [Source:HGNC Symbol;Acc:HGNC:17787]	8825	protein_coding
27.401	22.4074	2.1176	1.19372e-26	5.96533e-25	ENSG00000167311	ART5	ADP-ribosyltransferase 5 [Source:HGNC Symbol;Acc:HGNC:24049]	116969	protein_coding
75.6465	22.3339	4.44671	1.19322e-08	1.29008e-07	ENSG00000112276	BVES	blood vessel epicardial substance [Source:HGNC Symbol;Acc:HGNC:1152]	11149	protein_coding
47.2919	22.2673	3.30088	2.4972e-12	4.40542e-11	ENSG00000135638	EMX1	empty spiracles homeobox 1 [Source:HGNC Symbol;Acc:HGNC:3340]	2016	protein_coding
45.9397	22.1097	2.25897	4.05705e-23	1.65317e-21	ENSG00000186998	EMID1	EMI domain containing 1 [Source:HGNC Symbol;Acc:HGNC:18036]	129080	protein_coding
49.1659	22.0715	3.79012	4.03467e-10	5.34294e-09	ENSG00000235092	ID2-AS1	ID2 antisense RNA 1 [Source:HGNC Symbol;Acc:HGNC:51103]	NA	lncRNA
39.7765	22.0178	3.28101	2.96946e-12	5.16262e-11	ENSG00000278041	ENSG00000278041	novel transcript	NA	lncRNA
28.7016	22.0163	3.14245	4.43734e-13	8.39392e-12	ENSG00000188176	SMTNL2	smoothelin like 2 [Source:HGNC Symbol;Acc:HGNC:24764]	342527	protein_coding
33.3756	21.899	2.29212	3.90207e-22	1.49634e-20	ENSG00000289316	ENSG00000289316	novel transcript	NA	lncRNA
25.7497	21.8901	3.06057	1.62124e-13	3.21037e-12	ENSG00000149654	CDH22	cadherin 22 [Source:HGNC Symbol;Acc:HGNC:13251]	64405	protein_coding
107.96	21.8837	4.5369	2.07362e-08	2.15301e-07	ENSG00000156374	PCGF6	polycomb group ring finger 6 [Source:HGNC Symbol;Acc:HGNC:21156]	84108	protein_coding
111.095	21.801	4.55494	2.28686e-08	2.35609e-07	ENSG00000104611	SH2D4A	SH2 domain containing 4A [Source:HGNC Symbol;Acc:HGNC:26102]	63898	protein_coding
28.3887	21.7631	2.21346	2.61021e-23	1.07395e-21	ENSG00000185847	LINC01405	long intergenic non-protein coding RNA 1405 [Source:HGNC Symbol;Acc:HGNC:50688]	100131138	lncRNA
39.606	21.4977	4.62558	3.25048e-08	3.26798e-07	ENSG00000122707	RECK	reversion inducing cysteine rich protein with kazal motifs [Source:HGNC Symbol;Acc:HGNC:11345]	8434	protein_coding
28.697	21.476	3.65282	2.56546e-10	3.48458e-09	ENSG00000130540	SULT4A1	sulfotransferase family 4A member 1 [Source:HGNC Symbol;Acc:HGNC:14903]	25830	protein_coding
30.6369	21.409	3.8248	9.23904e-10	1.17271e-08	ENSG00000005073	HOXA11	homeobox A11 [Source:HGNC Symbol;Acc:HGNC:5101]	3207	protein_coding
24.0872	21.1555	3.30385	1.46009e-11	2.34149e-10	ENSG00000169126	ODAD2	outer dynein arm docking complex subunit 2 [Source:HGNC Symbol;Acc:HGNC:25583]	55130	nonsense_mediated_decay
47.9525	19.9865	5.05415	1.5125e-07	1.35485e-06	ENSG00000113430	IRX4	iroquois homeobox 4 [Source:HGNC Symbol;Acc:HGNC:6129]	50805	protein_coding
24.2222	19.9289	5.07255	1.59392e-07	1.41976e-06	ENSG00000171889	MIR31HG	MIR31 host gene [Source:HGNC Symbol;Acc:HGNC:37187]	554202	lncRNA
34.5135	19.5173	4.74959	8.42707e-08	7.88244e-07	ENSG00000142303	ADAMTS10	ADAM metallopeptidase with thrombospondin type 1 motif 10 [Source:HGNC Symbol;Acc:HGNC:13201]	81794	protein_coding
13.5226	18.2272	5.62219	6.15136e-07	4.98431e-06	ENSG00000260566	ENSG00000260566	novel transcript	NA	lncRNA
16.5352	16.9975	5.98635	1.36431e-06	1.03479e-05	ENSG00000233611	ENSG00000233611	novel transcript, antisense to ASB18 and GBX2	NA	lncRNA
22.4916	16.9064	5.52975	7.32638e-07	5.85234e-06	ENSG00000259040	BLOC1S5-TXNDC5	BLOC1S5-TXNDC5 readthrough (NMD candidate) [Source:HGNC Symbol;Acc:HGNC:42001]	NA	nonsense_mediated_decay
11.635	15.1557	6.40368	3.75715e-06	2.5841e-05	ENSG00000240498	CDKN2B-AS1	CDKN2B antisense RNA 1 [Source:HGNC Symbol;Acc:HGNC:34341]	100048912	lncRNA
226.053	11.3502	1.699	3.57675e-16	9.02578e-15	ENSG00000172348	RCAN2	regulator of calcineurin 2 [Source:HGNC Symbol;Acc:HGNC:3041]	10231	protein_coding
306.304	11.1891	2.24867	2.09352e-11	3.28672e-10	ENSG00000110076	NRXN2	neurexin 2 [Source:HGNC Symbol;Acc:HGNC:8009]	9379	retained_intron
885.906	10.6192	3.10872	6.75595e-08	6.41385e-07	ENSG00000149294	NCAM1	neural cell adhesion molecule 1 [Source:HGNC Symbol;Acc:HGNC:7656]	4684	protein_coding
97.1559	10.0934	1.43312	8.92557e-17	2.3578e-15	ENSG00000171487	NLRP5	NLR family pyrin domain containing 5 [Source:HGNC Symbol;Acc:HGNC:21269]	126206	protein_coding
82.2945	9.92954	1.29943	1.23996e-18	3.74287e-17	ENSG00000176049	JAKMIP2	janus kinase and microtubule interacting protein 2 [Source:HGNC Symbol;Acc:HGNC:29067]	9832	protein_coding
327.008	9.92107	2.21314	7.83401e-10	1.00391e-08	ENSG00000182459	TEX19	testis expressed 19 [Source:HGNC Symbol;Acc:HGNC:33802]	400629	protein_coding
92.499	9.91271	1.56296	1.57301e-14	3.44246e-13	ENSG00000104435	STMN2	stathmin 2 [Source:HGNC Symbol;Acc:HGNC:10577]	11075	protein_coding
150.122	9.81238	1.35284	2.9849e-17	8.25432e-16	ENSG00000172318	B3GALT1	beta-1,3-galactosyltransferase 1 [Source:HGNC Symbol;Acc:HGNC:916]	8708	protein_coding
124.001	9.71608	1.93985	6.48068e-11	9.57059e-10	ENSG00000103316	CRYM	crystallin mu [Source:HGNC Symbol;Acc:HGNC:2418]	1428	nonsense_mediated_decay
171.27	9.69682	1.54861	3.77243e-14	7.9673e-13	ENSG00000103522	IL21R	interleukin 21 receptor [Source:HGNC Symbol;Acc:HGNC:6006]	50615	protein_coding
2109.14	9.62386	1.91961	7.17262e-11	1.04887e-09	ENSG00000115738	ID2	inhibitor of DNA binding 2 [Source:HGNC Symbol;Acc:HGNC:5361]	3398	protein_coding
106.368	9.43204	1.86148	7.11028e-11	1.04156e-09	ENSG00000105784	RUNDC3B	RUN domain containing 3B [Source:HGNC Symbol;Acc:HGNC:30286]	154661	processed_transcript
66.0981	9.40742	1.41853	5.26553e-15	1.20424e-13	ENSG00000229292	RFPL4AL1	ret finger protein like 4A like 1 [Source:HGNC Symbol;Acc:HGNC:45147]	729974	protein_coding
240.762	9.39165	0.926722	5.79746e-28	3.15825e-26	ENSG00000136960	ENPP2	ectonucleotide pyrophosphatase/phosphodiesterase 2 [Source:HGNC Symbol;Acc:HGNC:3357]	5168	protein_coding
319.389	9.37633	0.766625	3.2258e-38	2.69375e-36	ENSG00000223638	RFPL4A	ret finger protein like 4A [Source:HGNC Symbol;Acc:HGNC:16449]	342931	protein_coding
187.913	9.23979	1.79492	6.20632e-11	9.18144e-10	ENSG00000227051	C14orf132	chromosome 14 open reading frame 132 [Source:HGNC Symbol;Acc:HGNC:20346]	56967	protein_coding
201.612	9.21223	1.36372	3.24926e-15	7.57445e-14	ENSG00000084710	EFR3B	EFR3 homolog B [Source:HGNC Symbol;Acc:HGNC:29155]	22979	protein_coding
120.936	-9.1369	1.50887	3.74786e-13	7.14289e-12	ENSG00000281991	TMEM265	transmembrane protein 265 [Source:HGNC Symbol;Acc:HGNC:51241]	100862671	protein_coding
96.1697	8.98745	1.37707	2.3732e-14	5.07978e-13	ENSG00000184005	ST6GALNAC3	ST6 N-acetylgalactosaminide alpha-2,6-sialyltransferase 3 [Source:HGNC Symbol;Acc:HGNC:19343]	256435	protein_coding
44.6029	8.9009	1.26229	7.4228e-16	1.82063e-14	ENSG00000152932	RAB3C	RAB3C, member RAS oncogene family [Source:HGNC Symbol;Acc:HGNC:30269]	115827	processed_transcript
40.2358	8.82393	1.29843	5.24453e-15	1.20052e-13	ENSG00000021645	NRXN3	neurexin 3 [Source:HGNC Symbol;Acc:HGNC:8010]	9369	protein_coding
57.5201	-8.79468	1.29014	4.80579e-15	1.10607e-13	ENSG00000141579	ZNF750	zinc finger protein 750 [Source:HGNC Symbol;Acc:HGNC:25843]	79755	protein_coding
248.41	8.76758	1.14367	9.8304e-18	2.80714e-16	ENSG00000156298	TSPAN7	tetraspanin 7 [Source:HGNC Symbol;Acc:HGNC:11854]	7102	protein_coding
61.0322	8.76589	1.60494	2.49312e-11	3.87096e-10	ENSG00000170323	FABP4	fatty acid binding protein 4 [Source:HGNC Symbol;Acc:HGNC:3559]	2167	protein_coding
75.6186	8.75025	1.31058	1.37468e-14	3.01883e-13	ENSG00000102195	GPR50	G protein-coupled receptor 50 [Source:HGNC Symbol;Acc:HGNC:4506]	9248	protein_coding
90.0952	8.68716	1.33497	4.84688e-14	1.01773e-12	ENSG00000175899	A2M	alpha-2-macroglobulin [Source:HGNC Symbol;Acc:HGNC:7]	2	processed_transcript
331.472	8.6146	1.74819	5.63354e-10	7.34907e-09	ENSG00000184524	CEND1	cell cycle exit and neuronal differentiation 1 [Source:HGNC Symbol;Acc:HGNC:24153]	51286	protein_coding
91.7915	8.58648	2.01731	1.39992e-08	1.49447e-07	ENSG00000092096	SLC22A17	solute carrier family 22 member 17 [Source:HGNC Symbol;Acc:HGNC:23095]	51310	nonsense_mediated_decay
123.481	8.57434	1.12844	2.46877e-17	6.87196e-16	ENSG00000185352	HS6ST3	heparan sulfate 6-O-sulfotransferase 3 [Source:HGNC Symbol;Acc:HGNC:19134]	266722	protein_coding
46.6324	8.50432	1.59933	8.91031e-11	1.28667e-09	ENSG00000160505	NLRP4	NLR family pyrin domain containing 4 [Source:HGNC Symbol;Acc:HGNC:22943]	147945	protein_coding
618.195	8.45055	0.491939	4.63395e-69	9.7221e-67	ENSG00000132718	SYT11	synaptotagmin 11 [Source:HGNC Symbol;Acc:HGNC:19239]	23208	protein_coding
57.2269	8.40522	1.70181	7.68654e-10	9.87003e-09	ENSG00000002746	HECW1	HECT, C2 and WW domain containing E3 ubiquitin protein ligase 1 [Source:HGNC Symbol;Acc:HGNC:22195]	23072	protein_coding
99.6996	-8.38497	1.62736	2.66662e-10	3.61618e-09	ENSG00000136514	RTP4	receptor transporter protein 4 [Source:HGNC Symbol;Acc:HGNC:23992]	64108	protein_coding
229.891	8.36185	2.52702	7.20066e-07	5.75735e-06	ENSG00000107719	PALD1	phosphatase domain containing paladin 1 [Source:HGNC Symbol;Acc:HGNC:23530]	27143	protein_coding
28.3039	8.31597	1.27707	9.78026e-14	1.98784e-12	ENSG00000256615	ENSG00000256615	novel transcript	NA	lncRNA
32.4324	8.2838	1.33732	8.03087e-13	1.48594e-11	ENSG00000144285	SCN1A	sodium voltage-gated channel alpha subunit 1 [Source:HGNC Symbol;Acc:HGNC:10585]	6323	nonsense_mediated_decay
31.9043	8.27942	1.31672	4.48287e-13	8.47373e-12	ENSG00000137571	SLCO5A1	solute carrier organic anion transporter family member 5A1 [Source:HGNC Symbol;Acc:HGNC:19046]	81796	protein_coding
352.348	8.27016	1.63142	5.04984e-10	6.61886e-09	ENSG00000198576	ARC	activity regulated cytoskeleton associated protein [Source:HGNC Symbol;Acc:HGNC:648]	23237	protein_coding
79.9063	8.23844	1.98093	3.66999e-08	3.65789e-07	ENSG00000203867	RBM20	RNA binding motif protein 20 [Source:HGNC Symbol;Acc:HGNC:27424]	282996	protein_coding
29.1674	8.21632	1.25717	1.01558e-13	2.05399e-12	ENSG00000196353	CPNE4	copine 4 [Source:HGNC Symbol;Acc:HGNC:2317]	131034	retained_intron
31.6666	8.21515	1.40541	7.68644e-12	1.27368e-10	ENSG00000060709	RIMBP2	RIMS binding protein 2 [Source:HGNC Symbol;Acc:HGNC:30339]	23504	protein_coding
3088.42	8.21326	0.755114	2.79135e-30	1.69525e-28	ENSG00000128564	VGF	VGF nerve growth factor inducible [Source:HGNC Symbol;Acc:HGNC:12684]	7425	protein_coding
268.765	8.09873	1.57309	4.58248e-10	6.03063e-09	ENSG00000103489	XYLT1	xylosyltransferase 1 [Source:HGNC Symbol;Acc:HGNC:15516]	64131	protein_coding
67.2395	8.0864	1.95926	5.32135e-08	5.14816e-07	ENSG00000077063	CTTNBP2	cortactin binding protein 2 [Source:HGNC Symbol;Acc:HGNC:15679]	83992	protein_coding
33.8994	8.08054	1.22719	9.55046e-14	1.94894e-12	ENSG00000089169	RPH3A	rabphilin 3A [Source:HGNC Symbol;Acc:HGNC:17056]	22895	protein_coding
282.04	8.0362	2.7585	3.38206e-06	2.34838e-05	ENSG00000185269	NOTUM	notum, palmitoleoyl-protein carboxylesterase [Source:HGNC Symbol;Acc:HGNC:27106]	147111	protein_coding
28.3038	8.02537	1.40069	2.16452e-11	3.38561e-10	ENSG00000152092	ASTN1	astrotactin 1 [Source:HGNC Symbol;Acc:HGNC:773]	460	protein_coding
23.1595	8.00332	1.27614	8.46149e-13	1.55994e-11	ENSG00000234593	KAZN-AS1	KAZN antisense RNA 1 [Source:HGNC Symbol;Acc:HGNC:53610]	NA	lncRNA
59.144	7.97072	2.06327	1.78193e-07	1.57069e-06	ENSG00000221818	EBF2	EBF transcription factor 2 [Source:HGNC Symbol;Acc:HGNC:19090]	64641	protein_coding
51.3037	7.96807	1.2262	2.09829e-13	4.09119e-12	ENSG00000143603	KCNN3	potassium calcium-activated channel subfamily N member 3 [Source:HGNC Symbol;Acc:HGNC:6292]	3782	protein_coding
29.9431	7.96016	1.44236	8.07083e-11	1.17279e-09	ENSG00000173376	NDNF	neuron derived neurotrophic factor [Source:HGNC Symbol;Acc:HGNC:26256]	79625	protein_coding
77.4173	7.89392	1.12851	8.18997e-15	1.84155e-13	ENSG00000117600	PLPPR4	phospholipid phosphatase related 4 [Source:HGNC Symbol;Acc:HGNC:23496]	9890	protein_coding
243.854	7.86618	1.85782	4.89924e-08	4.76887e-07	ENSG00000077274	CAPN6	calpain 6 [Source:HGNC Symbol;Acc:HGNC:1483]	827	protein_coding
25.9581	7.84058	1.38259	4.27126e-11	6.44592e-10	ENSG00000160856	FCRL3	Fc receptor like 3 [Source:HGNC Symbol;Acc:HGNC:18506]	115352	processed_transcript
40.6543	7.8369	1.77923	2.50139e-08	2.55844e-07	ENSG00000141639	MAPK4	mitogen-activated protein kinase 4 [Source:HGNC Symbol;Acc:HGNC:6878]	5596	protein_coding
182.086	-7.81969	0.654341	2.71228e-35	2.00157e-33	ENSG00000130598	TNNI2	troponin I2, fast skeletal type [Source:HGNC Symbol;Acc:HGNC:11946]	7136	protein_coding
46.1556	7.81537	1.39485	6.57474e-11	9.69259e-10	ENSG00000115705	TPO	thyroid peroxidase [Source:HGNC Symbol;Acc:HGNC:12015]	7173	processed_transcript
256.305	7.75568	0.621302	4.42867e-38	3.67406e-36	ENSG00000139364	TMEM132B	transmembrane protein 132B [Source:HGNC Symbol;Acc:HGNC:29397]	114795	protein_coding
292.597	7.73506	0.669193	3.27369e-33	2.23403e-31	ENSG00000218336	TENM3	teneurin transmembrane protein 3 [Source:HGNC Symbol;Acc:HGNC:29944]	55714	processed_transcript
61.4068	7.73486	1.9215	1.38824e-07	1.25193e-06	ENSG00000223865	HLA-DPB1	major histocompatibility complex, class II, DP beta 1 [Source:HGNC Symbol;Acc:HGNC:4940]	3115	protein_coding
43.979	7.72875	1.3975	1.15503e-10	1.64729e-09	ENSG00000144847	IGSF11	immunoglobulin superfamily member 11 [Source:HGNC Symbol;Acc:HGNC:16669]	152404	protein_coding
431.528	7.7188	1.35295	4.38716e-11	6.60572e-10	ENSG00000212724	KRTAP2-3	keratin associated protein 2-3 [Source:HGNC Symbol;Acc:HGNC:18906]	730755	protein_coding
33.8691	7.6981	1.59037	4.34671e-09	5.00206e-08	ENSG00000154099	DNAAF1	dynein axonemal assembly factor 1 [Source:HGNC Symbol;Acc:HGNC:30539]	123872	retained_intron
31.639	7.68255	1.5701	3.46481e-09	4.05522e-08	ENSG00000264451	ENSG00000264451	novel transcript	NA	lncRNA
152.792	7.67778	1.70611	2.15335e-08	2.22759e-07	ENSG00000132026	RTBDN	retbindin [Source:HGNC Symbol;Acc:HGNC:30310]	83546	protein_coding
90.2824	7.63387	0.922661	7.02966e-19	2.15525e-17	ENSG00000110324	IL10RA	interleukin 10 receptor subunit alpha [Source:HGNC Symbol;Acc:HGNC:5964]	3587	retained_intron
25.0931	7.61717	1.47231	9.53142e-10	1.20861e-08	ENSG00000265933	LINC00668	long intergenic non-protein coding RNA 668 [Source:HGNC Symbol;Acc:HGNC:44328]	400643	lncRNA
111.853	7.61588	1.26614	8.50718e-12	1.4038e-10	ENSG00000166257	SCN3B	sodium voltage-gated channel beta subunit 3 [Source:HGNC Symbol;Acc:HGNC:20665]	55800	retained_intron
142.535	7.59546	0.959042	1.35842e-17	3.84018e-16	ENSG00000197380	DACT3	dishevelled binding antagonist of beta catenin 3 [Source:HGNC Symbol;Acc:HGNC:30745]	147906	protein_coding
24.8015	7.55869	1.56869	6.1385e-09	6.89216e-08	ENSG00000277531	PNMA8C	PNMA family member 8C [Source:HGNC Symbol;Acc:HGNC:53427]	110806277	protein_coding
82.9099	-7.5567	1.59405	8.88953e-09	9.75236e-08	ENSG00000131203	IDO1	indoleamine 2,3-dioxygenase 1 [Source:HGNC Symbol;Acc:HGNC:6059]	3620	protein_coding
143.321	7.53687	0.884554	1.03852e-19	3.36275e-18	ENSG00000183496	MEX3B	mex-3 RNA binding family member B [Source:HGNC Symbol;Acc:HGNC:25297]	84206	protein_coding
88.8242	7.51751	1.10614	6.56182e-14	1.35871e-12	ENSG00000121966	CXCR4	C-X-C motif chemokine receptor 4 [Source:HGNC Symbol;Acc:HGNC:2561]	7852	protein_coding
28.6362	7.4899	1.43991	1.0297e-09	1.2992e-08	ENSG00000185518	SV2B	synaptic vesicle glycoprotein 2B [Source:HGNC Symbol;Acc:HGNC:16874]	9899	protein_coding
18.1475	7.46252	1.37345	3.15646e-10	4.23967e-09	ENSG00000140945	CDH13	cadherin 13 [Source:HGNC Symbol;Acc:HGNC:1753]	1012	protein_coding
41.2313	-7.42723	1.47309	2.58487e-09	3.08362e-08	ENSG00000226562	CYP4F26P	cytochrome P450 family 4 subfamily F member 26, pseudogene [Source:HGNC Symbol;Acc:HGNC:39948]	NA	lncRNA
44.9422	7.42656	1.90851	3.67003e-07	3.07788e-06	ENSG00000172137	CALB2	calbindin 2 [Source:HGNC Symbol;Acc:HGNC:1435]	794	protein_coding
32.7484	7.39659	1.80056	1.7178e-07	1.51786e-06	ENSG00000177875	CCDC184	coiled-coil domain containing 184 [Source:HGNC Symbol;Acc:HGNC:33749]	387856	protein_coding
16.3746	7.39415	1.24762	2.14371e-11	3.35927e-10	ENSG00000254946	LINC02751	long intergenic non-protein coding RNA 2751 [Source:HGNC Symbol;Acc:HGNC:54271]	105376569	lncRNA
154.791	7.36941	1.21707	1.03233e-11	1.67992e-10	ENSG00000183682	BMP8A	bone morphogenetic protein 8a [Source:HGNC Symbol;Acc:HGNC:21650]	353500	protein_coding
384.529	7.36346	2.54837	7.56896e-06	4.85462e-05	ENSG00000205922	ONECUT3	one cut homeobox 3 [Source:HGNC Symbol;Acc:HGNC:13399]	390874	protein_coding
56.0953	7.36222	2.08221	1.31902e-06	1.00163e-05	ENSG00000278266	ENSG00000278266	novel transcript	NA	lncRNA
225.761	7.36083	1.08561	9.64183e-14	1.96285e-12	ENSG00000174460	ZCCHC12	zinc finger CCHC-type containing 12 [Source:HGNC Symbol;Acc:HGNC:27273]	170261	protein_coding
86.0751	7.35099	1.75771	1.38163e-07	1.24642e-06	ENSG00000122574	WIPF3	WAS/WASL interacting protein family member 3 [Source:HGNC Symbol;Acc:HGNC:22004]	644150	protein_coding
20.3204	7.3497	1.4288	1.76123e-09	2.15576e-08	ENSG00000205835	GMNC	geminin coiled-coil domain containing [Source:HGNC Symbol;Acc:HGNC:40049]	647309	retained_intron
154.452	7.34426	1.41705	1.4568e-09	1.80666e-08	ENSG00000179292	TMEM151A	transmembrane protein 151A [Source:HGNC Symbol;Acc:HGNC:28497]	256472	protein_coding
128.192	7.32879	1.15347	1.71629e-12	3.07479e-11	ENSG00000005513	SOX8	SRY-box transcription factor 8 [Source:HGNC Symbol;Acc:HGNC:11203]	30812	protein_coding
58.8369	-7.31444	1.57333	2.02869e-08	2.11154e-07	ENSG00000244094	SPRR2F	small proline rich protein 2F [Source:HGNC Symbol;Acc:HGNC:11266]	6705	protein_coding
17.3207	7.31275	1.41651	1.70496e-09	2.09092e-08	ENSG00000269993	ENSG00000269993	novel transcript	NA	lncRNA
30.3393	7.30547	1.26437	5.98114e-11	8.88976e-10	ENSG00000235621	LINC00494	long intergenic non-protein coding RNA 494 [Source:HGNC Symbol;Acc:HGNC:27657]	284749	lncRNA
44.7219	7.27509	1.81695	3.06431e-07	2.6078e-06	ENSG00000105472	CLEC11A	C-type lectin domain containing 11A [Source:HGNC Symbol;Acc:HGNC:10576]	6320	protein_coding
31.8235	7.26969	1.21232	1.74656e-11	2.76768e-10	ENSG00000221866	PLXNA4	plexin A4 [Source:HGNC Symbol;Acc:HGNC:9102]	91584	protein_coding
94.1514	7.26183	0.760769	1.49405e-23	6.21769e-22	ENSG00000169432	SCN9A	sodium voltage-gated channel alpha subunit 9 [Source:HGNC Symbol;Acc:HGNC:10597]	6335	protein_coding
127.27	7.25374	1.00947	6.67939e-15	1.50857e-13	ENSG00000169918	OTUD7A	OTU deubiquitinase 7A [Source:HGNC Symbol;Acc:HGNC:20718]	161725	protein_coding
39.5061	7.23917	1.88517	5.80867e-07	4.73232e-06	ENSG00000110675	ELMOD1	ELMO domain containing 1 [Source:HGNC Symbol;Acc:HGNC:25334]	55531	protein_coding
27.7387	7.21244	1.8311	4.26672e-07	3.5455e-06	ENSG00000171724	VAT1L	vesicle amine transport 1 like [Source:HGNC Symbol;Acc:HGNC:29315]	57687	protein_coding
76.5792	7.19743	1.49769	1.19201e-08	1.28933e-07	ENSG00000185924	RTN4RL1	reticulon 4 receptor like 1 [Source:HGNC Symbol;Acc:HGNC:21329]	146760	protein_coding
20.8173	7.17123	1.37516	1.64804e-09	2.02405e-08	ENSG00000189367	KIAA0408	KIAA0408 [Source:HGNC Symbol;Acc:HGNC:21636]	9729	retained_intron
1465.87	7.1533	2.96248	2.54788e-05	0.000144991	ENSG00000110651	CD81	CD81 molecule [Source:HGNC Symbol;Acc:HGNC:1701]	975	protein_coding
21.947	7.14476	1.63904	9.33682e-08	8.65685e-07	ENSG00000205277	MUC12	mucin 12, cell surface associated [Source:HGNC Symbol;Acc:HGNC:7510]	10071	protein_coding
249.647	7.13686	3.54633	5.17598e-05	0.000275813	ENSG00000174469	CNTNAP2	contactin associated protein 2 [Source:HGNC Symbol;Acc:HGNC:13830]	26047	protein_coding
72.4789	7.10935	1.43228	6.44709e-09	7.21313e-08	ENSG00000175264	CHST1	carbohydrate sulfotransferase 1 [Source:HGNC Symbol;Acc:HGNC:1969]	8534	protein_coding
150.777	7.1092	0.85055	8.65406e-19	2.63104e-17	ENSG00000121207	LRAT	lecithin retinol acyltransferase [Source:HGNC Symbol;Acc:HGNC:6685]	9227	processed_transcript
17.7306	7.10239	1.44577	8.35413e-09	9.19281e-08	ENSG00000123243	ITIH5	inter-alpha-trypsin inhibitor heavy chain 5 [Source:HGNC Symbol;Acc:HGNC:21449]	80760	protein_coding
86.0486	7.09592	1.90594	1.05821e-06	8.20017e-06	ENSG00000091656	ZFHX4	zinc finger homeobox 4 [Source:HGNC Symbol;Acc:HGNC:30939]	79776	processed_transcript
32.4251	7.04684	1.39618	4.7198e-09	5.40446e-08	ENSG00000070601	FRMPD1	FERM and PDZ domain containing 1 [Source:HGNC Symbol;Acc:HGNC:29159]	22844	protein_coding
20.1701	7.04031	1.53991	4.43212e-08	4.35088e-07	ENSG00000036530	CYP46A1	cytochrome P450 family 46 subfamily A member 1 [Source:HGNC Symbol;Acc:HGNC:2641]	10858	nonsense_mediated_decay
12.865	7.03889	1.25534	2.46546e-10	3.35413e-09	ENSG00000168079	SCARA5	scavenger receptor class A member 5 [Source:HGNC Symbol;Acc:HGNC:28701]	286133	protein_coding
855.74	-7.02459	0.634355	2.85242e-30	1.7282e-28	ENSG00000149043	SYT8	synaptotagmin 8 [Source:HGNC Symbol;Acc:HGNC:19264]	90019	protein_coding
163.897	-7.01122	1.22411	1.30184e-10	1.84319e-09	ENSG00000137033	IL33	interleukin 33 [Source:HGNC Symbol;Acc:HGNC:16028]	90865	protein_coding
194.795	7.00244	1.33352	1.79337e-09	2.19089e-08	ENSG00000177181	RIMKLA	ribosomal modification protein rimK like family member A [Source:HGNC Symbol;Acc:HGNC:28725]	284716	protein_coding
19.5745	6.9837	1.54165	5.8057e-08	5.58271e-07	ENSG00000171759	PAH	phenylalanine hydroxylase [Source:HGNC Symbol;Acc:HGNC:8582]	5053	protein_coding
25.9685	6.9787	1.43689	1.32615e-08	1.4223e-07	ENSG00000069188	SDK2	sidekick cell adhesion molecule 2 [Source:HGNC Symbol;Acc:HGNC:19308]	54549	protein_coding
14.6648	6.97583	1.4137	9.18218e-09	1.0043e-07	ENSG00000154864	PIEZO2	piezo type mechanosensitive ion channel component 2 [Source:HGNC Symbol;Acc:HGNC:26270]	63895	protein_coding
12.5107	6.97148	1.30226	1.09911e-09	1.38129e-08	ENSG00000255644	ENSG00000255644	novel transcript	NA	lncRNA
44.3103	6.96975	2.06944	3.65821e-06	2.52151e-05	ENSG00000171954	CYP4F22	cytochrome P450 family 4 subfamily F member 22 [Source:HGNC Symbol;Acc:HGNC:26820]	126410	protein_coding
14.7785	6.9654	1.32993	2.04158e-09	2.47151e-08	ENSG00000156006	NAT2	N-acetyltransferase 2 [Source:HGNC Symbol;Acc:HGNC:7646]	10	protein_coding
13.8546	-6.95914	1.22741	1.96709e-10	2.71247e-09	ENSG00000250685	ENSG00000250685	novel transcript, antisense to ADAD2	654780	lncRNA
28.3666	6.9455	1.89476	1.56879e-06	1.16927e-05	ENSG00000140600	SH3GL3	SH3 domain containing GRB2 like 3, endophilin A3 [Source:HGNC Symbol;Acc:HGNC:10832]	6457	retained_intron
31.9302	6.93602	1.84004	1.13753e-06	8.76934e-06	ENSG00000105605	CACNG7	calcium voltage-gated channel auxiliary subunit gamma 7 [Source:HGNC Symbol;Acc:HGNC:13626]	59284	protein_coding
73.6351	6.93356	1.3005	1.31065e-09	1.6342e-08	ENSG00000168491	CCDC110	coiled-coil domain containing 110 [Source:HGNC Symbol;Acc:HGNC:28504]	256309	protein_coding
18.5917	6.93099	1.53005	6.29353e-08	6.01988e-07	ENSG00000169856	ONECUT1	one cut homeobox 1 [Source:HGNC Symbol;Acc:HGNC:8138]	3175	protein_coding
14.0752	6.92081	1.45662	2.37572e-08	2.44072e-07	ENSG00000185942	NKAIN3	sodium/potassium transporting ATPase interacting 3 [Source:HGNC Symbol;Acc:HGNC:26829]	286183	nonsense_mediated_decay
434.138	6.91079	1.19068	9.81597e-11	1.41343e-09	ENSG00000104967	NOVA2	NOVA alternative splicing regulator 2 [Source:HGNC Symbol;Acc:HGNC:7887]	4858	protein_coding
111.943	6.89878	1.65282	2.83157e-07	2.42028e-06	ENSG00000168481	LGI3	leucine rich repeat LGI family member 3 [Source:HGNC Symbol;Acc:HGNC:18711]	203190	protein_coding
77.5968	6.8987	1.41237	1.31554e-08	1.4115e-07	ENSG00000183317	EPHA10	EPH receptor A10 [Source:HGNC Symbol;Acc:HGNC:19987]	284656	nonsense_mediated_decay
257.074	6.89477	0.885363	1.27357e-16	3.32281e-15	ENSG00000050438	SLC4A8	solute carrier family 4 member 8 [Source:HGNC Symbol;Acc:HGNC:11034]	9498	protein_coding
21.7908	6.88691	1.58958	1.53878e-07	1.37548e-06	ENSG00000260691	ANKRD20A1	ankyrin repeat domain 20 family member A1 [Source:HGNC Symbol;Acc:HGNC:23665]	84210	processed_transcript
90.0745	6.88361	0.753984	1.38091e-21	5.11016e-20	ENSG00000288787	ENSG00000288787	novel transcript	NA	lncRNA
16.3461	6.8809	1.52907	7.71639e-08	7.26858e-07	ENSG00000167749	KLK4	kallikrein related peptidase 4 [Source:HGNC Symbol;Acc:HGNC:6365]	9622	protein_coding
26.7486	6.87115	1.88049	1.80089e-06	1.32476e-05	ENSG00000101951	PAGE4	PAGE family member 4 [Source:HGNC Symbol;Acc:HGNC:4108]	9506	protein_coding
17.621	6.85851	1.57615	1.48554e-07	1.33305e-06	ENSG00000204291	COL15A1	collagen type XV alpha 1 chain [Source:HGNC Symbol;Acc:HGNC:2192]	1306	processed_transcript
134.801	6.83636	2.52172	2.01705e-05	0.000117577	ENSG00000006611	USH1C	USH1 protein network component harmonin [Source:HGNC Symbol;Acc:HGNC:12597]	10083	nonsense_mediated_decay
18.0085	6.83041	1.64319	3.33749e-07	2.8148e-06	ENSG00000254226	LINC01933	long intergenic non-protein coding RNA 1933 [Source:HGNC Symbol;Acc:HGNC:52756]	101927115	lncRNA
15.9576	6.82743	1.32701	4.06317e-09	4.70564e-08	ENSG00000255346	NOX5	NADPH oxidase 5 [Source:HGNC Symbol;Acc:HGNC:14874]	79400	protein_coding
31.6284	6.82529	1.06634	2.88745e-12	5.02748e-11	ENSG00000179399	GPC5	glypican 5 [Source:HGNC Symbol;Acc:HGNC:4453]	2262	protein_coding
18.6592	6.8227	1.40319	1.64055e-08	1.73168e-07	ENSG00000100346	CACNA1I	calcium voltage-gated channel subunit alpha1 I [Source:HGNC Symbol;Acc:HGNC:1396]	8911	protein_coding
46.235	6.81302	2.05536	5.16782e-06	3.44874e-05	ENSG00000170500	LONRF2	LON peptidase N-terminal domain and ring finger 2 [Source:HGNC Symbol;Acc:HGNC:24788]	164832	protein_coding
236.74	6.80481	0.632508	1.27871e-28	7.18171e-27	ENSG00000119547	ONECUT2	one cut homeobox 2 [Source:HGNC Symbol;Acc:HGNC:8139]	9480	protein_coding
38.032	6.79807	2.12332	7.05185e-06	4.55707e-05	ENSG00000146005	PSD2	pleckstrin and Sec7 domain containing 2 [Source:HGNC Symbol;Acc:HGNC:19092]	84249	protein_coding
16.9792	6.79475	1.5878	2.17915e-07	1.89647e-06	ENSG00000174332	GLIS1	GLIS family zinc finger 1 [Source:HGNC Symbol;Acc:HGNC:29525]	148979	protein_coding
13.9174	6.78395	1.51925	1.03192e-07	9.49828e-07	ENSG00000140538	NTRK3	neurotrophic receptor tyrosine kinase 3 [Source:HGNC Symbol;Acc:HGNC:8033]	4916	protein_coding
61.1377	-6.77727	1.0583	3.04273e-12	5.28336e-11	ENSG00000102243	VGLL1	vestigial like family member 1 [Source:HGNC Symbol;Acc:HGNC:20985]	51442	protein_coding
29.6688	6.76452	1.55662	1.74318e-07	1.53868e-06	ENSG00000160282	FTCD	formimidoyltransferase cyclodeaminase [Source:HGNC Symbol;Acc:HGNC:3974]	10841	protein_coding
59.2195	6.75922	1.89835	2.77664e-06	1.97058e-05	ENSG00000126218	F10	coagulation factor X [Source:HGNC Symbol;Acc:HGNC:3528]	2159	protein_coding
1231.58	-6.75437	1.02607	9.77988e-13	1.79387e-11	ENSG00000132274	TRIM22	tripartite motif containing 22 [Source:HGNC Symbol;Acc:HGNC:16379]	10346	protein_coding
179.812	6.73672	2.63697	3.02283e-05	0.000169137	ENSG00000198598	MMP17	matrix metallopeptidase 17 [Source:HGNC Symbol;Acc:HGNC:7163]	4326	nonsense_mediated_decay
25.3384	6.7269	1.89859	3.04943e-06	2.13907e-05	ENSG00000107859	PITX3	paired like homeodomain 3 [Source:HGNC Symbol;Acc:HGNC:9006]	5309	protein_coding
33.2359	-6.72643	1.60715	3.46707e-07	2.91827e-06	ENSG00000272666	KLHDC7B-DT	KLHDC7B divergent transcript [Source:HGNC Symbol;Acc:HGNC:53791]	105373098	lncRNA
844.208	6.71527	0.517013	3.96692e-40	3.50886e-38	ENSG00000105409	ATP1A3	ATPase Na+/K+ transporting subunit alpha 3 [Source:HGNC Symbol;Acc:HGNC:801]	478	non_stop_decay
18.7612	6.70438	1.78011	1.57609e-06	1.17333e-05	ENSG00000273976	GOLGA6L1	golgin A6 family like 1 [Source:HGNC Symbol;Acc:HGNC:37444]	283767	protein_coding
24.0669	-6.68411	1.19405	4.49197e-10	5.91458e-09	ENSG00000130595	TNNT3	troponin T3, fast skeletal type [Source:HGNC Symbol;Acc:HGNC:11950]	7140	protein_coding
75.2175	6.67752	1.08545	1.7359e-11	2.7525e-10	ENSG00000101331	CCM2L	CCM2 like scaffold protein [Source:HGNC Symbol;Acc:HGNC:16153]	140706	protein_coding
24.4838	6.65859	1.50321	1.43398e-07	1.29089e-06	ENSG00000176840	MIR7-3HG	MIR7-3 host gene [Source:HGNC Symbol;Acc:HGNC:30049]	284424	lncRNA
182.999	6.64659	0.439165	3.00962e-53	4.17498e-51	ENSG00000102003	SYP	synaptophysin [Source:HGNC Symbol;Acc:HGNC:11506]	6855	protein_coding
44.3355	-6.64619	1.32682	1.04733e-08	1.13816e-07	ENSG00000176046	NUPR1	nuclear protein 1, transcriptional regulator [Source:HGNC Symbol;Acc:HGNC:29990]	26471	protein_coding
21.9575	6.63995	1.84586	2.90577e-06	2.05361e-05	ENSG00000184156	KCNQ3	potassium voltage-gated channel subfamily Q member 3 [Source:HGNC Symbol;Acc:HGNC:6297]	3786	protein_coding
19.4994	6.63107	1.47621	1.14633e-07	1.04641e-06	ENSG00000258240	ENSG00000258240	novel transcript	105369980	lncRNA
11.3078	6.62484	1.3558	1.95542e-08	2.04281e-07	ENSG00000105143	SLC1A6	solute carrier family 1 member 6 [Source:HGNC Symbol;Acc:HGNC:10944]	6511	protein_coding
106.828	6.59993	1.6692	9.62145e-07	7.49234e-06	ENSG00000187867	PALM3	paralemmin 3 [Source:HGNC Symbol;Acc:HGNC:33274]	342979	protein_coding
16.1138	6.59336	1.70124	1.27054e-06	9.69749e-06	ENSG00000257883	ENSG00000257883	novel transcript	NA	lncRNA
55.807	6.57748	1.0302	4.62284e-12	7.84462e-11	ENSG00000255330	ENSG00000255330	novel protein	NA	nonsense_mediated_decay
742.782	6.5679	0.305187	3.57353e-104	1.61996e-101	ENSG00000187957	DNER	delta/notch like EGF repeat containing [Source:HGNC Symbol;Acc:HGNC:24456]	92737	protein_coding
69.2834	6.56514	0.804417	1.02594e-17	2.92306e-16	ENSG00000152953	STK32B	serine/threonine kinase 32B [Source:HGNC Symbol;Acc:HGNC:14217]	55351	protein_coding
347.333	6.54172	1.00186	1.89559e-12	3.38408e-11	ENSG00000062524	LTK	leukocyte receptor tyrosine kinase [Source:HGNC Symbol;Acc:HGNC:6721]	4058	protein_coding
25.9617	6.53306	1.55928	4.43732e-07	3.67643e-06	ENSG00000283559	ENSG00000283559	centrosomal protein 192kDa (CEP192) pseudogene	NA	processed_transcript
288.843	6.52386	1.05815	1.99316e-11	3.13691e-10	ENSG00000007402	CACNA2D2	calcium voltage-gated channel auxiliary subunit alpha2delta 2 [Source:HGNC Symbol;Acc:HGNC:1400]	9254	protein_coding
167.343	6.51557	1.72558	1.95352e-06	1.4267e-05	ENSG00000145198	VWA5B2	von Willebrand factor A domain containing 5B2 [Source:HGNC Symbol;Acc:HGNC:25144]	90113	protein_coding
31.5828	6.50807	1.11186	1.33901e-10	1.89056e-09	ENSG00000255375	ENSG00000255375	novel transcript	NA	lncRNA
211.691	6.50231	1.09318	7.70287e-11	1.12318e-09	ENSG00000068615	REEP1	receptor accessory protein 1 [Source:HGNC Symbol;Acc:HGNC:25786]	65055	protein_coding
31.7726	6.49009	1.99711	9.10628e-06	5.7235e-05	ENSG00000204252	HLA-DOA	major histocompatibility complex, class II, DO alpha [Source:HGNC Symbol;Acc:HGNC:4936]	3111	protein_coding
9.68268	6.48012	1.23708	4.1676e-09	4.8156e-08	ENSG00000101349	PAK5	p21 (RAC1) activated kinase 5 [Source:HGNC Symbol;Acc:HGNC:15916]	57144	protein_coding
57.1734	6.47906	0.871356	3.49987e-15	8.12135e-14	ENSG00000237423	LINC01522	long intergenic non-protein coding RNA 1522 [Source:HGNC Symbol;Acc:HGNC:51224]	NA	lncRNA
37.8754	6.47777	1.07999	5.90939e-11	8.80495e-10	ENSG00000280639	LINC02204	long intergenic non-protein coding RNA 2204 [Source:HGNC Symbol;Acc:HGNC:53070]	101929151	lncRNA
20.6569	6.47705	1.53703	4.35313e-07	3.61049e-06	ENSG00000266964	FXYD1	FXYD domain containing ion transport regulator 1 [Source:HGNC Symbol;Acc:HGNC:4025]	5348	protein_coding
9.30011	6.47387	1.36674	4.84121e-08	4.71719e-07	ENSG00000022355	GABRA1	gamma-aminobutyric acid type A receptor subunit alpha1 [Source:HGNC Symbol;Acc:HGNC:4075]	2554	protein_coding
8.55332	6.46594	1.31056	1.94456e-08	2.0323e-07	ENSG00000277865	GOLGA6L22	golgin A6 family like 22 [Source:HGNC Symbol;Acc:HGNC:50289]	440243	protein_coding
130.526	6.46588	0.950662	3.39078e-13	6.50139e-12	ENSG00000101333	PLCB4	phospholipase C beta 4 [Source:HGNC Symbol;Acc:HGNC:9059]	5332	protein_coding
78.2862	6.46355	0.892281	1.48012e-14	3.24196e-13	ENSG00000174844	DNAH12	dynein axonemal heavy chain 12 [Source:HGNC Symbol;Acc:HGNC:2943]	201625	protein_coding
989.229	6.45392	1.067	4.49532e-11	6.76055e-10	ENSG00000127528	KLF2	Kruppel like factor 2 [Source:HGNC Symbol;Acc:HGNC:6347]	10365	protein_coding
74.9799	6.44472	1.23	4.34318e-09	5.00206e-08	ENSG00000007314	SCN4A	sodium voltage-gated channel alpha subunit 4 [Source:HGNC Symbol;Acc:HGNC:10591]	6329	protein_coding
89.3468	6.44255	1.48066	2.65147e-07	2.27938e-06	ENSG00000160460	SPTBN4	spectrin beta, non-erythrocytic 4 [Source:HGNC Symbol;Acc:HGNC:14896]	57731	protein_coding
120.179	6.4321	1.17905	1.40814e-09	1.74887e-08	ENSG00000242574	HLA-DMB	major histocompatibility complex, class II, DM beta [Source:HGNC Symbol;Acc:HGNC:4935]	3109	retained_intron
11.6306	6.43062	1.54061	5.38482e-07	4.40822e-06	ENSG00000118972	FGF23	fibroblast growth factor 23 [Source:HGNC Symbol;Acc:HGNC:3680]	8074	protein_coding
11.9727	6.40481	1.52531	5.06192e-07	4.16268e-06	ENSG00000137473	TTC29	tetratricopeptide repeat domain 29 [Source:HGNC Symbol;Acc:HGNC:29936]	83894	protein_coding
12.4661	6.38128	1.3459	5.36351e-08	5.18302e-07	ENSG00000267909	CCDC177	coiled-coil domain containing 177 [Source:HGNC Symbol;Acc:HGNC:23243]	56936	protein_coding
25.2078	6.38046	2.06843	1.54112e-05	9.24017e-05	ENSG00000151572	ANO4	anoctamin 4 [Source:HGNC Symbol;Acc:HGNC:23837]	121601	nonsense_mediated_decay
26.0663	6.37865	1.83097	5.58397e-06	3.69634e-05	ENSG00000187690	EZHIP	EZH inhibitory protein [Source:HGNC Symbol;Acc:HGNC:33738]	340602	protein_coding
23.3432	6.37824	1.29263	2.18072e-08	2.25406e-07	ENSG00000256008	CABP1-DT	CABP1 divergent transcript [Source:HGNC Symbol;Acc:HGNC:55491]	NA	lncRNA
11.1216	6.35277	1.34638	6.17573e-08	5.91389e-07	ENSG00000277200	CCDC92B	coiled-coil domain containing 92B [Source:HGNC Symbol;Acc:HGNC:52279]	101928991	protein_coding
65.8024	6.35171	0.939047	5.11466e-13	9.61072e-12	ENSG00000186231	KLHL32	kelch like family member 32 [Source:HGNC Symbol;Acc:HGNC:21221]	114792	protein_coding
25.6103	6.34835	1.59478	1.20874e-06	9.25925e-06	ENSG00000221946	FXYD7	FXYD domain containing ion transport regulator 7 [Source:HGNC Symbol;Acc:HGNC:4034]	53822	protein_coding
15.7762	6.32656	1.57075	1.05138e-06	8.15223e-06	ENSG00000239467	ENSG00000239467	glutamate rich 2 [Source:NCBI gene (formerly Entrezgene);Acc:285141]	285141	lncRNA
100.018	6.31933	1.60902	1.50623e-06	1.12827e-05	ENSG00000187094	CCK	cholecystokinin [Source:HGNC Symbol;Acc:HGNC:1569]	885	protein_coding
37.1644	6.31481	2.2401	2.93252e-05	0.000164556	ENSG00000134463	ECHDC3	enoyl-CoA hydratase domain containing 3 [Source:HGNC Symbol;Acc:HGNC:23489]	79746	protein_coding
7.7608	6.31091	1.29479	3.17182e-08	3.1965e-07	ENSG00000263551	ENSG00000263551	novel transcript	NA	lncRNA
398.306	-6.31073	0.289999	2.73162e-106	1.3869e-103	ENSG00000163808	KIF15	kinesin family member 15 [Source:HGNC Symbol;Acc:HGNC:17273]	56992	protein_coding
14.3723	6.30586	1.30684	4.01506e-08	3.97219e-07	ENSG00000215861	ENSG00000215861	phosphodiesterase 4D interacting protein (myomegalin) (PDE4DIP) pseudogene	NA	transcribed_unprocessed_pseudogene
120.353	6.28755	0.598106	3.64986e-27	1.90429e-25	ENSG00000133687	TMTC1	transmembrane O-mannosyltransferase targeting cadherins 1 [Source:HGNC Symbol;Acc:HGNC:24099]	83857	protein_coding
60.2294	6.27926	1.44299	3.25763e-07	2.75135e-06	ENSG00000138622	HCN4	hyperpolarization activated cyclic nucleotide gated potassium channel 4 [Source:HGNC Symbol;Acc:HGNC:16882]	10021	protein_coding
14.3714	6.27758	1.69326	3.24909e-06	2.26722e-05	ENSG00000070886	EPHA8	EPH receptor A8 [Source:HGNC Symbol;Acc:HGNC:3391]	2046	protein_coding
18.5177	-6.27729	1.50628	6.69033e-07	5.38145e-06	ENSG00000183734	ASCL2	achaete-scute family bHLH transcription factor 2 [Source:HGNC Symbol;Acc:HGNC:739]	430	protein_coding
14.078	6.27445	1.5913	1.50748e-06	1.12888e-05	ENSG00000188626	GOLGA8M	golgin A8 family member M [Source:HGNC Symbol;Acc:HGNC:44404]	653720	protein_coding
34.9074	6.27182	1.11934	7.71715e-10	9.89932e-09	ENSG00000146166	LGSN	lengsin, lens protein with glutamine synthetase domain [Source:HGNC Symbol;Acc:HGNC:21016]	51557	protein_coding
48.9491	6.26752	1.78207	5.79432e-06	3.82064e-05	ENSG00000198502	HLA-DRB5	major histocompatibility complex, class II, DR beta 5 [Source:HGNC Symbol;Acc:HGNC:4953]	3127	protein_coding
36.3516	6.26319	1.78988	6.12427e-06	4.01526e-05	ENSG00000103647	CORO2B	coronin 2B [Source:HGNC Symbol;Acc:HGNC:2256]	10391	protein_coding
55.6028	6.26203	1.27762	2.96704e-08	3.00205e-07	ENSG00000197653	DNAH10	dynein axonemal heavy chain 10 [Source:HGNC Symbol;Acc:HGNC:2941]	196385	protein_coding
19.1899	6.26101	1.87297	9.39053e-06	5.88467e-05	ENSG00000128242	GAL3ST1	galactose-3-O-sulfotransferase 1 [Source:HGNC Symbol;Acc:HGNC:24240]	9514	protein_coding
34.8401	6.25874	1.92078	1.16841e-05	7.17146e-05	ENSG00000262580	ENSG00000262580	novel transcript, antisense to CARD14	NA	lncRNA
77.4088	6.24224	1.0824	3.15978e-10	4.24189e-09	ENSG00000129910	CDH15	cadherin 15 [Source:HGNC Symbol;Acc:HGNC:1754]	1013	protein_coding
13.6621	6.22479	1.76089	5.78207e-06	3.81653e-05	ENSG00000235172	LINC01366	long intergenic non-protein coding RNA 1366 [Source:HGNC Symbol;Acc:HGNC:27416]	257358	lncRNA
13.7596	6.22418	1.62415	2.32118e-06	1.67216e-05	ENSG00000286058	ENSG00000286058	novel transcript	NA	lncRNA
9.96453	6.20341	1.50122	8.33738e-07	6.57307e-06	ENSG00000286769	ENSG00000286769	novel transcript	NA	lncRNA
62.1506	6.19771	1.31108	7.2166e-08	6.82311e-07	ENSG00000160963	COL26A1	collagen type XXVI alpha 1 chain [Source:HGNC Symbol;Acc:HGNC:18038]	136227	protein_coding
7.99161	6.19003	1.38392	2.20748e-07	1.91915e-06	ENSG00000183454	GRIN2A	glutamate ionotropic receptor NMDA type subunit 2A [Source:HGNC Symbol;Acc:HGNC:4585]	2903	protein_coding
67.2308	6.18246	0.993671	2.20957e-11	3.45183e-10	ENSG00000172061	LRRC15	leucine rich repeat containing 15 [Source:HGNC Symbol;Acc:HGNC:20818]	131578	protein_coding
27.2524	6.17786	1.22853	1.78028e-08	1.86985e-07	ENSG00000163449	TMEM169	transmembrane protein 169 [Source:HGNC Symbol;Acc:HGNC:25130]	92691	protein_coding
15.1912	6.17729	1.51146	1.01538e-06	7.88274e-06	ENSG00000259881	ENSG00000259881	novel transcript, antisense to CBFA2T3	101927793	lncRNA
1650.38	6.17393	0.578209	7.21436e-28	3.90472e-26	ENSG00000287064	ENSG00000287064	novel transcript	NA	lncRNA
31.5401	6.16952	1.00049	3.17063e-11	4.84586e-10	ENSG00000198216	CACNA1E	calcium voltage-gated channel subunit alpha1 E [Source:HGNC Symbol;Acc:HGNC:1392]	777	protein_coding
7.94269	6.16881	1.38444	2.43083e-07	2.10037e-06	ENSG00000234509	ENSG00000234509	novel transcript	NA	lncRNA
16.9396	6.16747	1.91901	1.4463e-05	8.71489e-05	ENSG00000079101	CLUL1	clusterin like 1 [Source:HGNC Symbol;Acc:HGNC:2096]	27098	protein_coding
8.65833	6.1626	1.23164	2.05099e-08	2.13125e-07	ENSG00000246528	SLCO5A1-AS1	SLCO5A1 antisense RNA 1 [Source:HGNC Symbol;Acc:HGNC:55595]	101929759	lncRNA
14.0629	6.15608	1.80015	8.61888e-06	5.44547e-05	ENSG00000248685	LINC02484	long intergenic non-protein coding RNA 2484 [Source:HGNC Symbol;Acc:HGNC:53459]	NA	lncRNA
18.7214	6.15483	1.60444	2.48298e-06	1.77958e-05	ENSG00000180815	MAP3K15	mitogen-activated protein kinase kinase kinase 15 [Source:HGNC Symbol;Acc:HGNC:31689]	389840	processed_transcript
13.7675	6.15265	1.25789	3.56354e-08	3.55878e-07	ENSG00000139352	ASCL1	achaete-scute family bHLH transcription factor 1 [Source:HGNC Symbol;Acc:HGNC:738]	429	protein_coding
13.0809	6.15164	1.42298	4.25714e-07	3.5387e-06	ENSG00000145626	UGT3A1	UDP glycosyltransferase family 3 member A1 [Source:HGNC Symbol;Acc:HGNC:26625]	133688	protein_coding
32.8547	6.1493	1.89241	1.35187e-05	8.19448e-05	ENSG00000170011	MYRIP	myosin VIIA and Rab interacting protein [Source:HGNC Symbol;Acc:HGNC:19156]	25924	protein_coding
7.2207	6.14904	1.32916	1.20047e-07	1.0923e-06	ENSG00000285898	ENSG00000285898	Novel transcript	NA	lncRNA
8.49772	6.14841	1.43666	5.07124e-07	4.169e-06	ENSG00000168658	VWA3B	von Willebrand factor A domain containing 3B [Source:HGNC Symbol;Acc:HGNC:28385]	200403	nonsense_mediated_decay
11.6077	6.1391	1.46149	6.95479e-07	5.57834e-06	ENSG00000163273	NPPC	natriuretic peptide C [Source:HGNC Symbol;Acc:HGNC:7941]	4880	protein_coding
17.3986	6.13805	1.97367	1.91358e-05	0.000112086	ENSG00000164694	FNDC1	fibronectin type III domain containing 1 [Source:HGNC Symbol;Acc:HGNC:21184]	84624	protein_coding
16.4686	6.13447	1.33978	1.50284e-07	1.34714e-06	ENSG00000251364	ENSG00000251364	novel transcript, antisense to OLFML1	100506258	lncRNA
9.60248	6.12771	1.58644	2.34666e-06	1.68903e-05	ENSG00000179331	RAB39A	RAB39A, member RAS oncogene family [Source:HGNC Symbol;Acc:HGNC:16521]	54734	protein_coding
161.387	6.12483	0.601396	1.3648e-25	6.41607e-24	ENSG00000133424	LARGE1	LARGE xylosyl- and glucuronyltransferase 1 [Source:HGNC Symbol;Acc:HGNC:6511]	9215	processed_transcript
85.0769	6.11587	0.585047	8.3962e-27	4.22909e-25	ENSG00000259033	ENSG00000259033	novel transcript	NA	lncRNA
10.9871	6.10868	1.42654	5.2583e-07	4.31579e-06	ENSG00000124939	SCGB2A1	secretoglobin family 2A member 1 [Source:HGNC Symbol;Acc:HGNC:7051]	4246	protein_coding
9.22579	6.10801	1.54579	1.77708e-06	1.30914e-05	ENSG00000227717	ENSG00000227717	novel golgin subfamily A member 6-like protein	100132202	protein_coding
31.5115	6.09584	2.03728	2.61125e-05	0.000148099	ENSG00000188338	SLC38A3	solute carrier family 38 member 3 [Source:HGNC Symbol;Acc:HGNC:18044]	10991	protein_coding
38.4052	6.09004	1.97611	2.15206e-05	0.000124334	ENSG00000114805	PLCH1	phospholipase C eta 1 [Source:HGNC Symbol;Acc:HGNC:29185]	23007	protein_coding
18.0439	6.08489	1.53301	1.71458e-06	1.26641e-05	ENSG00000255395	ENSG00000255395	novel transcript, antisense to SLCO2B1	NA	lncRNA
11.792	6.07574	1.37616	3.20712e-07	2.71839e-06	ENSG00000260469	INSYN1-AS1	INSYN1 antisense RNA 1 [Source:HGNC Symbol;Acc:HGNC:51422]	NA	lncRNA
97.0764	-6.06862	1.01386	1.08182e-10	1.54808e-09	ENSG00000250041	ENSG00000250041	novel transcript	NA	lncRNA
8.7428	6.0611	1.34835	2.33761e-07	2.02534e-06	ENSG00000007129	CEACAM21	CEA cell adhesion molecule 21 [Source:HGNC Symbol;Acc:HGNC:28834]	90273	processed_transcript
62.2435	6.05854	1.1858	1.37825e-08	1.47257e-07	ENSG00000115423	DNAH6	dynein axonemal heavy chain 6 [Source:HGNC Symbol;Acc:HGNC:2951]	1768	retained_intron
360.739	6.05276	0.689069	9.72966e-20	3.16663e-18	ENSG00000005249	PRKAR2B	protein kinase cAMP-dependent type II regulatory subunit beta [Source:HGNC Symbol;Acc:HGNC:9392]	5577	protein_coding
11.9414	6.04256	1.40904	5.53084e-07	4.52339e-06	ENSG00000109956	B3GAT1	beta-1,3-glucuronyltransferase 1 [Source:HGNC Symbol;Acc:HGNC:921]	27087	retained_intron
13.3649	-6.03977	1.2002	2.06296e-08	2.14281e-07	ENSG00000269416	LINC01224	long intergenic non-protein coding RNA 1224 [Source:HGNC Symbol;Acc:HGNC:49676]	104472717	lncRNA
574.21	-6.03695	0.317306	7.28975e-82	2.20307e-79	ENSG00000051180	RAD51	RAD51 recombinase [Source:HGNC Symbol;Acc:HGNC:9817]	5888	protein_coding
6.50634	6.02559	1.31391	1.65156e-07	1.46545e-06	ENSG00000267257	ENSG00000267257	novel transcript, antisense to ALPK2	NA	lncRNA
199.319	6.02251	1.13971	5.87624e-09	6.61233e-08	ENSG00000186907	RTN4RL2	reticulon 4 receptor like 2 [Source:HGNC Symbol;Acc:HGNC:23053]	349667	protein_coding
51.124	6.01954	2.02334	2.94381e-05	0.000165153	ENSG00000196405	EVL	Enah/Vasp-like [Source:HGNC Symbol;Acc:HGNC:20234]	51466	protein_coding
9.33652	6.01817	1.22117	3.50237e-08	3.49906e-07	ENSG00000104972	LILRB1	leukocyte immunoglobulin like receptor B1 [Source:HGNC Symbol;Acc:HGNC:6605]	10859	protein_coding
7.93852	6.00782	1.39887	5.60674e-07	4.58251e-06	ENSG00000268629	TEX13A	testis expressed 13A [Source:HGNC Symbol;Acc:HGNC:11735]	56157	protein_coding
489.522	-6.00377	0.297909	1.83812e-91	7.07009e-89	ENSG00000092295	TGM1	transglutaminase 1 [Source:HGNC Symbol;Acc:HGNC:11777]	7051	protein_coding
8.43628	5.99478	1.2288	4.55241e-08	4.45519e-07	ENSG00000100433	KCNK10	potassium two pore domain channel subfamily K member 10 [Source:HGNC Symbol;Acc:HGNC:6273]	54207	protein_coding
34.2666	5.99327	1.06881	1.06056e-09	1.33615e-08	ENSG00000166793	YPEL4	yippee like 4 [Source:HGNC Symbol;Acc:HGNC:18328]	219539	retained_intron
62.1244	5.98744	1.1084	3.28677e-09	3.86108e-08	ENSG00000171714	ANO5	anoctamin 5 [Source:HGNC Symbol;Acc:HGNC:27337]	203859	processed_transcript
29.7889	5.98183	1.00382	1.40609e-10	1.97537e-09	ENSG00000164675	IQUB	IQ motif and ubiquitin domain containing [Source:HGNC Symbol;Acc:HGNC:21995]	154865	protein_coding
60.717	5.96335	1.00707	1.79678e-10	2.49079e-09	ENSG00000155849	ELMO1	engulfment and cell motility 1 [Source:HGNC Symbol;Acc:HGNC:16286]	9844	protein_coding
7.92877	5.95971	1.28983	1.52949e-07	1.36861e-06	ENSG00000139220	PPFIA2	PTPRF interacting protein alpha 2 [Source:HGNC Symbol;Acc:HGNC:9246]	8499	protein_coding
15.4823	5.9592	1.49504	1.85494e-06	1.36136e-05	ENSG00000263567	ENSG00000263567	novel transcript	NA	lncRNA
10.9762	5.95835	1.69359	8.1306e-06	5.17432e-05	ENSG00000116981	NT5C1A	5'-nucleotidase, cytosolic IA [Source:HGNC Symbol;Acc:HGNC:17819]	84618	protein_coding
14.491	5.95046	1.95416	2.71765e-05	0.000153551	ENSG00000070985	TRPM5	transient receptor potential cation channel subfamily M member 5 [Source:HGNC Symbol;Acc:HGNC:14323]	29850	protein_coding
14.0165	5.9489	1.89972	2.23292e-05	0.000128567	ENSG00000175445	LPL	lipoprotein lipase [Source:HGNC Symbol;Acc:HGNC:6677]	4023	protein_coding
12.062	5.94798	1.84215	1.76867e-05	0.000104734	ENSG00000077943	ITGA8	integrin subunit alpha 8 [Source:HGNC Symbol;Acc:HGNC:6144]	8516	protein_coding
6.47783	5.94461	1.25902	9.92681e-08	9.15705e-07	ENSG00000214915	ENSG00000214915	novel transcript	105377213	lncRNA
17.5052	5.94305	1.5548	3.27352e-06	2.28238e-05	ENSG00000196735	HLA-DQA1	major histocompatibility complex, class II, DQ alpha 1 [Source:HGNC Symbol;Acc:HGNC:4942]	3117	protein_coding
6.55083	5.94022	1.2334	6.47752e-08	6.1821e-07	ENSG00000196970	NXF4	nuclear RNA export factor 4 pseudogene [Source:HGNC Symbol;Acc:HGNC:8074]	55999	processed_transcript
10.8322	5.93636	1.63306	5.91582e-06	3.89367e-05	ENSG00000187889	FYB2	FYN binding protein 2 [Source:HGNC Symbol;Acc:HGNC:27295]	199920	protein_coding
7.09848	5.93452	1.37404	5.51686e-07	4.51341e-06	ENSG00000179915	NRXN1	neurexin 1 [Source:HGNC Symbol;Acc:HGNC:8008]	9378	protein_coding
16.5865	5.9339	1.50932	2.29832e-06	1.658e-05	ENSG00000170959	DCDC1	doublecortin domain containing 1 [Source:HGNC Symbol;Acc:HGNC:20625]	341019	nonsense_mediated_decay
86.5296	5.93145	0.812624	1.92731e-14	4.16043e-13	ENSG00000158164	TMSB15A	thymosin beta 15A [Source:HGNC Symbol;Acc:HGNC:30744]	11013	protein_coding
23.1981	5.9268	1.48555	1.89499e-06	1.38675e-05	ENSG00000204335	SP5	Sp5 transcription factor [Source:HGNC Symbol;Acc:HGNC:14529]	389058	protein_coding
139.658	5.92492	0.738208	6.99978e-17	1.8646e-15	ENSG00000158445	KCNB1	potassium voltage-gated channel subfamily B member 1 [Source:HGNC Symbol;Acc:HGNC:6231]	3745	processed_transcript
19.718	5.91851	1.04998	9.79835e-10	1.23875e-08	ENSG00000277561	GOLGA8IP	golgin A8 family member I, pseudogene [Source:HGNC Symbol;Acc:HGNC:26660]	283796	processed_transcript
24.4751	5.91556	2.12932	4.91746e-05	0.00026342	ENSG00000128040	SPINK2	serine peptidase inhibitor Kazal type 2 [Source:HGNC Symbol;Acc:HGNC:11245]	6691	retained_intron
7.77002	5.91537	1.34822	4.28027e-07	3.5556e-06	ENSG00000172733	PURG	purine rich element binding protein G [Source:HGNC Symbol;Acc:HGNC:17930]	29942	protein_coding
371.403	5.90519	0.691561	9.82433e-19	2.97614e-17	ENSG00000113657	DPYSL3	dihydropyrimidinase like 3 [Source:HGNC Symbol;Acc:HGNC:3015]	1809	protein_coding
45.026	5.90508	0.834596	1.00736e-13	2.04092e-12	ENSG00000135406	PRPH	peripherin [Source:HGNC Symbol;Acc:HGNC:9461]	5630	processed_transcript
326.04	-5.90377	0.369464	1.42524e-58	2.38033e-56	ENSG00000188610	FAM72B	family with sequence similarity 72 member B [Source:HGNC Symbol;Acc:HGNC:24805]	653820	protein_coding
23.005	5.90295	0.9569	4.28981e-11	6.46682e-10	ENSG00000185345	PRKN	parkin RBR E3 ubiquitin protein ligase [Source:HGNC Symbol;Acc:HGNC:8607]	5071	protein_coding
16.8191	5.89805	1.98185	3.34232e-05	0.000185299	ENSG00000243620	ENSG00000243620	novel transcript	NA	lncRNA
324.244	5.89062	0.689885	1.00191e-18	3.03152e-17	ENSG00000092421	SEMA6A	semaphorin 6A [Source:HGNC Symbol;Acc:HGNC:10738]	57556	protein_coding
220.631	5.88118	0.590451	1.7543e-24	7.65201e-23	ENSG00000280739	EIF1B-AS1	EIF1B antisense RNA 1 [Source:HGNC Symbol;Acc:HGNC:44555]	440952	lncRNA
223.429	5.87953	0.924685	1.33357e-11	2.15219e-10	ENSG00000161682	FAM171A2	family with sequence similarity 171 member A2 [Source:HGNC Symbol;Acc:HGNC:30480]	284069	protein_coding
6.84957	5.87549	1.27195	1.68377e-07	1.4909e-06	ENSG00000123307	NEUROD4	neuronal differentiation 4 [Source:HGNC Symbol;Acc:HGNC:13802]	58158	protein_coding
10.8705	5.87535	1.75985	1.4438e-05	8.70185e-05	ENSG00000015592	STMN4	stathmin 4 [Source:HGNC Symbol;Acc:HGNC:16078]	81551	protein_coding
118.417	5.87207	1.18316	3.48574e-08	3.48533e-07	ENSG00000181045	SLC26A11	solute carrier family 26 member 11 [Source:HGNC Symbol;Acc:HGNC:14471]	284129	protein_coding
74.7401	5.87072	0.72933	6.15314e-17	1.64772e-15	ENSG00000118160	SLC8A2	solute carrier family 8 member A2 [Source:HGNC Symbol;Acc:HGNC:11069]	6543	protein_coding
39.2797	-5.87061	0.925002	1.45266e-11	2.33401e-10	ENSG00000227507	LTB	lymphotoxin beta [Source:HGNC Symbol;Acc:HGNC:6711]	4050	processed_transcript
19.5828	5.86664	1.13807	1.36012e-08	1.45565e-07	ENSG00000073754	CD5L	CD5 molecule like [Source:HGNC Symbol;Acc:HGNC:1690]	922	protein_coding
53.2396	5.86381	1.69363	1.04801e-05	6.48582e-05	ENSG00000172350	ABCG4	ATP binding cassette subfamily G member 4 [Source:HGNC Symbol;Acc:HGNC:13884]	64137	protein_coding
24.8574	5.85531	1.76558	1.56075e-05	9.34023e-05	ENSG00000168913	ENHO	energy homeostasis associated [Source:HGNC Symbol;Acc:HGNC:24838]	375704	protein_coding
1673.26	-5.85481	0.336498	7.09341e-69	1.47601e-66	ENSG00000175063	UBE2C	ubiquitin conjugating enzyme E2 C [Source:HGNC Symbol;Acc:HGNC:15937]	11065	protein_coding
275.069	5.85253	0.834059	1.61913e-13	3.20868e-12	ENSG00000154153	RETREG1	reticulophagy regulator 1 [Source:HGNC Symbol;Acc:HGNC:25964]	54463	nonsense_mediated_decay
2054.8	-5.84979	0.14832	0	0	ENSG00000111206	FOXM1	forkhead box M1 [Source:HGNC Symbol;Acc:HGNC:3818]	2305	retained_intron
289.669	-5.84573	0.883495	2.56063e-12	4.50168e-11	ENSG00000179776	CDH5	cadherin 5 [Source:HGNC Symbol;Acc:HGNC:1764]	1003	protein_coding
36.976	5.84228	1.17285	3.29504e-08	3.30755e-07	ENSG00000089472	HEPH	hephaestin [Source:HGNC Symbol;Acc:HGNC:4866]	9843	protein_coding
66.4241	5.84218	1.89373	2.77822e-05	0.000156554	ENSG00000182632	CCNYL2	cyclin Y like 2 (pseudogene) [Source:HGNC Symbol;Acc:HGNC:23495]	414194	processed_transcript
8.09111	5.84155	1.28776	2.49509e-07	2.15151e-06	ENSG00000105675	ATP4A	ATPase H+/K+ transporting subunit alpha [Source:HGNC Symbol;Acc:HGNC:819]	495	protein_coding
6.78553	5.83963	1.39546	1.02208e-06	7.93226e-06	ENSG00000218819	TDRD15	tudor domain containing 15 [Source:HGNC Symbol;Acc:HGNC:45037]	100129278	protein_coding
6.89036	5.83806	1.29399	2.77801e-07	2.37776e-06	ENSG00000226239	ENSG00000226239	novel transcript	NA	lncRNA
30.7384	5.82521	1.04967	1.76463e-09	2.15888e-08	ENSG00000146122	DAAM2	dishevelled associated activator of morphogenesis 2 [Source:HGNC Symbol;Acc:HGNC:18143]	23500	protein_coding
9.31351	5.82259	1.55677	4.81198e-06	3.23167e-05	ENSG00000166246	DNAAF8	dynein axonemal assembly factor 8 [Source:HGNC Symbol;Acc:HGNC:25081]	146562	protein_coding
52.3116	5.81333	1.61725	7.558e-06	4.85003e-05	ENSG00000254402	LRRC24	leucine rich repeat containing 24 [Source:HGNC Symbol;Acc:HGNC:28947]	441381	protein_coding
6.17568	5.81059	1.39304	1.10724e-06	8.54618e-06	ENSG00000213231	TCL1B	TCL1 family AKT coactivator B [Source:HGNC Symbol;Acc:HGNC:11649]	9623	protein_coding
21.141	5.80786	1.3295	5.16575e-07	4.24394e-06	ENSG00000116183	PAPPA2	pappalysin 2 [Source:HGNC Symbol;Acc:HGNC:14615]	60676	protein_coding
45.0645	5.80779	1.25039	1.61544e-07	1.43591e-06	ENSG00000170703	TTLL6	tubulin tyrosine ligase like 6 [Source:HGNC Symbol;Acc:HGNC:26664]	284076	protein_coding
12.6964	5.80459	1.43426	1.75215e-06	1.29265e-05	ENSG00000133454	MYO18B	myosin XVIIIB [Source:HGNC Symbol;Acc:HGNC:18150]	84700	protein_coding
18.034	5.80065	1.71047	1.35417e-05	8.20651e-05	ENSG00000260776	ENSG00000260776	golgin A6 family, member A (GOLGA6A) pseudogene	NA	processed_transcript
356.447	5.80036	0.709398	2.34824e-17	6.55081e-16	ENSG00000124126	PREX1	phosphatidylinositol-3,4,5-trisphosphate dependent Rac exchange factor 1 [Source:HGNC Symbol;Acc:HGNC:32594]	57580	nonsense_mediated_decay
66.7697	5.79449	0.625131	1.56828e-21	5.78668e-20	ENSG00000204103	MAFB	MAF bZIP transcription factor B [Source:HGNC Symbol;Acc:HGNC:6408]	9935	protein_coding
2854.76	-5.78767	1.99002	4.32625e-05	0.000234471	ENSG00000137959	IFI44L	interferon induced protein 44 like [Source:HGNC Symbol;Acc:HGNC:17817]	10964	protein_coding
24.793	5.78373	2.18409	7.19655e-05	0.000370872	ENSG00000141622	RNF165	ring finger protein 165 [Source:HGNC Symbol;Acc:HGNC:31696]	494470	protein_coding
11.6896	-5.7783	1.32209	5.27463e-07	4.32639e-06	ENSG00000229207	SERPINH1P1	serpin family H member 1 pseudogene 1 [Source:HGNC Symbol;Acc:HGNC:19917]	NA	processed_pseudogene
36.0383	5.76481	0.822185	1.84981e-13	3.63744e-12	ENSG00000244242	IFITM10	interferon induced transmembrane protein 10 [Source:HGNC Symbol;Acc:HGNC:40022]	402778	protein_coding
6.61589	5.75688	1.37362	1.08337e-06	8.37724e-06	ENSG00000189252	SPANXN3	SPANX family member N3 [Source:HGNC Symbol;Acc:HGNC:33176]	139067	protein_coding
6.73614	5.75475	1.40294	1.50973e-06	1.12989e-05	ENSG00000277322	GOLGA6L6	golgin A6 family like 6 [Source:HGNC Symbol;Acc:HGNC:37225]	727832	protein_coding
638.911	-5.75262	0.351758	3.83759e-61	6.81267e-59	ENSG00000178999	AURKB	aurora kinase B [Source:HGNC Symbol;Acc:HGNC:11390]	9212	protein_coding
6.86146	5.74908	1.28704	3.6632e-07	3.07407e-06	ENSG00000164330	EBF1	EBF transcription factor 1 [Source:HGNC Symbol;Acc:HGNC:3126]	1879	retained_intron
81.7268	5.74639	0.690666	7.52181e-18	2.15518e-16	ENSG00000169427	KCNK9	potassium two pore domain channel subfamily K member 9 [Source:HGNC Symbol;Acc:HGNC:6283]	51305	nonsense_mediated_decay
1147.53	-5.74187	0.148209	0	0	ENSG00000157456	CCNB2	cyclin B2 [Source:HGNC Symbol;Acc:HGNC:1580]	9133	protein_coding
65.7756	5.73799	0.939919	7.61653e-11	1.11123e-09	ENSG00000196358	NTNG2	netrin G2 [Source:HGNC Symbol;Acc:HGNC:14288]	84628	protein_coding
9.58217	5.73598	1.54143	5.5532e-06	3.67693e-05	ENSG00000081248	CACNA1S	calcium voltage-gated channel subunit alpha1 S [Source:HGNC Symbol;Acc:HGNC:1397]	779	protein_coding
10.3493	5.73511	1.25795	2.51846e-07	2.16944e-06	ENSG00000146038	DCDC2	doublecortin domain containing 2 [Source:HGNC Symbol;Acc:HGNC:18141]	51473	protein_coding
50.8066	5.73082	1.57188	7.02821e-06	4.54453e-05	ENSG00000123338	NCKAP1L	NCK associated protein 1 like [Source:HGNC Symbol;Acc:HGNC:4862]	3071	protein_coding
7.2119	5.72885	1.41828	1.93856e-06	1.417e-05	ENSG00000101680	LAMA1	laminin subunit alpha 1 [Source:HGNC Symbol;Acc:HGNC:6481]	284217	protein_coding
38.958	5.7267	1.20674	1.11769e-07	1.02284e-06	ENSG00000261342	ENSG00000261342	novel transcript	NA	lncRNA
11.6287	5.72519	1.37869	1.28905e-06	9.8185e-06	ENSG00000118473	SGIP1	SH3GL interacting endocytic adaptor 1 [Source:HGNC Symbol;Acc:HGNC:25412]	84251	protein_coding
9.82713	5.72141	1.6919	1.50071e-05	9.0192e-05	ENSG00000105205	CLC	Charcot-Leyden crystal galectin [Source:HGNC Symbol;Acc:HGNC:2014]	1178	protein_coding
11.0202	5.71924	1.35494	1.00263e-06	7.78614e-06	ENSG00000101203	COL20A1	collagen type XX alpha 1 chain [Source:HGNC Symbol;Acc:HGNC:14670]	57642	protein_coding
36.6174	5.71587	0.862902	2.801e-12	4.88367e-11	ENSG00000161270	NPHS1	NPHS1 adhesion molecule, nephrin [Source:HGNC Symbol;Acc:HGNC:7908]	4868	protein_coding
22.0607	-5.71587	1.34962	9.52907e-07	7.42951e-06	ENSG00000204362	LINC02783	long intergenic non-protein coding RNA 2783 [Source:HGNC Symbol;Acc:HGNC:54303]	400743	lncRNA
16.1287	5.71295	2.11341	7.00471e-05	0.000361941	ENSG00000234859	ENSG00000234859	novel transcript	100505782	lncRNA
35.468	5.70766	1.39847	1.70108e-06	1.25717e-05	ENSG00000105650	PDE4C	phosphodiesterase 4C [Source:HGNC Symbol;Acc:HGNC:8782]	5143	protein_coding
22.4864	-5.70385	1.33131	7.97167e-07	6.30629e-06	ENSG00000167656	LY6D	lymphocyte antigen 6 family member D [Source:HGNC Symbol;Acc:HGNC:13348]	8581	protein_coding
6.88265	5.7036	1.54009	6.04955e-06	3.97551e-05	ENSG00000070748	CHAT	choline O-acetyltransferase [Source:HGNC Symbol;Acc:HGNC:1912]	1103	protein_coding
386.412	-5.70052	1.30528	5.76325e-07	4.70134e-06	ENSG00000109511	ANXA10	annexin A10 [Source:HGNC Symbol;Acc:HGNC:534]	11199	protein_coding
76.5795	5.69792	1.37741	1.40295e-06	1.05936e-05	ENSG00000170608	FOXA3	forkhead box A3 [Source:HGNC Symbol;Acc:HGNC:5023]	3171	protein_coding
89.5492	5.6968	1.0488	3.83198e-09	4.45007e-08	ENSG00000213420	GPC2	glypican 2 [Source:HGNC Symbol;Acc:HGNC:4450]	221914	protein_coding
137.083	5.69445	0.50425	1.36993e-30	8.48218e-29	ENSG00000120658	ENOX1	ecto-NOX disulfide-thiol exchanger 1 [Source:HGNC Symbol;Acc:HGNC:25474]	55068	protein_coding
16.4899	5.69342	1.094	1.26683e-08	1.36305e-07	ENSG00000180287	PLD5	phospholipase D family member 5 [Source:HGNC Symbol;Acc:HGNC:26879]	200150	protein_coding
18.9342	5.69026	1.58926	8.86562e-06	5.58745e-05	ENSG00000104921	FCER2	Fc fragment of IgE receptor II [Source:HGNC Symbol;Acc:HGNC:3612]	2208	protein_coding
1549.11	-5.68913	0.140668	0	0	ENSG00000066279	ASPM	assembly factor for spindle microtubules [Source:HGNC Symbol;Acc:HGNC:19048]	259266	retained_intron
89.833	5.68715	3.12683	0.000237575	0.00108123	ENSG00000204624	DISP3	dispatched RND transporter family member 3 [Source:HGNC Symbol;Acc:HGNC:29251]	57540	processed_transcript
6.05323	5.68362	1.30257	5.94789e-07	4.83797e-06	ENSG00000152463	OLAH	oleoyl-ACP hydrolase [Source:HGNC Symbol;Acc:HGNC:25625]	55301	protein_coding
16.8193	-5.67988	1.37333	1.43118e-06	1.07874e-05	ENSG00000257046	SLCO1B3-SLCO1B7	SLCO1B3-SLCO1B7 readthrough [Source:HGNC Symbol;Acc:HGNC:54403]	115072896	protein_coding
19.3203	5.67942	1.55045	7.00073e-06	4.52906e-05	ENSG00000206113	CFAP99	cilia and flagella associated protein 99 [Source:HGNC Symbol;Acc:HGNC:51180]	402160	processed_transcript
32.2343	5.67097	1.715	1.91639e-05	0.000112225	ENSG00000167613	LAIR1	leukocyte associated immunoglobulin like receptor 1 [Source:HGNC Symbol;Acc:HGNC:6477]	3903	protein_coding
13.4235	5.66763	1.60474	1.04223e-05	6.45316e-05	ENSG00000250423	KIAA1210	KIAA1210 [Source:HGNC Symbol;Acc:HGNC:29218]	57481	protein_coding
22.3727	5.66552	1.52672	6.12328e-06	4.01526e-05	ENSG00000157404	KIT	KIT proto-oncogene, receptor tyrosine kinase [Source:HGNC Symbol;Acc:HGNC:6342]	3815	protein_coding
19.5609	5.66407	2.2247	9.73576e-05	0.000488303	ENSG00000146090	RASGEF1C	RasGEF domain family member 1C [Source:HGNC Symbol;Acc:HGNC:27400]	255426	protein_coding
18.7634	5.66398	1.33157	9.32068e-07	7.27598e-06	ENSG00000042781	USH2A	usherin [Source:HGNC Symbol;Acc:HGNC:12601]	7399	protein_coding
16.383	-5.65808	1.22851	2.21884e-07	1.9277e-06	ENSG00000142973	CYP4B1	cytochrome P450 family 4 subfamily B member 1 [Source:HGNC Symbol;Acc:HGNC:2644]	1580	processed_transcript
20.8763	-5.65698	1.3774	1.62468e-06	1.20491e-05	ENSG00000272159	ENSG00000272159	novel transcript, antisense to LETM2	NA	lncRNA
216.979	5.65498	0.672377	3.85493e-18	1.12484e-16	ENSG00000155093	PTPRN2	protein tyrosine phosphatase receptor type N2 [Source:HGNC Symbol;Acc:HGNC:9677]	5799	protein_coding
16.1591	5.65152	1.907	4.40715e-05	0.00023855	ENSG00000105251	SHD	Src homology 2 domain containing transforming protein D [Source:HGNC Symbol;Acc:HGNC:30633]	56961	protein_coding
517.85	-5.64759	1.31298	7.86158e-07	6.22501e-06	ENSG00000133710	SPINK5	serine peptidase inhibitor Kazal type 5 [Source:HGNC Symbol;Acc:HGNC:15464]	11005	protein_coding
19.0226	5.64747	1.15656	6.40238e-08	6.11478e-07	ENSG00000173208	ABCD2	ATP binding cassette subfamily D member 2 [Source:HGNC Symbol;Acc:HGNC:66]	225	protein_coding
8.28554	5.64726	1.47555	4.30209e-06	2.91779e-05	ENSG00000184937	WT1	WT1 transcription factor [Source:HGNC Symbol;Acc:HGNC:12796]	7490	protein_coding
108.319	5.64656	0.857544	3.90996e-12	6.70078e-11	ENSG00000150510	FAM124A	family with sequence similarity 124 member A [Source:HGNC Symbol;Acc:HGNC:26413]	220108	protein_coding
6.16672	5.64592	1.43549	3.02789e-06	2.12748e-05	ENSG00000142538	PTH2	parathyroid hormone 2 [Source:HGNC Symbol;Acc:HGNC:30828]	113091	protein_coding
37.3781	5.64501	1.1831	1.07556e-07	9.87131e-07	ENSG00000184454	NCMAP	non-compact myelin associated protein [Source:HGNC Symbol;Acc:HGNC:29332]	400746	protein_coding
4.90242	5.64011	1.33921	1.11872e-06	8.62952e-06	ENSG00000183036	PCP4	Purkinje cell protein 4 [Source:HGNC Symbol;Acc:HGNC:8742]	5121	protein_coding
15.4207	5.63882	1.15646	6.67219e-08	6.34145e-07	ENSG00000259969	ENSG00000259969	novel transcript, overlapping C14orf37	NA	lncRNA
294.358	5.63769	0.620798	1.05082e-20	3.67947e-19	ENSG00000197594	ENPP1	ectonucleotide pyrophosphatase/phosphodiesterase 1 [Source:HGNC Symbol;Acc:HGNC:3356]	5167	retained_intron
5.30861	5.63746	1.40919	2.41831e-06	1.73569e-05	ENSG00000174450	GOLGA6L2	golgin A6 family like 2 [Source:HGNC Symbol;Acc:HGNC:26695]	283685	protein_coding
153.318	-5.6343	0.351375	7.70938e-59	1.2961e-56	ENSG00000140451	PIF1	PIF1 5'-to-3' DNA helicase [Source:HGNC Symbol;Acc:HGNC:26220]	80119	protein_coding
18.0467	5.62867	1.78078	2.86855e-05	0.000161287	ENSG00000289594	ENSG00000289594	novel transcript, antisense to TMTC4	NA	lncRNA
107.941	5.62854	0.881209	1.44455e-11	2.32244e-10	ENSG00000169031	COL4A3	collagen type IV alpha 3 chain [Source:HGNC Symbol;Acc:HGNC:2204]	1285	protein_coding
6.10406	5.6251	1.30544	7.78736e-07	6.17588e-06	ENSG00000274225	ENSG00000274225	novel transcript	NA	lncRNA
2924.14	-5.62466	0.790435	1.01624e-13	2.05399e-12	ENSG00000115461	IGFBP5	insulin like growth factor binding protein 5 [Source:HGNC Symbol;Acc:HGNC:5474]	3488	protein_coding
1505.98	-5.61735	1.39953	2.35067e-06	1.69048e-05	ENSG00000115602	IL1RL1	interleukin 1 receptor like 1 [Source:HGNC Symbol;Acc:HGNC:5998]	9173	protein_coding
243.55	-5.61417	0.357945	2.08535e-56	3.26783e-54	ENSG00000243749	TMEM35B	transmembrane protein 35B [Source:HGNC Symbol;Acc:HGNC:40021]	100506144	protein_coding
3228.95	-5.6138	0.319144	3.18294e-70	7.15064e-68	ENSG00000101057	MYBL2	MYB proto-oncogene like 2 [Source:HGNC Symbol;Acc:HGNC:7548]	4605	protein_coding
39.3398	5.60713	0.688301	3.67914e-17	1.00537e-15	ENSG00000080166	DCT	dopachrome tautomerase [Source:HGNC Symbol;Acc:HGNC:2709]	1638	protein_coding
20.2155	5.60522	1.45884	4.25316e-06	2.89078e-05	ENSG00000187902	SHISA7	shisa family member 7 [Source:HGNC Symbol;Acc:HGNC:35409]	729956	protein_coding
6.30901	5.59866	1.3308	1.18117e-06	9.06715e-06	ENSG00000078549	ADCYAP1R1	ADCYAP receptor type I [Source:HGNC Symbol;Acc:HGNC:242]	117	protein_coding
18.8632	5.59026	1.73856	2.60157e-05	0.000147682	ENSG00000183580	FBXL7	F-box and leucine rich repeat protein 7 [Source:HGNC Symbol;Acc:HGNC:13604]	23194	protein_coding
45.547	5.57423	1.01573	3.18548e-09	3.75077e-08	ENSG00000109819	PPARGC1A	PPARG coactivator 1 alpha [Source:HGNC Symbol;Acc:HGNC:9237]	10891	processed_transcript
15.0951	5.57067	1.94357	5.8599e-05	0.000308437	ENSG00000228709	LINC02575	long intergenic non-protein coding RNA 2575 [Source:HGNC Symbol;Acc:HGNC:53747]	NA	lncRNA
21.3167	5.56941	0.84501	4.04551e-12	6.92511e-11	ENSG00000253898	LINC01419	long intergenic non-protein coding RNA 1419 [Source:HGNC Symbol;Acc:HGNC:50712]	103352670	lncRNA
8.39452	5.56895	1.48214	5.77082e-06	3.81009e-05	ENSG00000188783	PRELP	proline and arginine rich end leucine rich repeat protein [Source:HGNC Symbol;Acc:HGNC:9357]	5549	protein_coding
57.6546	5.56792	1.69047	2.17905e-05	0.000125714	ENSG00000187486	KCNJ11	potassium inwardly rectifying channel subfamily J member 11 [Source:HGNC Symbol;Acc:HGNC:6257]	3767	protein_coding
7016.97	-5.56707	0.146961	0	0	ENSG00000148773	MKI67	marker of proliferation Ki-67 [Source:HGNC Symbol;Acc:HGNC:7107]	4288	protein_coding
57.4757	5.56421	2.6915	0.00021154	0.000975684	ENSG00000256618	MTRNR2L1	MT-RNR2 like 1 [Source:HGNC Symbol;Acc:HGNC:37155]	100462977	protein_coding
174.664	5.56165	1.02008	3.91221e-09	4.53701e-08	ENSG00000178445	GLDC	glycine decarboxylase [Source:HGNC Symbol;Acc:HGNC:4313]	2731	protein_coding
6.18998	5.5604	1.27016	6.27766e-07	5.07692e-06	ENSG00000163395	IGFN1	immunoglobulin like and fibronectin type III domain containing 1 [Source:HGNC Symbol;Acc:HGNC:24607]	91156	protein_coding
28.7439	5.55616	0.757642	2.22334e-14	4.76703e-13	ENSG00000163359	COL6A3	collagen type VI alpha 3 chain [Source:HGNC Symbol;Acc:HGNC:2213]	1293	retained_intron
6.57143	5.5535	1.38464	2.51145e-06	1.79593e-05	ENSG00000172987	HPSE2	heparanase 2 (inactive) [Source:HGNC Symbol;Acc:HGNC:18374]	60495	protein_coding
86.5324	5.54726	1.67503	2.11877e-05	0.000122606	ENSG00000099954	CECR2	CECR2 histone acetyl-lysine reader [Source:HGNC Symbol;Acc:HGNC:1840]	27443	protein_coding
56.058	5.54621	1.36664	2.13599e-06	1.55104e-05	ENSG00000176428	VPS37D	VPS37D subunit of ESCRT-I [Source:HGNC Symbol;Acc:HGNC:18287]	155382	protein_coding
22.8273	5.54544	1.32297	1.31088e-06	9.96645e-06	ENSG00000145832	SLC25A48	solute carrier family 25 member 48 [Source:HGNC Symbol;Acc:HGNC:30451]	153328	protein_coding
291.531	5.54538	0.384769	4.96897e-48	6.03552e-46	ENSG00000166963	MAP1A	microtubule associated protein 1A [Source:HGNC Symbol;Acc:HGNC:6835]	4130	protein_coding
6.75939	5.54503	1.44251	4.45593e-06	3.01167e-05	ENSG00000168930	TRIM49	tripartite motif containing 49 [Source:HGNC Symbol;Acc:HGNC:13431]	57093	protein_coding
12.3125	5.5433	1.41021	3.33929e-06	2.3225e-05	ENSG00000153253	SCN3A	sodium voltage-gated channel alpha subunit 3 [Source:HGNC Symbol;Acc:HGNC:10590]	6328	protein_coding
22.4057	5.54243	1.37867	2.45347e-06	1.75993e-05	ENSG00000157927	RADIL	Rap associating with DIL domain [Source:HGNC Symbol;Acc:HGNC:22226]	55698	nonsense_mediated_decay
24.852	5.53302	1.98149	7.06096e-05	0.000364597	ENSG00000141506	PIK3R5	phosphoinositide-3-kinase regulatory subunit 5 [Source:HGNC Symbol;Acc:HGNC:30035]	23533	nonsense_mediated_decay
16.4867	5.52553	1.55943	1.14468e-05	7.03772e-05	ENSG00000203618	GP1BB	glycoprotein Ib platelet subunit beta [Source:HGNC Symbol;Acc:HGNC:4440]	2812	protein_coding
12.7517	5.51819	1.32106	1.41667e-06	1.06812e-05	ENSG00000089199	CHGB	chromogranin B [Source:HGNC Symbol;Acc:HGNC:1930]	1114	protein_coding
65.7922	5.50732	1.32358	1.51845e-06	1.13508e-05	ENSG00000053108	FSTL4	follistatin like 4 [Source:HGNC Symbol;Acc:HGNC:21389]	23105	protein_coding
12.6227	5.50438	1.91035	6.04799e-05	0.00031722	ENSG00000034053	APBA2	amyloid beta precursor protein binding family A member 2 [Source:HGNC Symbol;Acc:HGNC:579]	321	protein_coding
12.9457	5.48445	1.2676	8.20506e-07	6.4788e-06	ENSG00000102445	RUBCNL	rubicon like autophagy enhancer [Source:HGNC Symbol;Acc:HGNC:20420]	80183	protein_coding
25.6072	5.47204	2.07089	9.98243e-05	0.000499043	ENSG00000223839	FAM95B1	family with sequence similarity 95 member B1 [Source:HGNC Symbol;Acc:HGNC:32318]	100133036	processed_transcript
91.7321	5.4708	0.82046	2.65451e-12	4.65705e-11	ENSG00000132932	ATP8A2	ATPase phospholipid transporting 8A2 [Source:HGNC Symbol;Acc:HGNC:13533]	51761	protein_coding
47.3047	5.47012	1.9929	8.23916e-05	0.000419566	ENSG00000198108	CHSY3	chondroitin sulfate synthase 3 [Source:HGNC Symbol;Acc:HGNC:24293]	337876	protein_coding
17.0903	5.46976	1.44365	5.67531e-06	3.74996e-05	ENSG00000163083	INHBB	inhibin subunit beta B [Source:HGNC Symbol;Acc:HGNC:6067]	3625	protein_coding
5.59391	5.46386	1.4452	5.85357e-06	3.8567e-05	ENSG00000120088	CRHR1	corticotropin releasing hormone receptor 1 [Source:HGNC Symbol;Acc:HGNC:2357]	104909134	protein_coding
71.0849	5.46293	1.0843	3.59259e-08	3.58355e-07	ENSG00000137261	KIAA0319	KIAA0319 [Source:HGNC Symbol;Acc:HGNC:21580]	9856	protein_coding
41.0795	5.45814	1.29364	1.27025e-06	9.69749e-06	ENSG00000161082	CELF5	CUGBP Elav-like family member 5 [Source:HGNC Symbol;Acc:HGNC:14058]	60680	protein_coding
59.458	5.45361	0.974194	1.94006e-09	2.35534e-08	ENSG00000185669	SNAI3	snail family transcriptional repressor 3 [Source:HGNC Symbol;Acc:HGNC:18411]	333929	protein_coding
6.48433	5.44883	1.47857	7.99525e-06	5.10096e-05	ENSG00000166148	AVPR1A	arginine vasopressin receptor 1A [Source:HGNC Symbol;Acc:HGNC:895]	552	protein_coding
33.8252	5.44405	1.60073	1.82722e-05	0.000107674	ENSG00000168447	SCNN1B	sodium channel epithelial 1 subunit beta [Source:HGNC Symbol;Acc:HGNC:10600]	6338	processed_transcript
10.0105	-5.44322	1.22085	4.98504e-07	4.10079e-06	ENSG00000223829	ENSG00000223829	novel transcript	105375267	lncRNA
6.26746	5.44298	1.52321	1.12398e-05	6.92218e-05	ENSG00000183067	IGSF5	immunoglobulin superfamily member 5 [Source:HGNC Symbol;Acc:HGNC:5952]	150084	protein_coding
20.1704	5.44154	1.58146	1.64147e-05	9.77261e-05	ENSG00000184599	TAFA3	TAFA chemokine like family member 3 [Source:HGNC Symbol;Acc:HGNC:21590]	284467	protein_coding
530.375	-5.43513	0.240326	3.95185e-114	2.22937e-111	ENSG00000111247	RAD51AP1	RAD51 associated protein 1 [Source:HGNC Symbol;Acc:HGNC:16956]	10635	nonsense_mediated_decay
15.7953	5.4326	1.19926	3.73295e-07	3.12445e-06	ENSG00000111834	RSPH4A	radial spoke head component 4A [Source:HGNC Symbol;Acc:HGNC:21558]	345895	protein_coding
4.35554	5.42943	1.3601	2.97146e-06	2.09421e-05	ENSG00000163534	FCRL1	Fc receptor like 1 [Source:HGNC Symbol;Acc:HGNC:18509]	115350	processed_transcript
511.841	-5.42734	0.6135	1.07666e-19	3.48181e-18	ENSG00000185499	MUC1	mucin 1, cell surface associated [Source:HGNC Symbol;Acc:HGNC:7508]	4582	protein_coding
267.887	5.42405	0.619648	2.46843e-19	7.7843e-18	ENSG00000147231	RADX	RPA1 related single stranded DNA binding protein, X-linked [Source:HGNC Symbol;Acc:HGNC:25486]	55086	protein_coding
29.6538	5.42311	1.16971	2.38364e-07	2.06312e-06	ENSG00000167195	GOLGA6C	golgin A6 family member C [Source:HGNC Symbol;Acc:HGNC:32206]	653641	protein_coding
6.33464	5.4223	1.63039	2.27509e-05	0.000130728	ENSG00000261649	GOLGA6L7	golgin A6 family like 7 [Source:HGNC Symbol;Acc:HGNC:37442]	728310	protein_coding
20.257	5.42109	1.16222	2.11072e-07	1.84133e-06	ENSG00000174600	CMKLR1	chemerin chemokine-like receptor 1 [Source:HGNC Symbol;Acc:HGNC:2121]	1240	protein_coding
4.56179	5.41577	1.36101	3.13911e-06	2.19472e-05	ENSG00000172969	FRG2C	FSHD region gene 2 family member C [Source:HGNC Symbol;Acc:HGNC:33626]	100288801	protein_coding
51.1519	5.41564	0.521705	3.78311e-26	1.83629e-24	ENSG00000108309	RUNDC3A	RUN domain containing 3A [Source:HGNC Symbol;Acc:HGNC:16984]	10900	retained_intron
42.3679	5.41547	1.35926	3.0871e-06	2.1631e-05	ENSG00000258590	NBEAP1	neurobeachin pseudogene 1 [Source:HGNC Symbol;Acc:HGNC:1007]	NA	transcribed_unprocessed_pseudogene
39.3436	5.41417	0.92004	3.89687e-10	5.17125e-09	ENSG00000133665	DYDC2	DPY30 domain containing 2 [Source:HGNC Symbol;Acc:HGNC:23468]	84332	protein_coding
15.7247	5.41413	1.94844	8.12392e-05	0.000414374	ENSG00000101445	PPP1R16B	protein phosphatase 1 regulatory subunit 16B [Source:HGNC Symbol;Acc:HGNC:15850]	26051	protein_coding
56.0908	5.40038	0.9357	7.61934e-10	9.79364e-09	ENSG00000164841	TMEM74	transmembrane protein 74 [Source:HGNC Symbol;Acc:HGNC:26409]	157753	processed_transcript
16.7214	-5.3956	1.47178	8.84715e-06	5.5772e-05	ENSG00000136859	ANGPTL2	angiopoietin like 2 [Source:HGNC Symbol;Acc:HGNC:490]	23452	protein_coding
257.142	5.39515	0.339017	6.71181e-58	1.09926e-55	ENSG00000197872	CYRIA	CYFIP related Rac1 interactor A [Source:HGNC Symbol;Acc:HGNC:25373]	81553	protein_coding
764.283	-5.39223	0.321111	3.7002e-64	7.00994e-62	ENSG00000183856	IQGAP3	IQ motif containing GTPase activating protein 3 [Source:HGNC Symbol;Acc:HGNC:20669]	128239	protein_coding
4.51349	5.39122	1.39976	4.92734e-06	3.29693e-05	ENSG00000124785	NRN1	neuritin 1 [Source:HGNC Symbol;Acc:HGNC:17972]	51299	protein_coding
1259.51	-5.39085	0.23269	1.3104e-119	7.92042e-117	ENSG00000145386	CCNA2	cyclin A2 [Source:HGNC Symbol;Acc:HGNC:1578]	890	protein_coding
6.47777	5.38774	1.68787	3.2951e-05	0.000183	ENSG00000255970	LINC02421	long intergenic non-protein coding RNA 2421 [Source:HGNC Symbol;Acc:HGNC:53351]	101927901	lncRNA
19.3857	-5.38516	1.36644	3.66637e-06	2.52576e-05	ENSG00000183145	RIPPLY3	ripply transcriptional repressor 3 [Source:HGNC Symbol;Acc:HGNC:3047]	53820	processed_transcript
238.553	5.37438	0.300474	2.05034e-72	5.10293e-70	ENSG00000100505	TRIM9	tripartite motif containing 9 [Source:HGNC Symbol;Acc:HGNC:16288]	114088	protein_coding
7.68833	5.37384	1.42633	6.55468e-06	4.26988e-05	ENSG00000144229	THSD7B	thrombospondin type 1 domain containing 7B [Source:HGNC Symbol;Acc:HGNC:29348]	80731	nonsense_mediated_decay
644.363	-5.37081	0.33614	2.47168e-58	4.07441e-56	ENSG00000166803	PCLAF	PCNA clamp associated factor [Source:HGNC Symbol;Acc:HGNC:28961]	9768	protein_coding
6.7179	5.36206	1.61189	2.38542e-05	0.000136511	ENSG00000287754	ENSG00000287754	novel transcript	NA	lncRNA
4.24634	5.35901	1.3514	3.43818e-06	2.38409e-05	ENSG00000185046	ANKS1B	ankyrin repeat and sterile alpha motif domain containing 1B [Source:HGNC Symbol;Acc:HGNC:24600]	56899	nonsense_mediated_decay
16.8058	5.35302	2.00384	0.000106028	0.000525501	ENSG00000132677	RHBG	Rh family B glycoprotein [Source:HGNC Symbol;Acc:HGNC:14572]	57127	protein_coding
5.12132	5.34672	1.43739	7.78282e-06	4.97794e-05	ENSG00000161643	SIGLEC16	sialic acid binding Ig like lectin 16 [Source:HGNC Symbol;Acc:HGNC:24851]	400709	polymorphic_pseudogene
1136.76	-5.34636	0.197356	1.82588e-162	2.1069e-159	ENSG00000090889	KIF4A	kinesin family member 4A [Source:HGNC Symbol;Acc:HGNC:13339]	24137	protein_coding
48.9701	5.34571	1.03275	1.99316e-08	2.07796e-07	ENSG00000177807	KCNJ10	potassium inwardly rectifying channel subfamily J member 10 [Source:HGNC Symbol;Acc:HGNC:6256]	3766	protein_coding
4.25716	5.34165	1.36425	4.13308e-06	2.8152e-05	ENSG00000132872	SYT4	synaptotagmin 4 [Source:HGNC Symbol;Acc:HGNC:11512]	6860	protein_coding
24.6447	5.34165	0.84339	2.65493e-11	4.10464e-10	ENSG00000233251	ENSG00000233251	novel transcript, antisense to CCDC85A	100129434	lncRNA
844.234	-5.33846	0.394961	1.72487e-42	1.68414e-40	ENSG00000112984	KIF20A	kinesin family member 20A [Source:HGNC Symbol;Acc:HGNC:9787]	10112	protein_coding
309.235	5.3338	0.987881	6.32825e-09	7.09267e-08	ENSG00000156011	PSD3	pleckstrin and Sec7 domain containing 3 [Source:HGNC Symbol;Acc:HGNC:19093]	23362	protein_coding
9.87904	-5.33219	1.20455	6.19113e-07	5.01334e-06	ENSG00000227300	KRT16P2	keratin 16 pseudogene 2 [Source:HGNC Symbol;Acc:HGNC:37807]	NA	transcribed_unprocessed_pseudogene
455.977	-5.3146	0.292183	9.00841e-75	2.40724e-72	ENSG00000284906	ENSG00000284906	novel protein	NA	processed_transcript
21.852	5.3059	1.29898	2.34824e-06	1.68969e-05	ENSG00000183775	KCTD16	potassium channel tetramerization domain containing 16 [Source:HGNC Symbol;Acc:HGNC:29244]	57528	protein_coding
7.42892	5.30156	1.22747	9.73791e-07	7.5807e-06	ENSG00000148702	HABP2	hyaluronan binding protein 2 [Source:HGNC Symbol;Acc:HGNC:4798]	3026	protein_coding
388.33	5.3	1.687	4.00926e-05	0.000218833	ENSG00000261949	GFY	golgi associated olfactory signaling regulator [Source:HGNC Symbol;Acc:HGNC:44663]	100507003	protein_coding
9.36897	5.29637	1.46265	1.09357e-05	6.74968e-05	ENSG00000251129	LINC02506	long intergenic non-protein coding RNA 2506 [Source:HGNC Symbol;Acc:HGNC:53495]	NA	lncRNA
49.4186	5.29601	1.4184	7.73408e-06	4.94927e-05	ENSG00000060566	CREB3L3	cAMP responsive element binding protein 3 like 3 [Source:HGNC Symbol;Acc:HGNC:18855]	84699	protein_coding
414.239	5.2952	0.51922	2.7867e-25	1.26553e-23	ENSG00000095637	SORBS1	sorbin and SH3 domain containing 1 [Source:HGNC Symbol;Acc:HGNC:14565]	10580	protein_coding
404.732	5.29165	0.378181	2.49956e-45	2.7117e-43	ENSG00000117322	CR2	complement C3d receptor 2 [Source:HGNC Symbol;Acc:HGNC:2336]	1380	protein_coding
61.3783	5.289	1.44203	9.54313e-06	5.96704e-05	ENSG00000119715	ESRRB	estrogen related receptor beta [Source:HGNC Symbol;Acc:HGNC:3473]	2103	protein_coding
997.941	-5.28805	0.302512	2.95805e-69	6.25776e-67	ENSG00000051341	POLQ	DNA polymerase theta [Source:HGNC Symbol;Acc:HGNC:9186]	10721	protein_coding
4.98682	5.28741	1.43754	9.25555e-06	5.80438e-05	ENSG00000261033	SPECC1-DT	SPECC1 divergent transcript [Source:HGNC Symbol;Acc:HGNC:55376]	NA	lncRNA
390.087	5.28705	0.665112	2.45643e-16	6.29889e-15	ENSG00000080573	COL5A3	collagen type V alpha 3 chain [Source:HGNC Symbol;Acc:HGNC:14864]	50509	protein_coding
4.74423	5.28645	1.50092	1.47427e-05	8.87501e-05	ENSG00000177234	LINC01561	long intergenic non-protein coding RNA 1561 [Source:HGNC Symbol;Acc:HGNC:31365]	404216	lncRNA
6.09432	5.28569	1.44992	1.02381e-05	6.35305e-05	ENSG00000180767	CHST13	carbohydrate sulfotransferase 13 [Source:HGNC Symbol;Acc:HGNC:21755]	166012	protein_coding
6.20543	5.27243	1.70203	4.55866e-05	0.000246092	ENSG00000089250	NOS1	nitric oxide synthase 1 [Source:HGNC Symbol;Acc:HGNC:7872]	4842	protein_coding
60.9843	5.27242	2.60432	0.000302904	0.00134268	ENSG00000198807	PAX9	paired box 9 [Source:HGNC Symbol;Acc:HGNC:8623]	5083	processed_transcript
8.38096	5.27178	1.617	3.04637e-05	0.000170304	ENSG00000181240	SLC25A41	solute carrier family 25 member 41 [Source:HGNC Symbol;Acc:HGNC:28533]	284427	protein_coding
6.69973	5.26891	1.55021	2.11252e-05	0.0001223	ENSG00000172771	EFCAB12	EF-hand calcium binding domain 12 [Source:HGNC Symbol;Acc:HGNC:28061]	90288	protein_coding
4.39875	5.2657	1.48001	1.34928e-05	8.18076e-05	ENSG00000166292	TMEM100	transmembrane protein 100 [Source:HGNC Symbol;Acc:HGNC:25607]	55273	protein_coding
12.1675	5.26511	1.10812	1.61419e-07	1.4353e-06	ENSG00000163464	CXCR1	C-X-C motif chemokine receptor 1 [Source:HGNC Symbol;Acc:HGNC:6026]	3577	protein_coding
1124.35	-5.26365	0.231713	4.67606e-115	2.69787e-112	ENSG00000142945	KIF2C	kinesin family member 2C [Source:HGNC Symbol;Acc:HGNC:6393]	11004	protein_coding
36.1423	5.26302	0.82674	2.30341e-11	3.58958e-10	ENSG00000224786	CETN4P	centrin 4, pseudogene [Source:HGNC Symbol;Acc:HGNC:35450]	NA	processed_transcript
153.67	5.2621	2.28352	0.000215001	0.000989848	ENSG00000008277	ADAM22	ADAM metallopeptidase domain 22 [Source:HGNC Symbol;Acc:HGNC:201]	53616	protein_coding
13.039	5.25977	1.39604	7.13068e-06	4.60024e-05	ENSG00000253377	ENSG00000253377	novel transcript	NA	lncRNA
544.748	-5.25971	0.379902	2.02045e-44	2.11075e-42	ENSG00000080986	NDC80	NDC80 kinetochore complex component [Source:HGNC Symbol;Acc:HGNC:16909]	10403	protein_coding
159.997	5.256	0.827336	2.51815e-11	3.90744e-10	ENSG00000171951	SCG2	secretogranin II [Source:HGNC Symbol;Acc:HGNC:10575]	7857	protein_coding
5.66991	5.25326	1.55488	2.25896e-05	0.000129889	ENSG00000120498	TEX11	testis expressed 11 [Source:HGNC Symbol;Acc:HGNC:11733]	56159	protein_coding
5.44135	5.24366	1.53792	2.09006e-05	0.000121138	ENSG00000154645	CHODL	chondrolectin [Source:HGNC Symbol;Acc:HGNC:17807]	140578	protein_coding
124.974	5.24348	0.642196	4.40295e-17	1.19288e-15	ENSG00000117643	MAN1C1	mannosidase alpha class 1C member 1 [Source:HGNC Symbol;Acc:HGNC:19080]	57134	protein_coding
447.58	-5.24141	1.19712	8.03134e-07	6.35152e-06	ENSG00000182179	UBA7	ubiquitin like modifier activating enzyme 7 [Source:HGNC Symbol;Acc:HGNC:12471]	7318	protein_coding
36.2559	5.23721	1.69275	4.73238e-05	0.000254489	ENSG00000237596	ENSG00000237596	novel transcript	644135	lncRNA
51.3334	5.23581	0.775811	1.88248e-12	3.3654e-11	ENSG00000188687	SLC4A5	solute carrier family 4 member 5 [Source:HGNC Symbol;Acc:HGNC:18168]	57835	processed_transcript
13.6818	-5.23545	1.23582	1.40453e-06	1.06023e-05	ENSG00000277511	ENSG00000277511	novel transcript	NA	lncRNA
6.27187	5.23196	1.61311	3.27996e-05	0.0001822	ENSG00000173826	KCNH6	potassium voltage-gated channel subfamily H member 6 [Source:HGNC Symbol;Acc:HGNC:18862]	81033	protein_coding
309.122	-5.23167	0.297164	3.45e-70	7.68259e-68	ENSG00000085999	RAD54L	RAD54 like [Source:HGNC Symbol;Acc:HGNC:9826]	8438	processed_transcript
36.0644	5.23031	0.921184	1.49019e-09	1.84177e-08	ENSG00000184809	B3GALT5-AS1	B3GALT5 antisense RNA 1 [Source:HGNC Symbol;Acc:HGNC:16424]	NA	lncRNA
160.052	5.22638	0.506569	8.65151e-26	4.08989e-24	ENSG00000143341	HMCN1	hemicentin 1 [Source:HGNC Symbol;Acc:HGNC:19194]	83872	protein_coding
5.26929	5.22548	1.63716	3.75715e-05	0.000206269	ENSG00000267761	MIR4527HG	MIR4527 host gene [Source:HGNC Symbol;Acc:HGNC:31724]	110175910	lncRNA
6.90081	5.22317	1.55666	2.45978e-05	0.000140292	ENSG00000233791	LINC01136	long intergenic non-protein coding RNA 1136 [Source:HGNC Symbol;Acc:HGNC:49452]	730227	lncRNA
16.8863	5.22268	1.4162	9.4066e-06	5.89183e-05	ENSG00000108018	SORCS1	sortilin related VPS10 domain containing receptor 1 [Source:HGNC Symbol;Acc:HGNC:16697]	114815	protein_coding
7.93077	5.21597	1.29576	3.08907e-06	2.16388e-05	ENSG00000107165	TYRP1	tyrosinase related protein 1 [Source:HGNC Symbol;Acc:HGNC:12450]	7306	protein_coding
7.21589	5.21339	1.72854	5.79364e-05	0.00030533	ENSG00000140478	GOLGA6D	golgin A6 family member D [Source:HGNC Symbol;Acc:HGNC:32204]	653643	protein_coding
54.8531	5.20999	1.50929	1.90389e-05	0.000111647	ENSG00000142611	PRDM16	PR/SET domain 16 [Source:HGNC Symbol;Acc:HGNC:14000]	63976	protein_coding
8.05127	5.20815	1.93071	0.000115062	0.000565532	ENSG00000124253	PCK1	phosphoenolpyruvate carboxykinase 1 [Source:HGNC Symbol;Acc:HGNC:8724]	5105	retained_intron
56.4549	-5.20543	1.33437	4.77863e-06	3.21097e-05	ENSG00000153802	TMPRSS11D	transmembrane serine protease 11D [Source:HGNC Symbol;Acc:HGNC:24059]	9407	protein_coding
135.145	5.20061	0.433652	5.95627e-34	4.17696e-32	ENSG00000196972	SMIM10L2B	small integral membrane protein 10 like 2B [Source:HGNC Symbol;Acc:HGNC:34500]	644596	protein_coding
11.8772	5.19877	1.99284	0.000137542	0.000664064	ENSG00000137561	TTPA	alpha tocopherol transfer protein [Source:HGNC Symbol;Acc:HGNC:12404]	7274	processed_transcript
59.0116	5.1985	1.22015	1.31275e-06	9.97472e-06	ENSG00000133488	SEC14L4	SEC14 like lipid binding 4 [Source:HGNC Symbol;Acc:HGNC:20627]	284904	protein_coding
19.3179	5.19673	1.27419	2.58951e-06	1.84707e-05	ENSG00000288086	ENSG00000288086	novel transcript	NA	lncRNA
671.771	5.19628	0.676507	2.1958e-15	5.19987e-14	ENSG00000103196	CRISPLD2	cysteine rich secretory protein LCCL domain containing 2 [Source:HGNC Symbol;Acc:HGNC:25248]	83716	protein_coding
7.09616	5.19402	1.81272	8.24372e-05	0.000419576	ENSG00000287407	ENSG00000287407	novel transcript	NA	lncRNA
23.0077	5.1938	0.866324	2.4179e-10	3.29296e-09	ENSG00000136630	HLX	H2.0 like homeobox [Source:HGNC Symbol;Acc:HGNC:4978]	3142	retained_intron
10.5393	5.19153	1.9146	0.000113573	0.000558645	ENSG00000254416	LINC02732	long intergenic non-protein coding RNA 2732 [Source:HGNC Symbol;Acc:HGNC:54249]	NA	lncRNA
14.2178	5.18972	1.7118	5.69233e-05	0.000300677	ENSG00000007312	CD79B	CD79b molecule [Source:HGNC Symbol;Acc:HGNC:1699]	974	protein_coding
30.4627	-5.18225	1.1635	6.14711e-07	4.98246e-06	ENSG00000139144	PIK3C2G	phosphatidylinositol-4-phosphate 3-kinase catalytic subunit type 2 gamma [Source:HGNC Symbol;Acc:HGNC:8973]	5288	protein_coding
112.543	5.18145	0.757277	1.03678e-12	1.89486e-11	ENSG00000233922	LINC01694	long intergenic non-protein coding RNA 1694 [Source:HGNC Symbol;Acc:HGNC:52481]	105372840	lncRNA
13.2548	5.18118	2.23852	0.000229785	0.00104878	ENSG00000287097	ENSG00000287097	novel transcript	107986639	lncRNA
5.81202	5.1791	1.40808	9.98638e-06	6.21968e-05	ENSG00000082556	OPRK1	opioid receptor kappa 1 [Source:HGNC Symbol;Acc:HGNC:8154]	4986	protein_coding
6.72908	5.17781	1.80144	8.195e-05	0.00041758	ENSG00000121068	TBX2	T-box transcription factor 2 [Source:HGNC Symbol;Acc:HGNC:11597]	6909	protein_coding
9.47733	5.17585	2.01041	0.000149602	0.000717242	ENSG00000088827	SIGLEC1	sialic acid binding Ig like lectin 1 [Source:HGNC Symbol;Acc:HGNC:11127]	6614	protein_coding
14.8636	5.17264	1.10916	2.54105e-07	2.18742e-06	ENSG00000284837	ENSG00000284837	novel transcript	339166	lncRNA
19.3799	-5.17048	1.61147	3.75441e-05	0.000206164	ENSG00000099958	DERL3	derlin 3 [Source:HGNC Symbol;Acc:HGNC:14236]	91319	processed_transcript
82.5729	5.1685	1.64574	4.4567e-05	0.000241078	ENSG00000186994	KANK3	KN motif and ankyrin repeat domains 3 [Source:HGNC Symbol;Acc:HGNC:24796]	256949	protein_coding
137.189	5.1681	0.388682	3.86031e-41	3.55065e-39	ENSG00000171450	CDK5R2	cyclin dependent kinase 5 regulatory subunit 2 [Source:HGNC Symbol;Acc:HGNC:1776]	8941	protein_coding
1461.14	-5.16744	0.141709	6.51982e-292	3.31024e-288	ENSG00000146670	CDCA5	cell division cycle associated 5 [Source:HGNC Symbol;Acc:HGNC:14626]	113130	protein_coding
409.886	-5.16711	0.360346	1.99186e-47	2.39647e-45	ENSG00000143228	NUF2	NUF2 component of NDC80 kinetochore complex [Source:HGNC Symbol;Acc:HGNC:14621]	83540	protein_coding
7.36602	-5.16693	1.5127	2.17194e-05	0.000125368	ENSG00000255029	ENSG00000255029	novel transcript	NA	lncRNA
9.57237	5.16684	1.37237	7.66504e-06	4.91127e-05	ENSG00000074276	CDHR2	cadherin related family member 2 [Source:HGNC Symbol;Acc:HGNC:18231]	54825	protein_coding
12.1343	5.15902	1.23253	1.78918e-06	1.31729e-05	ENSG00000228412	LNC-LBCS	lncRNA bladder and prostate cancer suppressor, hnRNPK interacting [Source:HGNC Symbol;Acc:HGNC:54418]	100506885	lncRNA
68.2018	5.15711	0.510792	8.88197e-25	3.92135e-23	ENSG00000165521	EML5	EMAP like 5 [Source:HGNC Symbol;Acc:HGNC:18197]	161436	protein_coding
19.8279	5.15184	1.06577	1.19782e-07	1.09028e-06	ENSG00000260228	ENSG00000260228	novel transcript, antisense to CDH13	102724163	lncRNA
169.244	5.15173	0.938372	4.45314e-09	5.12222e-08	ENSG00000228705	LINC00659	long intergenic non-protein coding RNA 659 [Source:HGNC Symbol;Acc:HGNC:44316]	NA	lncRNA
58.674	5.13262	1.00094	2.96589e-08	3.00205e-07	ENSG00000157890	MEGF11	multiple EGF like domains 11 [Source:HGNC Symbol;Acc:HGNC:29635]	84465	protein_coding
4.80519	5.1322	1.49147	2.07278e-05	0.000120301	ENSG00000198879	SFMBT2	Scm like with four mbt domains 2 [Source:HGNC Symbol;Acc:HGNC:20256]	57713	protein_coding
6.62464	5.13085	1.35711	7.4582e-06	4.79569e-05	ENSG00000158258	CLSTN2	calsyntenin 2 [Source:HGNC Symbol;Acc:HGNC:17448]	64084	protein_coding
11.262	5.12779	1.22535	1.83113e-06	1.34505e-05	ENSG00000159289	GOLGA6A	golgin A6 family member A [Source:HGNC Symbol;Acc:HGNC:13567]	342096	protein_coding
6.29097	5.12133	1.68063	5.78543e-05	0.000304961	ENSG00000186526	CYP4F8	cytochrome P450 family 4 subfamily F member 8 [Source:HGNC Symbol;Acc:HGNC:2648]	11283	protein_coding
154.945	5.12125	0.686677	1.27966e-14	2.81991e-13	ENSG00000140323	DISP2	dispatched RND transporter family member 2 [Source:HGNC Symbol;Acc:HGNC:19712]	85455	protein_coding
10.2597	5.1207	1.82531	9.95182e-05	0.000497879	ENSG00000137090	DMRT1	doublesex and mab-3 related transcription factor 1 [Source:HGNC Symbol;Acc:HGNC:2934]	1761	retained_intron
7.56514	5.11846	1.36888	8.58439e-06	5.42638e-05	ENSG00000286427	ENSG00000286427	novel transcript	NA	lncRNA
14.5544	-5.11415	1.28993	4.07842e-06	2.78169e-05	ENSG00000261040	WFDC21P	WAP four-disulfide core domain 21, pseudogene [Source:HGNC Symbol;Acc:HGNC:50357]	NA	processed_transcript
111.223	5.11238	1.17231	9.35902e-07	7.30366e-06	ENSG00000214050	FBXO16	F-box protein 16 [Source:HGNC Symbol;Acc:HGNC:13618]	157574	nonsense_mediated_decay
10.3024	5.10088	1.45288	1.73431e-05	0.000102974	ENSG00000171864	PRND	prion like protein doppel [Source:HGNC Symbol;Acc:HGNC:15748]	23627	protein_coding
18.4138	5.10077	1.47761	2.05246e-05	0.000119394	ENSG00000157103	SLC6A1	solute carrier family 6 member 1 [Source:HGNC Symbol;Acc:HGNC:11042]	6529	protein_coding
4503.06	-5.10004	0.290361	7.89085e-70	1.6976e-67	ENSG00000131747	TOP2A	DNA topoisomerase II alpha [Source:HGNC Symbol;Acc:HGNC:11989]	7153	protein_coding
21.5331	-5.09989	1.16681	9.0669e-07	7.09751e-06	ENSG00000279588	ENSG00000279588	TEC	NA	TEC
4.76848	5.09818	1.34753	7.54863e-06	4.84524e-05	ENSG00000285934	ENSG00000285934	novel transcript	NA	lncRNA
4.6435	5.09756	1.55634	3.32928e-05	0.000184656	ENSG00000101327	PDYN	prodynorphin [Source:HGNC Symbol;Acc:HGNC:8820]	5173	protein_coding
58.1455	5.09723	1.00238	3.74774e-08	3.72806e-07	ENSG00000215246	ENSG00000215246	novel transcript	100506688	lncRNA
4.27054	5.09722	1.49986	2.38973e-05	0.000136696	ENSG00000231256	CFAP97D1	CFAP97 domain containing 1 [Source:HGNC Symbol;Acc:HGNC:37241]	284067	protein_coding
3.58461	5.09478	1.35236	7.96499e-06	5.08294e-05	ENSG00000121361	KCNJ8	potassium inwardly rectifying channel subfamily J member 8 [Source:HGNC Symbol;Acc:HGNC:6269]	3764	protein_coding
5.90242	5.09406	1.45149	1.74888e-05	0.00010361	ENSG00000237271	ENSG00000237271	novel transcript	NA	lncRNA
37.6039	5.08726	1.37496	9.90456e-06	6.17175e-05	ENSG00000130176	CNN1	calponin 1 [Source:HGNC Symbol;Acc:HGNC:2155]	1264	protein_coding
20.6779	-5.08669	1.22416	2.09535e-06	1.52458e-05	ENSG00000144852	NR1I2	nuclear receptor subfamily 1 group I member 2 [Source:HGNC Symbol;Acc:HGNC:7968]	8856	protein_coding
81.9239	5.08513	1.06312	1.57499e-07	1.40438e-06	ENSG00000175985	PLEKHD1	pleckstrin homology and coiled-coil domain containing D1 [Source:HGNC Symbol;Acc:HGNC:20148]	400224	retained_intron
72.1253	5.08301	2.4964	0.000366582	0.00158806	ENSG00000128602	SMO	smoothened, frizzled class receptor [Source:HGNC Symbol;Acc:HGNC:11119]	6608	protein_coding
6.24162	5.08149	1.76038	8.61769e-05	0.000436926	ENSG00000134443	GRP	gastrin releasing peptide [Source:HGNC Symbol;Acc:HGNC:4605]	2922	protein_coding
24.22	5.07912	1.09671	3.10215e-07	2.63735e-06	ENSG00000213213	CCDC183	coiled-coil domain containing 183 [Source:HGNC Symbol;Acc:HGNC:28236]	84960	protein_coding
5.39666	5.07866	1.48923	2.34153e-05	0.000134272	ENSG00000166603	MC4R	melanocortin 4 receptor [Source:HGNC Symbol;Acc:HGNC:6932]	4160	protein_coding
459.389	-5.07317	0.360824	1.15324e-45	1.27843e-43	ENSG00000186185	KIF18B	kinesin family member 18B [Source:HGNC Symbol;Acc:HGNC:27102]	146909	protein_coding
22.878	5.07241	2.05988	0.000200784	0.000931319	ENSG00000285722	ENSG00000285722	novel transcript	NA	lncRNA
14.0115	5.07135	0.998694	3.9451e-08	3.90754e-07	ENSG00000141665	FBXO15	F-box protein 15 [Source:HGNC Symbol;Acc:HGNC:13617]	201456	processed_transcript
21.546	-5.07031	0.818249	7.73907e-11	1.12781e-09	ENSG00000129048	ACKR4	atypical chemokine receptor 4 [Source:HGNC Symbol;Acc:HGNC:1611]	51554	protein_coding
28.8917	5.06273	0.681469	1.66032e-14	3.61174e-13	ENSG00000114251	WNT5A	Wnt family member 5A [Source:HGNC Symbol;Acc:HGNC:12784]	7474	protein_coding
4.05288	5.06214	1.41048	1.41269e-05	8.53059e-05	ENSG00000289453	ENSG00000289453	novel transcript	NA	lncRNA
164.73	5.06189	1.38025	1.11321e-05	6.85924e-05	ENSG00000157570	TSPAN18	tetraspanin 18 [Source:HGNC Symbol;Acc:HGNC:20660]	90139	protein_coding
2077.5	-5.05672	0.409165	7.54427e-36	5.71698e-34	ENSG00000170312	CDK1	cyclin dependent kinase 1 [Source:HGNC Symbol;Acc:HGNC:1722]	983	protein_coding
6.97168	5.05563	1.33922	7.95627e-06	5.07865e-05	ENSG00000223534	HLA-DQB1-AS1	HLA-DQB1 antisense RNA 1 [Source:HGNC Symbol;Acc:HGNC:39762]	106480429	lncRNA
12.0502	5.05332	1.12589	5.77585e-07	4.71011e-06	ENSG00000168631	MUCL3	mucin like 3 [Source:HGNC Symbol;Acc:HGNC:21666]	135656	protein_coding
24.7037	5.0519	1.0573	1.64399e-07	1.45924e-06	ENSG00000144668	ITGA9	integrin subunit alpha 9 [Source:HGNC Symbol;Acc:HGNC:6145]	3680	protein_coding
4.55772	-5.05148	1.44406	1.85759e-05	0.000109311	ENSG00000229372	SZT2-AS1	SZT2 antisense RNA 1 [Source:HGNC Symbol;Acc:HGNC:41225]	100873952	lncRNA
3.76137	5.05122	1.44542	1.87661e-05	0.000110277	ENSG00000143473	KCNH1	potassium voltage-gated channel subfamily H member 1 [Source:HGNC Symbol;Acc:HGNC:6250]	3756	protein_coding
16.0863	5.04849	1.52972	3.2226e-05	0.000179288	ENSG00000243069	ARHGEF26-AS1	ARHGEF26 antisense RNA 1 [Source:HGNC Symbol;Acc:HGNC:41048]	100507524	lncRNA
255.806	5.03898	0.691352	4.79417e-14	1.00749e-12	ENSG00000112796	ENPP5	ectonucleotide pyrophosphatase/phosphodiesterase family member 5 [Source:HGNC Symbol;Acc:HGNC:13717]	59084	protein_coding
23.1136	-5.03737	0.877987	1.21626e-09	1.52398e-08	ENSG00000272269	NUP153-AS1	NUP153 antisense RNA 1 [Source:HGNC Symbol;Acc:HGNC:55217]	NA	lncRNA
500.596	-5.03632	0.783912	1.87039e-11	2.95101e-10	ENSG00000149596	JPH2	junctophilin 2 [Source:HGNC Symbol;Acc:HGNC:14202]	57158	protein_coding
22.8796	5.0349	1.07773	2.66709e-07	2.29203e-06	ENSG00000111452	ADGRD1	adhesion G protein-coupled receptor D1 [Source:HGNC Symbol;Acc:HGNC:19893]	283383	retained_intron
1210.78	5.03016	0.352298	5.34234e-47	6.2498e-45	ENSG00000169116	PARM1	prostate androgen-regulated mucin-like protein 1 [Source:HGNC Symbol;Acc:HGNC:24536]	25849	protein_coding
20.0584	-5.02703	1.56546	4.12705e-05	0.000224827	ENSG00000213967	ZNF726	zinc finger protein 726 [Source:HGNC Symbol;Acc:HGNC:32462]	730087	protein_coding
5.11291	5.02655	1.28608	5.20768e-06	3.4724e-05	ENSG00000144218	AFF3	AF4/FMR2 family member 3 [Source:HGNC Symbol;Acc:HGNC:6473]	3899	protein_coding
711.53	-5.026	0.258131	3.54288e-85	1.18341e-82	ENSG00000144554	FANCD2	FA complementation group D2 [Source:HGNC Symbol;Acc:HGNC:3585]	2177	nonsense_mediated_decay
99.4204	5.02309	1.1232	6.28114e-07	5.07812e-06	ENSG00000088538	DOCK3	dedicator of cytokinesis 3 [Source:HGNC Symbol;Acc:HGNC:2989]	1795	protein_coding
68.8382	5.01995	1.02314	9.26936e-08	8.60059e-07	ENSG00000181856	SLC2A4	solute carrier family 2 member 4 [Source:HGNC Symbol;Acc:HGNC:11009]	6517	protein_coding
4.75418	5.0178	1.60004	5.0234e-05	0.000268585	ENSG00000287544	ENSG00000287544	novel transcript	NA	lncRNA
9.24403	5.01672	1.82836	0.000123136	0.000600792	ENSG00000239998	LILRA2	leukocyte immunoglobulin like receptor A2 [Source:HGNC Symbol;Acc:HGNC:6603]	11027	processed_transcript
23.7894	5.00785	1.25626	4.02558e-06	2.75083e-05	ENSG00000153993	SEMA3D	semaphorin 3D [Source:HGNC Symbol;Acc:HGNC:10726]	223117	protein_coding
58.4638	5.00736	0.676324	2.08777e-14	4.49154e-13	ENSG00000149380	P4HA3	prolyl 4-hydroxylase subunit alpha 3 [Source:HGNC Symbol;Acc:HGNC:30135]	283208	processed_transcript
1332.54	-5.00574	0.357027	2.11591e-45	2.31528e-43	ENSG00000126787	DLGAP5	DLG associated protein 5 [Source:HGNC Symbol;Acc:HGNC:16864]	9787	protein_coding
263.103	5.00418	0.921341	6.71471e-09	7.50262e-08	ENSG00000173727	ENSG00000173727	Finkel-Biskis-Reilly murine sarcoma virus (FBR-MuSV) ubiquitously expressed (FAU) pseudogene	NA	processed_transcript
21.3284	5.00019	1.40101	1.55694e-05	9.31964e-05	ENSG00000170743	SYT9	synaptotagmin 9 [Source:HGNC Symbol;Acc:HGNC:19265]	143425	nonsense_mediated_decay
5.07532	4.99677	1.77905	0.000109059	0.000538947	ENSG00000204460	LINC01854	long intergenic non-protein coding RNA 1854 [Source:HGNC Symbol;Acc:HGNC:52670]	151121	lncRNA
16.4171	4.99537	1.6854	7.71828e-05	0.000395831	ENSG00000173406	DAB1	DAB adaptor protein 1 [Source:HGNC Symbol;Acc:HGNC:2661]	1600	protein_coding
76.4626	4.99502	1.03431	1.34441e-07	1.21499e-06	ENSG00000203711	LINC02901	long intergenic non-protein coding RNA 2901 [Source:HGNC Symbol;Acc:HGNC:21179]	100130967	lncRNA
14.5632	4.99465	1.87946	0.000149393	0.000716509	ENSG00000179938	GOLGA8J	golgin A8 family member J [Source:HGNC Symbol;Acc:HGNC:38650]	653073	protein_coding
10.4852	4.9929	1.87992	0.00015008	0.000719399	ENSG00000163879	DNALI1	dynein axonemal light intermediate chain 1 [Source:HGNC Symbol;Acc:HGNC:14353]	7802	protein_coding
147.368	4.98891	0.865682	1.08336e-09	1.36419e-08	ENSG00000131094	C1QL1	complement C1q like 1 [Source:HGNC Symbol;Acc:HGNC:24182]	10882	protein_coding
17.0032	4.98751	1.31848	8.0723e-06	5.14108e-05	ENSG00000284610	ENSG00000284610	RNA binding protein, fox-1 homolog (C. elegans) 1 (RBFOX1) pseudogene	NA	processed_transcript
1075.46	-4.98545	0.203149	1.02364e-133	7.87455e-131	ENSG00000166851	PLK1	polo like kinase 1 [Source:HGNC Symbol;Acc:HGNC:9077]	5347	retained_intron
158.183	4.98451	0.636231	7.74139e-16	1.89511e-14	ENSG00000131773	KHDRBS3	KH RNA binding domain containing, signal transduction associated 3 [Source:HGNC Symbol;Acc:HGNC:18117]	10656	protein_coding
12.1011	4.98273	1.1537	1.18949e-06	9.12555e-06	ENSG00000287949	ENSG00000287949	novel transcript, antisense to RSPO2	NA	lncRNA
10.4326	4.98004	1.72294	9.22796e-05	0.000465265	ENSG00000167914	GSDMA	gasdermin A [Source:HGNC Symbol;Acc:HGNC:13311]	284110	protein_coding
6.50365	4.97772	1.49125	3.04739e-05	0.000170324	ENSG00000259080	ENSG00000259080	novel transcript	NA	lncRNA
12.9828	4.9744	1.13198	8.85021e-07	6.93645e-06	ENSG00000080709	KCNN2	potassium calcium-activated channel subfamily N member 2 [Source:HGNC Symbol;Acc:HGNC:6291]	3781	processed_transcript
8.83168	4.97312	1.92257	0.000174626	0.00082168	ENSG00000287677	ENSG00000287677	novel transcript	NA	lncRNA
15.2818	4.97286	2.17794	0.000295454	0.00131355	ENSG00000189420	ZFP92	ZFP92 zinc finger protein [Source:HGNC Symbol;Acc:HGNC:12865]	139735	protein_coding
158.245	4.97033	0.911057	6.019e-09	6.76099e-08	ENSG00000163328	GPR155	G protein-coupled receptor 155 [Source:HGNC Symbol;Acc:HGNC:22951]	151556	protein_coding
15.4345	4.96656	2.15708	0.000288543	0.00128666	ENSG00000198003	ODAD3	outer dynein arm docking complex subunit 3 [Source:HGNC Symbol;Acc:HGNC:28303]	115948	nonsense_mediated_decay
11.2372	4.96533	2.22055	0.00031948	0.00140511	ENSG00000273756	ENSG00000273756	novel golgin subfamily A member 6-like protein	102723623	protein_coding
4.96673	4.96116	1.3364	1.02589e-05	6.36444e-05	ENSG00000288951	ENSG00000288951	novel transcript	NA	lncRNA
598.269	-4.95887	0.339329	4.32588e-49	5.40969e-47	ENSG00000186871	ERCC6L	ERCC excision repair 6 like, spindle assembly checkpoint helicase [Source:HGNC Symbol;Acc:HGNC:20794]	54821	protein_coding
37.9057	4.95794	1.15781	1.39051e-06	1.05215e-05	ENSG00000105383	CD33	CD33 molecule [Source:HGNC Symbol;Acc:HGNC:1659]	945	protein_coding
160.46	4.95769	0.822054	2.29155e-10	3.13265e-09	ENSG00000133134	BEX2	brain expressed X-linked 2 [Source:HGNC Symbol;Acc:HGNC:30933]	84707	protein_coding
9.32959	4.95527	1.70034	8.90302e-05	0.000450313	ENSG00000105609	LILRB5	leukocyte immunoglobulin like receptor B5 [Source:HGNC Symbol;Acc:HGNC:6609]	10990	protein_coding
5.41999	4.95397	1.39949	1.74378e-05	0.000103405	ENSG00000274461	ENSG00000274461	novel transcript	NA	lncRNA
16.4252	4.94546	1.78408	0.000122682	0.000599041	ENSG00000110169	HPX	hemopexin [Source:HGNC Symbol;Acc:HGNC:5171]	3263	protein_coding
13.1877	-4.94299	1.4032	1.84574e-05	0.000108639	ENSG00000286912	ENSG00000286912	novel transcript	NA	lncRNA
4.85234	4.93678	1.73259	0.000104384	0.000518165	ENSG00000260922	ENSG00000260922	novel transcript, antisense to ADAMTS18	NA	lncRNA
8.48707	4.93663	2.09398	0.000271562	0.00121929	ENSG00000196376	SLC35F1	solute carrier family 35 member F1 [Source:HGNC Symbol;Acc:HGNC:21483]	222553	protein_coding
7.84067	4.93258	2.07859	0.000265624	0.00119517	ENSG00000254092	ENSG00000254092	novel transcript	NA	lncRNA
5.73379	4.93184	1.80466	0.000134646	0.000651818	ENSG00000077279	DCX	doublecortin [Source:HGNC Symbol;Acc:HGNC:2714]	1641	protein_coding
278.586	4.93154	1.32406	1.00297e-05	6.24358e-05	ENSG00000183971	NPW	neuropeptide W [Source:HGNC Symbol;Acc:HGNC:30509]	283869	protein_coding
5.24676	4.93033	1.34311	1.18808e-05	7.28516e-05	ENSG00000181908	LINC02724	long intergenic non-protein coding RNA 2724 [Source:HGNC Symbol;Acc:HGNC:54241]	100996455	lncRNA
3.56968	4.9293	1.31967	9.70569e-06	6.06271e-05	ENSG00000234715	ENSG00000234715	novel transcript, antisense to RELN and SLC26A5	101927870	lncRNA
1223.1	-4.92876	0.201009	1.77934e-133	1.32854e-130	ENSG00000156970	BUB1B	BUB1 mitotic checkpoint serine/threonine kinase B [Source:HGNC Symbol;Acc:HGNC:1149]	701	processed_transcript
19.0232	4.92823	1.18311	2.19897e-06	1.59221e-05	ENSG00000147234	FRMPD3	FERM and PDZ domain containing 3 [Source:HGNC Symbol;Acc:HGNC:29382]	84443	protein_coding
4.41435	4.92792	1.58188	5.61805e-05	0.000297186	ENSG00000250829	ENSG00000250829	novel transcript	NA	lncRNA
204.606	-4.92778	0.475581	6.85129e-26	3.25706e-24	ENSG00000152253	SPC25	SPC25 component of NDC80 kinetochore complex [Source:HGNC Symbol;Acc:HGNC:24031]	57405	processed_transcript
8.27359	4.9257	1.93895	0.000198395	0.000921246	ENSG00000179520	SLC17A8	solute carrier family 17 member 8 [Source:HGNC Symbol;Acc:HGNC:20151]	246213	protein_coding
8.6513	4.92543	2.07003	0.000264511	0.00119079	ENSG00000177103	DSCAML1	DS cell adhesion molecule like 1 [Source:HGNC Symbol;Acc:HGNC:14656]	57453	protein_coding
5.16462	4.92351	1.32371	1.02355e-05	6.35299e-05	ENSG00000132911	NMUR2	neuromedin U receptor 2 [Source:HGNC Symbol;Acc:HGNC:16454]	56923	protein_coding
11.7695	4.92326	2.10475	0.000283349	0.0012655	ENSG00000270207	ENSG00000270207	novel transcript, antisense to GRM7	NA	lncRNA
8.92758	4.92242	1.41652	2.145e-05	0.000123982	ENSG00000250934	ENSG00000250934	novel transcript	NA	lncRNA
178.912	4.92016	1.02019	1.44076e-07	1.29607e-06	ENSG00000231389	HLA-DPA1	major histocompatibility complex, class II, DP alpha 1 [Source:HGNC Symbol;Acc:HGNC:4938]	3113	protein_coding
3.62999	4.91191	1.44518	2.6796e-05	0.000151663	ENSG00000204110	LINC02520	long intergenic non-protein coding RNA 2520 [Source:HGNC Symbol;Acc:HGNC:53511]	NA	lncRNA
5.68071	4.90721	1.74931	0.000117516	0.000576031	ENSG00000204334	ERICH2	glutamate rich 2 [Source:HGNC Symbol;Acc:HGNC:44395]	285141	protein_coding
237.132	4.90327	0.564022	6.34063e-19	1.94635e-17	ENSG00000186642	PDE2A	phosphodiesterase 2A [Source:HGNC Symbol;Acc:HGNC:8777]	5138	protein_coding
100.109	-4.89844	1.18522	2.51702e-06	1.79813e-05	ENSG00000154227	CERS3	ceramide synthase 3 [Source:HGNC Symbol;Acc:HGNC:23752]	204219	protein_coding
9.05807	4.89675	2.13252	0.000311137	0.00137294	ENSG00000285969	ENSG00000285969	novel transcript	NA	lncRNA
72.0304	4.89583	2.10651	0.000297755	0.00132262	ENSG00000198885	ITPRIPL1	ITPRIP like 1 [Source:HGNC Symbol;Acc:HGNC:29371]	150771	protein_coding
384.281	-4.89437	0.635249	2.27368e-15	5.37427e-14	ENSG00000168961	LGALS9	galectin 9 [Source:HGNC Symbol;Acc:HGNC:6570]	3965	protein_coding
107.269	4.89232	0.78485	6.88267e-11	1.00996e-09	ENSG00000188488	SERPINA5	serpin family A member 5 [Source:HGNC Symbol;Acc:HGNC:8723]	5104	protein_coding
3.71242	4.89079	1.46105	3.12786e-05	0.000174437	ENSG00000101180	HRH3	histamine receptor H3 [Source:HGNC Symbol;Acc:HGNC:5184]	11255	protein_coding
16.7294	4.88078	0.975471	6.29047e-08	6.01922e-07	ENSG00000287576	ENSG00000287576	novel transcript	NA	lncRNA
21.8088	4.87594	1.397	2.10553e-05	0.000121951	ENSG00000274286	ADRA2B	adrenoceptor alpha 2B [Source:HGNC Symbol;Acc:HGNC:282]	151	protein_coding
210.146	-4.87496	0.600767	8.74204e-17	2.31655e-15	ENSG00000161888	SPC24	SPC24 component of NDC80 kinetochore complex [Source:HGNC Symbol;Acc:HGNC:26913]	147841	protein_coding
25.6242	4.87291	1.26628	6.9131e-06	4.48266e-05	ENSG00000163794	UCN	urocortin [Source:HGNC Symbol;Acc:HGNC:12516]	7349	protein_coding
4.52328	-4.87103	1.38361	1.93247e-05	0.000113036	ENSG00000079257	LXN	latexin [Source:HGNC Symbol;Acc:HGNC:13347]	56925	protein_coding
28.5367	4.87059	1.07709	5.5148e-07	4.51318e-06	ENSG00000289286	ENSG00000289286	novel transcript	NA	lncRNA
6.87614	4.86591	1.59067	6.71773e-05	0.000348745	ENSG00000163431	LMOD1	leiomodin 1 [Source:HGNC Symbol;Acc:HGNC:6647]	25802	protein_coding
22.9307	4.86516	0.982299	8.07153e-08	7.57781e-07	ENSG00000287396	ENSG00000287396	novel transcript	NA	lncRNA
20.7677	4.86484	1.66329	9.25527e-05	0.000466549	ENSG00000101336	HCK	HCK proto-oncogene, Src family tyrosine kinase [Source:HGNC Symbol;Acc:HGNC:4840]	3055	protein_coding
46.9053	4.86294	0.904709	9.77283e-09	1.06661e-07	ENSG00000185477	GPRIN3	GPRIN family member 3 [Source:HGNC Symbol;Acc:HGNC:27733]	285513	protein_coding
14.5237	4.85617	1.55556	5.78233e-05	0.000304961	ENSG00000122735	DNAI1	dynein axonemal intermediate chain 1 [Source:HGNC Symbol;Acc:HGNC:2954]	27019	processed_transcript
21.1759	4.85259	1.11512	1.1136e-06	8.59264e-06	ENSG00000124749	COL21A1	collagen type XXI alpha 1 chain [Source:HGNC Symbol;Acc:HGNC:17025]	81578	nonsense_mediated_decay
6.82243	-4.85104	1.57743	6.51482e-05	0.000339182	ENSG00000258910	LINC01956	long intergenic non-protein coding RNA 1956 [Source:HGNC Symbol;Acc:HGNC:52777]	NA	lncRNA
14.7256	-4.85059	1.5085	4.56117e-05	0.000246152	ENSG00000180176	TH	tyrosine hydroxylase [Source:HGNC Symbol;Acc:HGNC:11782]	7054	protein_coding
5.10468	4.84812	1.42287	2.71141e-05	0.000153232	ENSG00000267577	DNAAF3-AS1	DNAAF3 antisense RNA 1 [Source:HGNC Symbol;Acc:HGNC:55292]	NA	lncRNA
21.9116	4.8454	2.29653	0.00042911	0.00182652	ENSG00000107295	SH3GL2	SH3 domain containing GRB2 like 2, endophilin A1 [Source:HGNC Symbol;Acc:HGNC:10831]	6456	processed_transcript
7.33025	4.83928	2.02469	0.000280312	0.00125436	ENSG00000235890	TSPEAR-AS1	TSPEAR antisense RNA 1 [Source:HGNC Symbol;Acc:HGNC:1271]	NA	lncRNA
16.1172	4.83914	1.27483	8.34881e-06	5.29857e-05	ENSG00000123560	PLP1	proteolipid protein 1 [Source:HGNC Symbol;Acc:HGNC:9086]	5354	protein_coding
66.5033	-4.83895	1.18402	3.06158e-06	2.147e-05	ENSG00000185860	CCDC190	coiled-coil domain containing 190 [Source:HGNC Symbol;Acc:HGNC:28736]	339512	processed_transcript
4.32067	4.83522	1.43321	3.00024e-05	0.000167984	ENSG00000258334	TROAP-AS1	TROAP and PRPH antisense RNA 1 [Source:HGNC Symbol;Acc:HGNC:55453]	101927267	lncRNA
9.90266	4.83365	2.20915	0.000389392	0.00167705	ENSG00000279879	ENSG00000279879	TEC	NA	TEC
19.7718	-4.83256	1.15535	2.15534e-06	1.56419e-05	ENSG00000286273	ENSG00000286273	novel transcript, antisense to GPR87	NA	lncRNA
15.6378	4.82989	1.29863	1.07375e-05	6.63539e-05	ENSG00000187672	ERC2	ELKS/RAB6-interacting/CAST family member 2 [Source:HGNC Symbol;Acc:HGNC:31922]	26059	processed_transcript
52.2378	4.82943	1.36625	1.8929e-05	0.00011108	ENSG00000214894	LINC00243	long intergenic non-protein coding RNA 243 [Source:HGNC Symbol;Acc:HGNC:30956]	401247	lncRNA
3.91949	4.8261	1.59436	7.44853e-05	0.000382692	ENSG00000206384	COL6A6	collagen type VI alpha 6 chain [Source:HGNC Symbol;Acc:HGNC:27023]	131873	protein_coding
3.62928	4.82033	1.51168	4.97788e-05	0.000266319	ENSG00000255240	ENSG00000255240	novel transcript	283194	lncRNA
4.27174	4.81917	1.41505	2.76632e-05	0.000155988	ENSG00000254764	TRIM53CP	tripartite motif containing 53C, pseudogene [Source:HGNC Symbol;Acc:HGNC:43979]	NA	unprocessed_pseudogene
16.043	4.81513	1.21481	4.7928e-06	3.21963e-05	ENSG00000261143	ADAMTS7P3	ADAMTS7 pseudogene 3 [Source:HGNC Symbol;Acc:HGNC:49409]	NA	transcribed_unprocessed_pseudogene
4.22531	4.8115	1.66791	0.000105188	0.000521848	ENSG00000152208	GRID2	glutamate ionotropic receptor delta type subunit 2 [Source:HGNC Symbol;Acc:HGNC:4576]	2895	protein_coding
6.60903	-4.81115	1.51307	5.12234e-05	0.000273242	ENSG00000286707	ENSG00000286707	novel transcript	NA	lncRNA
4.77846	4.81035	1.51459	5.17447e-05	0.00027579	ENSG00000154118	JPH3	junctophilin 3 [Source:HGNC Symbol;Acc:HGNC:14203]	57338	processed_transcript
14.2069	4.80749	1.22734	5.64868e-06	3.73431e-05	ENSG00000111728	ST8SIA1	ST8 alpha-N-acetyl-neuraminide alpha-2,8-sialyltransferase 1 [Source:HGNC Symbol;Acc:HGNC:10869]	6489	processed_transcript
78.8331	4.80473	0.841621	1.62876e-09	2.00425e-08	ENSG00000227268	KLLN	killin, p53 regulated DNA replication inhibitor [Source:HGNC Symbol;Acc:HGNC:37212]	100144748	protein_coding
24.6066	4.79697	1.05209	4.86121e-07	4.00281e-06	ENSG00000142347	MYO1F	myosin IF [Source:HGNC Symbol;Acc:HGNC:7600]	4542	protein_coding
6.6659	4.796	1.26825	8.92308e-06	5.61948e-05	ENSG00000189186	DCAF8L2	DDB1 and CUL4 associated factor 8 like 2 [Source:HGNC Symbol;Acc:HGNC:31811]	347442	processed_transcript
132.839	-4.79514	1.14958	2.28653e-06	1.6509e-05	ENSG00000125998	FAM83C	family with sequence similarity 83 member C [Source:HGNC Symbol;Acc:HGNC:16121]	128876	protein_coding
761.954	-4.79066	0.354474	2.68735e-42	2.59396e-40	ENSG00000072571	HMMR	hyaluronan mediated motility receptor [Source:HGNC Symbol;Acc:HGNC:5012]	3161	protein_coding
978.943	-4.78762	0.309512	1.21044e-54	1.766e-52	ENSG00000012048	BRCA1	BRCA1 DNA repair associated [Source:HGNC Symbol;Acc:HGNC:1100]	672	protein_coding
852.212	-4.78564	0.28846	1.75501e-62	3.20524e-60	ENSG00000164045	CDC25A	cell division cycle 25A [Source:HGNC Symbol;Acc:HGNC:1725]	993	protein_coding
20.1054	4.78446	1.10137	1.1807e-06	9.06634e-06	ENSG00000239620	PRR20G	proline rich 20G [Source:HGNC Symbol;Acc:HGNC:53837]	100419008	protein_coding
124.699	4.78349	1.04236	4.30873e-07	3.5769e-06	ENSG00000010319	SEMA3G	semaphorin 3G [Source:HGNC Symbol;Acc:HGNC:30400]	56920	protein_coding
5.07238	4.78051	1.37821	2.35549e-05	0.00013495	ENSG00000243711	RPL21P116	ribosomal protein L21 pseudogene 116 [Source:HGNC Symbol;Acc:HGNC:36101]	NA	processed_pseudogene
1260.18	-4.77988	0.281746	3.1984e-65	6.1511e-63	ENSG00000137812	KNL1	kinetochore scaffold 1 [Source:HGNC Symbol;Acc:HGNC:24054]	57082	protein_coding
6.7655	4.77834	1.94079	0.000259339	0.00117021	ENSG00000256982	ENSG00000256982	novel transcript	NA	lncRNA
33.9185	4.77806	1.84794	0.000204533	0.000947151	ENSG00000167889	MGAT5B	alpha-1,6-mannosylglycoprotein 6-beta-N-acetylglucosaminyltransferase B [Source:HGNC Symbol;Acc:HGNC:24140]	146664	protein_coding
89.1146	-4.77395	1.00386	2.08559e-07	1.82066e-06	ENSG00000213648	SULT1A4	sulfotransferase family 1A member 4 [Source:HGNC Symbol;Acc:HGNC:30004]	445329	protein_coding
3.77446	4.77239	1.61543	9.17238e-05	0.000462831	ENSG00000204970	PCDHA1	protocadherin alpha 1 [Source:HGNC Symbol;Acc:HGNC:8663]	56147	protein_coding
13.2878	4.77166	1.50843	5.46566e-05	0.000289911	ENSG00000153404	PLEKHG4B	pleckstrin homology and RhoGEF domain containing G4B [Source:HGNC Symbol;Acc:HGNC:29399]	153478	protein_coding
681.931	-4.77093	0.28652	6.40562e-63	1.17836e-60	ENSG00000139618	BRCA2	BRCA2 DNA repair associated [Source:HGNC Symbol;Acc:HGNC:1101]	675	protein_coding
62.1332	4.77003	1.80254	0.000181953	0.000852856	ENSG00000242082	SLC5A4-AS1	SLC5A4 antisense RNA 1 [Source:HGNC Symbol;Acc:HGNC:53163]	NA	lncRNA
26.4279	4.76764	1.60522	8.85911e-05	0.00044827	ENSG00000072657	TRHDE	thyrotropin releasing hormone degrading enzyme [Source:HGNC Symbol;Acc:HGNC:30748]	29953	processed_transcript
12.6425	4.76713	1.88166	0.000228525	0.00104397	ENSG00000182912	TSPEAR-AS2	TSPEAR antisense RNA 2 [Source:HGNC Symbol;Acc:HGNC:16428]	NA	lncRNA
9.556	4.76463	2.03404	0.000324663	0.00142495	ENSG00000285734	ENSG00000285734	novel transcript, antisense to CACNA1C	NA	lncRNA
8.79151	4.76198	1.11463	1.57794e-06	1.17436e-05	ENSG00000174123	TLR10	toll like receptor 10 [Source:HGNC Symbol;Acc:HGNC:15634]	81793	protein_coding
9.12144	4.7611	1.50577	5.51823e-05	0.000292366	ENSG00000039987	BEST2	bestrophin 2 [Source:HGNC Symbol;Acc:HGNC:17107]	54831	protein_coding
36.6676	4.76084	0.840321	2.12111e-09	2.55924e-08	ENSG00000283235	ENSG00000283235	novel transcript	NA	lncRNA
3.8764	4.75966	1.35091	2.02651e-05	0.000118074	ENSG00000142319	SLC6A3	solute carrier family 6 member 3 [Source:HGNC Symbol;Acc:HGNC:11049]	6531	protein_coding
89.3432	4.75677	2.65546	0.000658009	0.00266926	ENSG00000162490	DRAXIN	dorsal inhibitory axon guidance protein [Source:HGNC Symbol;Acc:HGNC:25054]	374946	protein_coding
62.7035	-4.75597	0.913269	2.43209e-08	2.49358e-07	ENSG00000139304	PTPRQ	protein tyrosine phosphatase receptor type Q [Source:HGNC Symbol;Acc:HGNC:9679]	374462	processed_transcript
7.38514	-4.75587	1.63802	0.000104446	0.000518372	ENSG00000256262	USP30-AS1	USP30 antisense RNA 1 [Source:HGNC Symbol;Acc:HGNC:40909]	NA	lncRNA
179.64	-4.75525	1.23559	7.28001e-06	4.68942e-05	ENSG00000163568	AIM2	absent in melanoma 2 [Source:HGNC Symbol;Acc:HGNC:357]	9447	protein_coding
12.5781	4.75427	1.31448	1.5314e-05	9.18841e-05	ENSG00000230417	LINC00856	long intergenic non-protein coding RNA 595 [Source:HGNC Symbol;Acc:HGNC:31430]	100132987	lncRNA
5.16051	4.74759	1.83778	0.00021025	0.000970791	ENSG00000271860	ENSG00000271860	novel transcript	101927314	lncRNA
499.995	4.74641	0.608777	1.2099e-15	2.914e-14	ENSG00000116985	BMP8B	bone morphogenetic protein 8b [Source:HGNC Symbol;Acc:HGNC:1075]	656	protein_coding
8.33834	4.74386	1.73305	0.000152922	0.000731087	ENSG00000223751	ENSG00000223751	novel transcript	NA	lncRNA
88.7281	4.74157	1.17836	3.99814e-06	2.73429e-05	ENSG00000068831	RASGRP2	RAS guanyl releasing protein 2 [Source:HGNC Symbol;Acc:HGNC:9879]	10235	retained_intron
3.51092	4.7409	1.35376	2.17705e-05	0.000125634	ENSG00000163075	CFAP221	cilia and flagella associated protein 221 [Source:HGNC Symbol;Acc:HGNC:33720]	200373	nonsense_mediated_decay
552.735	4.73712	0.808019	6.96241e-10	8.97197e-09	ENSG00000115255	REEP6	receptor accessory protein 6 [Source:HGNC Symbol;Acc:HGNC:30078]	92840	retained_intron
17.3313	-4.73315	1.2566	9.62551e-06	6.01411e-05	ENSG00000178750	STX19	syntaxin 19 [Source:HGNC Symbol;Acc:HGNC:19300]	415117	protein_coding
4.31499	4.73229	1.59853	9.26418e-05	0.000466906	ENSG00000289298	ENSG00000289298	novel transcript	NA	lncRNA
965.289	-4.7303	0.237205	3.95843e-89	1.43555e-86	ENSG00000133466	C1QTNF6	C1q and TNF related 6 [Source:HGNC Symbol;Acc:HGNC:14343]	114904	protein_coding
15.5716	4.72722	1.65455	0.000118371	0.000579888	ENSG00000167281	RBFOX3	RNA binding fox-1 homolog 3 [Source:HGNC Symbol;Acc:HGNC:27097]	146713	protein_coding
29.5119	4.72604	0.86164	5.79677e-09	6.5316e-08	ENSG00000157782	CABP1	calcium binding protein 1 [Source:HGNC Symbol;Acc:HGNC:1384]	9478	protein_coding
7.87224	4.72329	1.9789	0.000311129	0.00137294	ENSG00000230873	STMND1	stathmin domain containing 1 [Source:HGNC Symbol;Acc:HGNC:44668]	401236	protein_coding
46.8966	4.71656	0.955281	9.23795e-08	8.57771e-07	ENSG00000162745	OLFML2B	olfactomedin like 2B [Source:HGNC Symbol;Acc:HGNC:24558]	25903	nonsense_mediated_decay
14.4972	4.71637	2.20138	0.000465355	0.00195945	ENSG00000284874	ENSG00000284874	novel transcript	NA	nonsense_mediated_decay
12.0031	4.71592	2.12296	0.0004134	0.00176914	ENSG00000180113	TDRD6	tudor domain containing 6 [Source:HGNC Symbol;Acc:HGNC:21339]	221400	protein_coding
5.98272	4.71503	1.93122	0.000283541	0.00126613	ENSG00000154415	PPP1R3A	protein phosphatase 1 regulatory subunit 3A [Source:HGNC Symbol;Acc:HGNC:9291]	5506	protein_coding
3.82299	4.71104	1.48313	5.45973e-05	0.000289657	ENSG00000260097	SPDYE6	speedy/RINGO cell cycle regulator family member E6 [Source:HGNC Symbol;Acc:HGNC:35465]	729597	protein_coding
3.71736	4.71036	1.35608	2.40046e-05	0.000137248	ENSG00000231824	AKAIN1	A-kinase anchor inhibitor 1 [Source:HGNC Symbol;Acc:HGNC:28285]	642597	protein_coding
196.993	-4.70837	1.14246	2.84586e-06	2.0152e-05	ENSG00000183347	GBP6	guanylate binding protein family member 6 [Source:HGNC Symbol;Acc:HGNC:25395]	163351	protein_coding
199.484	-4.70735	0.522024	3.95532e-20	1.32817e-18	ENSG00000259316	ENSG00000259316	novel protein	NA	retained_intron
7.4622	-4.70486	1.60003	9.8759e-05	0.000494887	ENSG00000250657	ENSG00000250657	novel transcript	NA	lncRNA
22.3144	4.70452	0.688393	1.48442e-12	2.66692e-11	ENSG00000203952	CCDC160	coiled-coil domain containing 160 [Source:HGNC Symbol;Acc:HGNC:37286]	347475	protein_coding
121.312	4.70038	0.869226	8.84652e-09	9.70937e-08	ENSG00000129757	CDKN1C	cyclin dependent kinase inhibitor 1C [Source:HGNC Symbol;Acc:HGNC:1786]	1028	protein_coding
984.69	4.69811	0.344446	5.18866e-43	5.14529e-41	ENSG00000077782	FGFR1	fibroblast growth factor receptor 1 [Source:HGNC Symbol;Acc:HGNC:3688]	2260	nonsense_mediated_decay
11.75	-4.69803	1.33213	2.06279e-05	0.000119803	ENSG00000134538	SLCO1B1	solute carrier organic anion transporter family member 1B1 [Source:HGNC Symbol;Acc:HGNC:10959]	10599	protein_coding
92.6576	4.69776	0.719888	1.17672e-11	1.90512e-10	ENSG00000154928	EPHB1	EPH receptor B1 [Source:HGNC Symbol;Acc:HGNC:3392]	2047	protein_coding
14.0412	4.69728	1.15646	3.54868e-06	2.45067e-05	ENSG00000154646	TMPRSS15	transmembrane serine protease 15 [Source:HGNC Symbol;Acc:HGNC:9490]	5651	protein_coding
562.622	-4.69604	0.296778	4.85216e-57	7.65074e-55	ENSG00000135451	TROAP	trophinin associated protein [Source:HGNC Symbol;Acc:HGNC:12327]	10024	protein_coding
11.4601	4.69097	1.44871	4.68589e-05	0.000252292	ENSG00000178342	KCNG2	potassium voltage-gated channel modifier subfamily G member 2 [Source:HGNC Symbol;Acc:HGNC:6249]	26251	protein_coding
24.3557	4.68721	1.90957	0.000282823	0.00126382	ENSG00000284727	ENSG00000284727	RNA binding protein, fox-1 homolog (C. elegans) 1 (RBFOX1) pseudogene	NA	processed_transcript
13.694	4.68456	1.01166	3.73657e-07	3.12646e-06	ENSG00000215186	GOLGA6B	golgin A6 family member B [Source:HGNC Symbol;Acc:HGNC:32205]	55889	protein_coding
9.74743	4.68088	1.30914	1.79361e-05	0.000106013	ENSG00000223802	CERS1	ceramide synthase 1 [Source:HGNC Symbol;Acc:HGNC:14253]	10715	protein_coding
185.208	4.67989	0.835953	3.18482e-09	3.75077e-08	ENSG00000133083	DCLK1	doublecortin like kinase 1 [Source:HGNC Symbol;Acc:HGNC:2700]	9201	protein_coding
6.62831	-4.67981	1.3755	2.99022e-05	0.00016746	ENSG00000205325	ENSG00000205325	novel transcript	NA	lncRNA
34.7388	4.67897	1.09112	1.52773e-06	1.14168e-05	ENSG00000166961	MS4A15	membrane spanning 4-domains A15 [Source:HGNC Symbol;Acc:HGNC:28573]	219995	protein_coding
793.039	-4.67757	0.434064	9.73091e-28	5.20061e-26	ENSG00000140534	TICRR	TOPBP1 interacting checkpoint and replication regulator [Source:HGNC Symbol;Acc:HGNC:28704]	90381	protein_coding
309.823	4.67706	0.969294	1.57597e-07	1.40476e-06	ENSG00000130270	ATP8B3	ATPase phospholipid transporting 8B3 [Source:HGNC Symbol;Acc:HGNC:13535]	148229	protein_coding
2216.56	-4.67609	0.14535	1.04384e-227	2.20824e-224	ENSG00000137807	KIF23	kinesin family member 23 [Source:HGNC Symbol;Acc:HGNC:6392]	9493	protein_coding
7.23419	4.67603	2.11298	0.000434264	0.00184506	ENSG00000282842	FRG2EP	FSHD region gene 2 family member E, pseudogene [Source:HGNC Symbol;Acc:HGNC:51365]	NA	unprocessed_pseudogene
36.1888	4.67396	1.20095	6.492e-06	4.23339e-05	ENSG00000288758	ENSG00000288758	novel transcript, antisense to FSTL4	NA	lncRNA
114.126	4.67001	0.692294	2.75517e-12	4.81037e-11	ENSG00000183018	SPNS2	sphingolipid transporter 2 [Source:HGNC Symbol;Acc:HGNC:26992]	124976	protein_coding
3.17857	4.66967	1.59072	0.000102015	0.000508393	ENSG00000147256	ARHGAP36	Rho GTPase activating protein 36 [Source:HGNC Symbol;Acc:HGNC:26388]	158763	protein_coding
143.467	-4.6685	1.26248	1.23204e-05	7.53288e-05	ENSG00000116771	AGMAT	agmatinase [Source:HGNC Symbol;Acc:HGNC:18407]	79814	protein_coding
45.7677	4.66847	1.12496	2.59499e-06	1.84994e-05	ENSG00000188511	MIR3667HG	MIR3667 host gene [Source:HGNC Symbol;Acc:HGNC:28010]	348645	lncRNA
7.71914	4.66718	1.47201	5.67016e-05	0.000299569	ENSG00000232140	ENSG00000232140	novel transcript	NA	lncRNA
21.2403	4.66664	1.44516	4.85692e-05	0.000260452	ENSG00000004838	ZMYND10	zinc finger MYND-type containing 10 [Source:HGNC Symbol;Acc:HGNC:19412]	51364	processed_transcript
6.25525	-4.66602	1.40468	3.77418e-05	0.00020707	ENSG00000249816	LINC00964	long intergenic non-protein coding RNA 964 [Source:HGNC Symbol;Acc:HGNC:27226]	157381	lncRNA
10.4024	4.66579	2.20358	0.000506184	0.0021122	ENSG00000184845	DRD1	dopamine receptor D1 [Source:HGNC Symbol;Acc:HGNC:3020]	1812	protein_coding
6.62016	4.66536	2.06216	0.000404828	0.00173597	ENSG00000168530	MYL1	myosin light chain 1 [Source:HGNC Symbol;Acc:HGNC:7582]	4632	protein_coding
7.85418	4.66499	1.92686	0.000306451	0.0013558	ENSG00000143365	RORC	RAR related orphan receptor C [Source:HGNC Symbol;Acc:HGNC:10260]	6097	protein_coding
8.644	4.66337	1.27688	1.42605e-05	8.60513e-05	ENSG00000239732	TLR9	toll like receptor 9 [Source:HGNC Symbol;Acc:HGNC:15633]	54106	protein_coding
102.219	-4.66132	0.545783	2.76161e-18	8.13299e-17	ENSG00000118308	IRAG2	inositol 1,4,5-triphosphate receptor associated 2 [Source:HGNC Symbol;Acc:HGNC:6690]	4033	protein_coding
7.78744	4.66017	1.63021	0.000122956	0.000600031	ENSG00000205097	FRG2	FSHD region gene 2 [Source:HGNC Symbol;Acc:HGNC:19136]	448831	protein_coding
20.1536	4.65816	1.70079	0.000161375	0.00076564	ENSG00000172572	PDE3A	phosphodiesterase 3A [Source:HGNC Symbol;Acc:HGNC:8778]	5139	protein_coding
2036.6	4.65744	0.458384	6.48419e-25	2.8828e-23	ENSG00000198910	L1CAM	L1 cell adhesion molecule [Source:HGNC Symbol;Acc:HGNC:6470]	3897	protein_coding
12.2966	4.65376	1.92772	0.000313161	0.00138043	ENSG00000167011	NAT16	N-acetyltransferase 16 (putative) [Source:HGNC Symbol;Acc:HGNC:22030]	375607	protein_coding
6.5845	4.65368	1.96992	0.000344149	0.00150035	ENSG00000231769	ENSG00000231769	novel transcript	NA	lncRNA
135.319	4.65125	0.509869	1.56175e-20	5.40879e-19	ENSG00000178538	CA8	carbonic anhydrase 8 [Source:HGNC Symbol;Acc:HGNC:1382]	767	protein_coding
47.821	4.65044	1.58183	0.000102083	0.000508534	ENSG00000181790	ADGRB1	adhesion G protein-coupled receptor B1 [Source:HGNC Symbol;Acc:HGNC:943]	575	protein_coding
12.9799	-4.6486	1.45375	5.32908e-05	0.000283377	ENSG00000175544	CABP4	calcium binding protein 4 [Source:HGNC Symbol;Acc:HGNC:1386]	57010	processed_transcript
2.8088	4.64669	1.47995	6.2096e-05	0.00032489	ENSG00000151962	RBM46	RNA binding motif protein 46 [Source:HGNC Symbol;Acc:HGNC:28401]	166863	protein_coding
297.059	-4.64482	0.282823	3.05737e-61	5.4658e-59	ENSG00000109674	NEIL3	nei like DNA glycosylase 3 [Source:HGNC Symbol;Acc:HGNC:24573]	55247	protein_coding
649.565	-4.64471	1.4009	3.87781e-05	0.000212251	ENSG00000110446	SLC15A3	solute carrier family 15 member 3 [Source:HGNC Symbol;Acc:HGNC:18068]	51296	protein_coding
35.8447	4.64402	0.648615	1.54248e-13	3.05917e-12	ENSG00000173175	ADCY5	adenylate cyclase 5 [Source:HGNC Symbol;Acc:HGNC:236]	111	protein_coding
492.362	4.64192	0.452148	2.20143e-25	1.00695e-23	ENSG00000171368	TPPP	tubulin polymerization promoting protein [Source:HGNC Symbol;Acc:HGNC:24164]	11076	protein_coding
131.16	4.64137	0.63983	7.80158e-14	1.60365e-12	ENSG00000151224	MAT1A	methionine adenosyltransferase 1A [Source:HGNC Symbol;Acc:HGNC:6903]	4143	processed_transcript
3.93106	4.64103	1.64249	0.000134222	0.00065026	ENSG00000285569	ENSG00000285569	novel transcript	NA	lncRNA
41.9036	4.6394	1.26592	1.38295e-05	8.3629e-05	ENSG00000108830	RND2	Rho family GTPase 2 [Source:HGNC Symbol;Acc:HGNC:18315]	8153	retained_intron
353.011	4.63822	0.466909	6.49689e-24	2.76265e-22	ENSG00000106688	SLC1A1	solute carrier family 1 member 1 [Source:HGNC Symbol;Acc:HGNC:10939]	6505	protein_coding
31.3914	4.63617	1.8103	0.000238582	0.00108542	ENSG00000142609	CFAP74	cilia and flagella associated protein 74 [Source:HGNC Symbol;Acc:HGNC:29368]	85452	protein_coding
8.8875	-4.63479	1.1899	6.50885e-06	4.2422e-05	ENSG00000094755	GABRP	gamma-aminobutyric acid type A receptor subunit pi [Source:HGNC Symbol;Acc:HGNC:4089]	2568	protein_coding
32.6045	4.63476	0.891536	2.65899e-08	2.71198e-07	ENSG00000187621	TCL6	T cell leukemia/lymphoma 6 [Source:HGNC Symbol;Acc:HGNC:13463]	NA	retained_intron
6.45135	4.63318	1.57111	0.000100859	0.000503709	ENSG00000099866	MADCAM1	mucosal vascular addressin cell adhesion molecule 1 [Source:HGNC Symbol;Acc:HGNC:6765]	8174	protein_coding
119.927	4.63213	0.83833	4.82303e-09	5.50956e-08	ENSG00000132122	SPATA6	spermatogenesis associated 6 [Source:HGNC Symbol;Acc:HGNC:18309]	54558	protein_coding
77.3401	4.63186	0.684286	2.39365e-12	4.22862e-11	ENSG00000115290	GRB14	growth factor receptor bound protein 14 [Source:HGNC Symbol;Acc:HGNC:4565]	2888	protein_coding
8.74216	-4.63183	1.34686	2.74682e-05	0.000154958	ENSG00000162692	VCAM1	vascular cell adhesion molecule 1 [Source:HGNC Symbol;Acc:HGNC:12663]	7412	protein_coding
138.594	4.63126	0.890208	2.61112e-08	2.66636e-07	ENSG00000176884	GRIN1	glutamate ionotropic receptor NMDA type subunit 1 [Source:HGNC Symbol;Acc:HGNC:4584]	2902	protein_coding
2.96648	4.63016	1.42789	4.76602e-05	0.00025601	ENSG00000125409	TEKT3	tektin 3 [Source:HGNC Symbol;Acc:HGNC:14293]	64518	processed_transcript
3.64589	4.62971	1.49813	7.11307e-05	0.000366943	ENSG00000136573	BLK	BLK proto-oncogene, Src family tyrosine kinase [Source:HGNC Symbol;Acc:HGNC:1057]	640	protein_coding
272.149	4.6273	0.29046	9.09969e-58	1.4808e-55	ENSG00000139971	ARMH4	armadillo like helical domain containing 4 [Source:HGNC Symbol;Acc:HGNC:19846]	145407	processed_transcript
52.2993	4.62716	0.991165	3.22645e-07	2.72975e-06	ENSG00000130052	STARD8	StAR related lipid transfer domain containing 8 [Source:HGNC Symbol;Acc:HGNC:19161]	9754	processed_transcript
15.5013	-4.62669	1.12246	2.91687e-06	2.06089e-05	ENSG00000278993	ENSG00000278993	novel transcript	NA	TEC
271.981	-4.62508	0.28609	2.05147e-59	3.51882e-57	ENSG00000146410	MTFR2	mitochondrial fission regulator 2 [Source:HGNC Symbol;Acc:HGNC:21115]	113115	protein_coding
49.4161	4.62474	0.61202	8.24348e-15	1.85194e-13	ENSG00000102678	FGF9	fibroblast growth factor 9 [Source:HGNC Symbol;Acc:HGNC:3687]	2254	protein_coding
16.1552	4.62435	2.16375	0.000511249	0.00213183	ENSG00000185681	MORN5	MORN repeat containing 5 [Source:HGNC Symbol;Acc:HGNC:17841]	254956	protein_coding
9.98045	4.62422	1.43096	4.92447e-05	0.00026374	ENSG00000261241	LINC02128	long intergenic non-protein coding RNA 2128 [Source:HGNC Symbol;Acc:HGNC:52986]	NA	lncRNA
12.3133	4.62301	1.21618	8.95727e-06	5.63899e-05	ENSG00000261239	ANKRD26P1	ankyrin repeat domain 26 pseudogene 1 [Source:HGNC Symbol;Acc:HGNC:32955]	NA	processed_transcript
10.4013	4.61599	1.51901	8.16092e-05	0.000415927	ENSG00000287579	ENSG00000287579	novel transcript	NA	lncRNA
5.66582	-4.61512	1.49244	7.12935e-05	0.000367708	ENSG00000236562	IFITM3P1	IFITM3 pseudogene 1 [Source:HGNC Symbol;Acc:HGNC:54538]	NA	processed_pseudogene
34.0069	4.60927	0.760173	2.23017e-10	3.05697e-09	ENSG00000143028	SYPL2	synaptophysin like 2 [Source:HGNC Symbol;Acc:HGNC:27638]	284612	protein_coding
361.443	4.60927	0.400125	2.41053e-31	1.53753e-29	ENSG00000153132	CLGN	calmegin [Source:HGNC Symbol;Acc:HGNC:2060]	1047	protein_coding
828.734	-4.60826	0.303768	1.31812e-52	1.79901e-50	ENSG00000123485	HJURP	Holliday junction recognition protein [Source:HGNC Symbol;Acc:HGNC:25444]	55355	nonsense_mediated_decay
9.21849	4.60752	1.12115	3.06962e-06	2.15204e-05	ENSG00000229230	MT1P3	metallothionein 1 pseudogene 3 [Source:HGNC Symbol;Acc:HGNC:16120]	NA	processed_pseudogene
27.6439	4.6069	1.03755	8.51806e-07	6.70302e-06	ENSG00000234899	SOX9-AS1	SOX9 antisense RNA 1 [Source:HGNC Symbol;Acc:HGNC:49321]	400618	lncRNA
5.6338	4.60558	1.37966	3.70368e-05	0.00020373	ENSG00000188316	ENO4	enolase 4 [Source:HGNC Symbol;Acc:HGNC:31670]	387712	protein_coding
4.21048	4.59896	1.58063	0.000113007	0.000556183	ENSG00000289151	ENSG00000289151	novel transcript	NA	lncRNA
7.5252	4.59883	1.24953	1.33581e-05	8.10492e-05	ENSG00000121898	CPXM2	carboxypeptidase X, M14 family member 2 [Source:HGNC Symbol;Acc:HGNC:26977]	119587	processed_transcript
1104.78	-4.59652	0.191566	7.77458e-128	5.19383e-125	ENSG00000139734	DIAPH3	diaphanous related formin 3 [Source:HGNC Symbol;Acc:HGNC:15480]	81624	protein_coding
11.176	-4.59435	1.2746	1.69699e-05	0.000100819	ENSG00000261359	PYCARD-AS1	PYCARD antisense RNA 1 [Source:HGNC Symbol;Acc:HGNC:45036]	100652740	lncRNA
31.9856	-4.59131	1.02286	7.00493e-07	5.61501e-06	ENSG00000249923	LINC02891	long intergenic non-protein coding RNA 2891 [Source:HGNC Symbol;Acc:HGNC:55221]	284865	lncRNA
333.44	-4.59044	0.56896	1.49246e-16	3.88085e-15	ENSG00000196517	SLC6A9	solute carrier family 6 member 9 [Source:HGNC Symbol;Acc:HGNC:11056]	6536	protein_coding
721.493	-4.58838	0.224341	1.38697e-93	5.50152e-91	ENSG00000171241	SHCBP1	SHC binding and spindle associated 1 [Source:HGNC Symbol;Acc:HGNC:29547]	79801	protein_coding
164.824	4.58747	0.954386	1.76047e-07	1.55286e-06	ENSG00000101265	RASSF2	Ras association domain family member 2 [Source:HGNC Symbol;Acc:HGNC:9883]	9770	processed_transcript
32.5299	4.58526	1.00712	5.36401e-07	4.3926e-06	ENSG00000185437	SH3BGR	SH3 domain binding glutamate rich protein [Source:HGNC Symbol;Acc:HGNC:10822]	6450	protein_coding
6.85359	4.58221	2.07328	0.000474006	0.00199224	ENSG00000264569	DCXR-DT	DCXR divergent transcript [Source:HGNC Symbol;Acc:HGNC:54083]	113523640	lncRNA
504.948	-4.57839	0.226826	3.28222e-91	1.24362e-88	ENSG00000171320	ESCO2	establishment of sister chromatid cohesion N-acetyltransferase 2 [Source:HGNC Symbol;Acc:HGNC:27230]	157570	protein_coding
15.7253	4.57693	1.025	7.74432e-07	6.14943e-06	ENSG00000241104	CEACAMP10	CEA cell adhesion molecule pseudogene 10 [Source:HGNC Symbol;Acc:HGNC:1822]	284344	processed_transcript
25.5738	4.57639	1.03037	8.54034e-07	6.71431e-06	ENSG00000256542	ENSG00000256542	novel transcript	NA	lncRNA
18.2708	4.56741	1.00995	6.12386e-07	4.96678e-06	ENSG00000102053	ZC3H12B	zinc finger CCCH-type containing 12B [Source:HGNC Symbol;Acc:HGNC:17407]	340554	retained_intron
1205.37	-4.56722	0.158807	1.72234e-182	2.30122e-179	ENSG00000138160	KIF11	kinesin family member 11 [Source:HGNC Symbol;Acc:HGNC:6388]	3832	protein_coding
3.04399	4.56697	1.60012	0.000131176	0.000636716	ENSG00000254607	ENSG00000254607	novel transcript, antisense to KIRREL3	101929427	lncRNA
711.236	-4.56173	0.397434	3.99773e-31	2.52454e-29	ENSG00000168078	PBK	PDZ binding kinase [Source:HGNC Symbol;Acc:HGNC:18282]	55872	protein_coding
6769.12	-4.55963	0.488025	2.09826e-21	7.67529e-20	ENSG00000111331	OAS3	2'-5'-oligoadenylate synthetase 3 [Source:HGNC Symbol;Acc:HGNC:8088]	4940	nonsense_mediated_decay
4.9368	4.55789	1.60018	0.000133645	0.00064759	ENSG00000159387	IRX6	iroquois homeobox 6 [Source:HGNC Symbol;Acc:HGNC:14675]	79190	protein_coding
41.8969	4.55673	0.918089	8.57773e-08	8.01451e-07	ENSG00000197471	SPN	sialophorin [Source:HGNC Symbol;Acc:HGNC:11249]	6693	protein_coding
11.8701	4.55418	1.95589	0.000396171	0.0017023	ENSG00000090534	THPO	thrombopoietin [Source:HGNC Symbol;Acc:HGNC:11795]	7066	protein_coding
26.7336	4.55186	1.52203	9.51e-05	0.000477872	ENSG00000047648	ARHGAP6	Rho GTPase activating protein 6 [Source:HGNC Symbol;Acc:HGNC:676]	395	protein_coding
603.344	-4.55067	0.239546	4.48259e-81	1.3232e-78	ENSG00000093009	CDC45	cell division cycle 45 [Source:HGNC Symbol;Acc:HGNC:1739]	8318	protein_coding
4.81407	4.55036	1.73638	0.000223467	0.00102307	ENSG00000184486	POU3F2	POU class 3 homeobox 2 [Source:HGNC Symbol;Acc:HGNC:9215]	5454	protein_coding
25.2403	4.55011	1.11304	3.37565e-06	2.3448e-05	ENSG00000179935	LINC00652	long intergenic non-protein coding RNA 652 [Source:HGNC Symbol;Acc:HGNC:25003]	NA	lncRNA
301.334	4.54606	0.429724	8.68335e-27	4.36506e-25	ENSG00000079156	OSBPL6	oxysterol binding protein like 6 [Source:HGNC Symbol;Acc:HGNC:16388]	114880	protein_coding
23.8048	4.54505	0.773512	6.9182e-10	8.91952e-09	ENSG00000266265	KLF14	Kruppel like factor 14 [Source:HGNC Symbol;Acc:HGNC:23025]	136259	protein_coding
15.3547	4.54286	1.19373	9.05621e-06	5.69343e-05	ENSG00000246465	ENSG00000246465	novel transcript LOC100506705	NA	lncRNA
132.135	4.54196	0.684807	6.19567e-12	1.03476e-10	ENSG00000087085	ACHE	acetylcholinesterase (Cartwright blood group) [Source:HGNC Symbol;Acc:HGNC:108]	43	protein_coding
32.5052	-4.53718	0.893108	4.91055e-08	4.77804e-07	ENSG00000078098	FAP	fibroblast activation protein alpha [Source:HGNC Symbol;Acc:HGNC:3590]	2191	nonsense_mediated_decay
20.3096	4.53522	1.47732	7.8504e-05	0.000401714	ENSG00000109927	TECTA	tectorin alpha [Source:HGNC Symbol;Acc:HGNC:11720]	116804918	protein_coding
12.8208	4.53425	0.8308	7.14447e-09	7.94435e-08	ENSG00000276509	ENSG00000276509	novel transcript	NA	lncRNA
199.67	4.53231	1.61928	0.000152094	0.000727402	ENSG00000108813	DLX4	distal-less homeobox 4 [Source:HGNC Symbol;Acc:HGNC:2917]	1748	processed_transcript
13.8023	4.53148	1.87665	0.000343444	0.00149754	ENSG00000175785	PRIMA1	proline rich membrane anchor 1 [Source:HGNC Symbol;Acc:HGNC:18319]	145270	protein_coding
1103.89	-4.53137	0.383057	6.58534e-33	4.45801e-31	ENSG00000089685	BIRC5	baculoviral IAP repeat containing 5 [Source:HGNC Symbol;Acc:HGNC:593]	332	protein_coding
4.69196	-4.53088	1.351	3.65368e-05	0.000201207	ENSG00000255450	ENSG00000255450	eukaryotic translation elongation factor 1 alpha 1 (EEF1A1) pseudogene	NA	processed_pseudogene
2897.22	-4.53	0.206322	1.91951e-107	1.01518e-104	ENSG00000011426	ANLN	anillin actin binding protein [Source:HGNC Symbol;Acc:HGNC:14082]	54443	protein_coding
2834.36	4.52941	0.568708	3.54075e-16	8.95274e-15	ENSG00000167552	TUBA1A	tubulin alpha 1a [Source:HGNC Symbol;Acc:HGNC:20766]	7846	protein_coding
11.1576	4.52765	1.99332	0.000447671	0.0018934	ENSG00000183921	SDR42E2	short chain dehydrogenase/reductase family 42E, member 2 [Source:HGNC Symbol;Acc:HGNC:35414]	100288072	nonsense_mediated_decay
277.801	4.5268	1.00806	7.05778e-07	5.64845e-06	ENSG00000197444	OGDHL	oxoglutarate dehydrogenase L [Source:HGNC Symbol;Acc:HGNC:25590]	55753	protein_coding
16.7048	4.52652	0.810189	3.55718e-09	4.15567e-08	ENSG00000198795	ZNF521	zinc finger protein 521 [Source:HGNC Symbol;Acc:HGNC:24605]	25925	protein_coding
15.5192	4.52582	1.68657	0.000198099	0.000920208	ENSG00000254369	HOXA-AS3	HOXA cluster antisense RNA 3 [Source:HGNC Symbol;Acc:HGNC:43748]	100133311	lncRNA
6.83813	4.52474	1.94436	0.000406425	0.00174129	ENSG00000100373	UPK3A	uroplakin 3A [Source:HGNC Symbol;Acc:HGNC:12580]	7380	protein_coding
290.48	-4.52468	0.318721	2.37539e-46	2.69204e-44	ENSG00000175505	CLCF1	cardiotrophin like cytokine factor 1 [Source:HGNC Symbol;Acc:HGNC:17412]	23529	protein_coding
3.6929	4.52393	1.80685	0.000289781	0.00129105	ENSG00000258433	ENSG00000258433	novel transcript	NA	lncRNA
393.927	-4.51799	0.425953	6.54377e-27	3.32906e-25	ENSG00000075218	GTSE1	G2 and S-phase expressed 1 [Source:HGNC Symbol;Acc:HGNC:13698]	51512	protein_coding
8.08228	4.51324	1.70229	0.00021418	0.000986784	ENSG00000259611	LINC01582	long intergenic non-protein coding RNA 1582 [Source:HGNC Symbol;Acc:HGNC:51416]	101927332	lncRNA
2.55322	4.51083	1.48243	8.50825e-05	0.000432067	ENSG00000179709	NLRP8	NLR family pyrin domain containing 8 [Source:HGNC Symbol;Acc:HGNC:22940]	126205	protein_coding
114.469	4.50835	2.39118	0.000793133	0.00313817	ENSG00000167037	SGSM1	small G protein signaling modulator 1 [Source:HGNC Symbol;Acc:HGNC:29410]	129049	protein_coding
290.604	-4.50701	0.513903	4.00473e-19	1.24436e-17	ENSG00000068079	IFI35	interferon induced protein 35 [Source:HGNC Symbol;Acc:HGNC:5399]	3430	protein_coding
628.987	-4.50476	0.215066	5.222e-98	2.17321e-95	ENSG00000165480	SKA3	spindle and kinetochore associated complex subunit 3 [Source:HGNC Symbol;Acc:HGNC:20262]	221150	protein_coding
5.05741	4.50454	1.99757	0.000469318	0.00197384	ENSG00000151892	GFRA1	GDNF family receptor alpha 1 [Source:HGNC Symbol;Acc:HGNC:4243]	2674	protein_coding
474.13	-4.50345	0.50572	1.20646e-19	3.88669e-18	ENSG00000135925	WNT10A	Wnt family member 10A [Source:HGNC Symbol;Acc:HGNC:13829]	80326	protein_coding
81.2448	4.50266	0.797193	2.5534e-09	3.04751e-08	ENSG00000198416	ZNF658B	zinc finger protein 658B (pseudogene) [Source:HGNC Symbol;Acc:HGNC:32033]	NA	processed_transcript
10.3721	4.50244	1.61433	0.000158254	0.000753459	ENSG00000163331	DAPL1	death associated protein like 1 [Source:HGNC Symbol;Acc:HGNC:21490]	92196	protein_coding
8.54377	4.50204	1.75315	0.000257689	0.00116297	ENSG00000159217	IGF2BP1	insulin like growth factor 2 mRNA binding protein 1 [Source:HGNC Symbol;Acc:HGNC:28866]	10642	protein_coding
3.73688	4.50142	1.35372	4.00552e-05	0.000218722	ENSG00000082397	EPB41L3	erythrocyte membrane protein band 4.1 like 3 [Source:HGNC Symbol;Acc:HGNC:3380]	23136	protein_coding
761.504	-4.5011	0.303687	2.66144e-50	3.41229e-48	ENSG00000121152	NCAPH	non-SMC condensin I complex subunit H [Source:HGNC Symbol;Acc:HGNC:1112]	23397	protein_coding
447.952	-4.499	1.3135	3.00849e-05	0.000168372	ENSG00000170961	HAS2	hyaluronan synthase 2 [Source:HGNC Symbol;Acc:HGNC:4819]	3037	protein_coding
713.3	4.49758	0.389263	1.70691e-31	1.097e-29	ENSG00000038427	VCAN	versican [Source:HGNC Symbol;Acc:HGNC:2464]	1462	protein_coding
428.453	4.49752	0.175473	1.7862e-145	1.5636e-142	ENSG00000163536	SERPINI1	serpin family I member 1 [Source:HGNC Symbol;Acc:HGNC:8943]	5274	protein_coding
304.979	4.49548	0.233684	4.6017e-83	1.42462e-80	ENSG00000158813	EDA	ectodysplasin A [Source:HGNC Symbol;Acc:HGNC:3157]	1896	protein_coding
217.316	-4.49362	1.95437	0.000437897	0.00185677	ENSG00000130487	KLHDC7B	kelch domain containing 7B [Source:HGNC Symbol;Acc:HGNC:25145]	113730	protein_coding
5.8664	4.48996	1.64859	0.000185083	0.000865591	ENSG00000136546	SCN7A	sodium voltage-gated channel alpha subunit 7 [Source:HGNC Symbol;Acc:HGNC:10594]	6332	protein_coding
3.86447	4.48667	1.87164	0.000366993	0.0015893	ENSG00000205976	ENSG00000205976	golgi autoantigen, golgin subfamily a, 6-like 2 (GOLGA6L2) pseudogene	NA	unprocessed_pseudogene
9.83163	4.48433	1.35204	4.12883e-05	0.000224876	ENSG00000205129	C4orf47	chromosome 4 open reading frame 47 [Source:HGNC Symbol;Acc:HGNC:34346]	441054	protein_coding
12.9168	4.48396	1.17328	8.72053e-06	5.50558e-05	ENSG00000272514	CFAP206	cilia and flagella associated protein 206 [Source:HGNC Symbol;Acc:HGNC:21405]	154313	protein_coding
32.047	-4.4838	0.875645	4.07433e-08	4.02852e-07	ENSG00000121380	BCL2L14	BCL2 like 14 [Source:HGNC Symbol;Acc:HGNC:16657]	79370	protein_coding
3.76895	4.48104	1.47672	8.81243e-05	0.000446078	ENSG00000260458	KCNJ18	potassium inwardly rectifying channel subfamily J member 18 [Source:HGNC Symbol;Acc:HGNC:39080]	100134444	protein_coding
6.20479	-4.48069	1.35415	4.22686e-05	0.000229623	ENSG00000224020	MIR181A2HG	MIR181A2 host gene [Source:HGNC Symbol;Acc:HGNC:37188]	NA	lncRNA
10.3433	4.48051	2.34228	0.000791773	0.00313376	ENSG00000287671	ENSG00000287671	novel transcript	NA	lncRNA
7.34934	4.47756	2.03321	0.000524958	0.00218325	ENSG00000187550	SBK2	SH3 domain binding kinase family member 2 [Source:HGNC Symbol;Acc:HGNC:34416]	646643	protein_coding
10.1817	-4.47486	1.28319	2.52393e-05	0.000143789	ENSG00000257605	MYG1-AS1	MYG1 antisense RNA 1 [Source:HGNC Symbol;Acc:HGNC:54810]	NA	lncRNA
2.98397	4.47377	1.57289	0.000141208	0.00068047	ENSG00000105989	WNT2	Wnt family member 2 [Source:HGNC Symbol;Acc:HGNC:12780]	7472	protein_coding
114.974	4.47275	0.690691	1.76867e-11	2.7981e-10	ENSG00000157502	PWWP3B	PWWP domain containing 3B [Source:HGNC Symbol;Acc:HGNC:26583]	139221	protein_coding
35.5741	4.47256	0.555108	1.71227e-16	4.42659e-15	ENSG00000170899	GSTA4	glutathione S-transferase alpha 4 [Source:HGNC Symbol;Acc:HGNC:4629]	2941	processed_transcript
55.6648	4.46897	0.62006	1.1717e-13	2.35322e-12	ENSG00000241697	TMEFF1	transmembrane protein with EGF like and two follistatin like domains 1 [Source:HGNC Symbol;Acc:HGNC:11866]	8577	protein_coding
27.5373	4.45804	1.20518	1.31376e-05	7.98832e-05	ENSG00000115468	EFHD1	EF-hand domain family member D1 [Source:HGNC Symbol;Acc:HGNC:29556]	80303	protein_coding
219.066	-4.45744	1.12438	5.37528e-06	3.57498e-05	ENSG00000147697	GSDMC	gasdermin C [Source:HGNC Symbol;Acc:HGNC:7151]	56169	retained_intron
3.42967	4.45382	1.45445	8.30655e-05	0.000422247	ENSG00000250447	LINC02105	long intergenic non-protein coding RNA 2105 [Source:HGNC Symbol;Acc:HGNC:52960]	105378966	lncRNA
738.285	-4.45216	0.204043	3.96102e-106	1.97166e-103	ENSG00000127564	PKMYT1	protein kinase, membrane associated tyrosine/threonine 1 [Source:HGNC Symbol;Acc:HGNC:29650]	9088	processed_transcript
6.35168	4.45156	2.07134	0.000585462	0.00240455	ENSG00000262188	LINC01978	long intergenic non-protein coding RNA 1978 [Source:HGNC Symbol;Acc:HGNC:52806]	101928738	lncRNA
30.7605	4.4464	1.44389	7.96871e-05	0.000407193	ENSG00000248383	PCDHAC1	protocadherin alpha subfamily C, 1 [Source:HGNC Symbol;Acc:HGNC:8676]	56135	protein_coding
175.11	-4.44584	0.594499	1.59625e-14	3.48429e-13	ENSG00000121211	MND1	meiotic nuclear divisions 1 [Source:HGNC Symbol;Acc:HGNC:24839]	84057	protein_coding
121.999	4.44296	0.469022	6.44094e-22	2.43681e-20	ENSG00000103740	ACSBG1	acyl-CoA synthetase bubblegum family member 1 [Source:HGNC Symbol;Acc:HGNC:29567]	23205	protein_coding
30.2279	4.44201	2.15547	0.000676469	0.00273671	ENSG00000148408	CACNA1B	calcium voltage-gated channel subunit alpha1 B [Source:HGNC Symbol;Acc:HGNC:1389]	774	protein_coding
23.5591	4.43879	0.928686	2.05092e-07	1.79348e-06	ENSG00000283900	TPTEP2-CSNK1E	TPTEP2-CSNK1E readthrough [Source:HGNC Symbol;Acc:HGNC:53829]	102800317	protein_coding
1767.86	-4.43583	0.137131	4.05815e-230	9.36547e-227	ENSG00000198826	ARHGAP11A	Rho GTPase activating protein 11A [Source:HGNC Symbol;Acc:HGNC:15783]	9824	protein_coding
96.564	4.43224	0.4654	3.98139e-22	1.52446e-20	ENSG00000148516	ZEB1	zinc finger E-box binding homeobox 1 [Source:HGNC Symbol;Acc:HGNC:11642]	6935	retained_intron
38.3815	-4.43115	0.998424	8.91338e-07	6.97949e-06	ENSG00000167741	GGT6	gamma-glutamyltransferase 6 [Source:HGNC Symbol;Acc:HGNC:26891]	124975	protein_coding
7.27105	-4.43018	1.30344	3.32389e-05	0.000184397	ENSG00000187054	TMPRSS11A	transmembrane serine protease 11A [Source:HGNC Symbol;Acc:HGNC:27954]	339967	protein_coding
7.68865	4.42912	1.95442	0.000488589	0.00204709	ENSG00000260908	ENSG00000260908	phospholipase A2, group X (PLA2G10) pseudogene	NA	transcribed_unprocessed_pseudogene
37.2406	4.42874	1.20636	1.44757e-05	8.72044e-05	ENSG00000206344	HCG27	HLA complex group 27 [Source:HGNC Symbol;Acc:HGNC:27366]	253018	lncRNA
113.081	4.42844	0.533073	2.20966e-17	6.17781e-16	ENSG00000151623	NR3C2	nuclear receptor subfamily 3 group C member 2 [Source:HGNC Symbol;Acc:HGNC:7979]	4306	protein_coding
27.5486	4.42208	0.974921	5.95048e-07	4.83853e-06	ENSG00000035664	DAPK2	death associated protein kinase 2 [Source:HGNC Symbol;Acc:HGNC:2675]	23604	protein_coding
3.80359	4.4178	1.46963	9.74318e-05	0.000488525	ENSG00000185008	ROBO2	roundabout guidance receptor 2 [Source:HGNC Symbol;Acc:HGNC:10250]	6092	protein_coding
6.42385	4.41702	2.03559	0.00058262	0.00239365	ENSG00000270547	LINC01235	long intergenic non-protein coding RNA 1235 [Source:HGNC Symbol;Acc:HGNC:49769]	401492	lncRNA
132.675	4.41191	1.15744	9.16747e-06	5.75625e-05	ENSG00000248596	ENSG00000248596	novel transcript	NA	lncRNA
8.17725	4.40665	1.83923	0.000389435	0.00167705	ENSG00000273777	CEACAM20	CEA cell adhesion molecule 20 [Source:HGNC Symbol;Acc:HGNC:24879]	125931	protein_coding
3.29524	-4.40277	1.41204	7.32892e-05	0.000377158	ENSG00000274825	ENSG00000274825	novel transcript	NA	lncRNA
109.564	4.40203	0.661452	5.54594e-12	9.29916e-11	ENSG00000138311	ZNF365	zinc finger protein 365 [Source:HGNC Symbol;Acc:HGNC:18194]	22891	protein_coding
162.842	4.40199	1.96482	0.00052246	0.00217527	ENSG00000151468	CCDC3	coiled-coil domain containing 3 [Source:HGNC Symbol;Acc:HGNC:23813]	83643	protein_coding
43.2397	-4.39434	0.769463	1.83657e-09	2.23719e-08	ENSG00000130208	APOC1	apolipoprotein C1 [Source:HGNC Symbol;Acc:HGNC:607]	341	protein_coding
38.6752	-4.39115	1.23147	2.0355e-05	0.000118544	ENSG00000244474	UGT1A4	UDP glucuronosyltransferase family 1 member A4 [Source:HGNC Symbol;Acc:HGNC:12536]	54657	protein_coding
14.2956	4.38885	0.808327	8.52872e-09	9.36868e-08	ENSG00000236882	LINC01554	long intergenic non-protein coding RNA 1554 [Source:HGNC Symbol;Acc:HGNC:24687]	202299	lncRNA
2.82395	4.38878	1.62401	0.00020541	0.000950519	ENSG00000162374	ELAVL4	ELAV like RNA binding protein 4 [Source:HGNC Symbol;Acc:HGNC:3315]	1996	nonsense_mediated_decay
10.1419	4.38853	1.25683	2.55418e-05	0.000145317	ENSG00000158473	CD1D	CD1d molecule [Source:HGNC Symbol;Acc:HGNC:1637]	912	protein_coding
8.84006	4.38767	2.24613	0.000826162	0.00325465	ENSG00000072182	ASIC4	acid sensing ion channel subunit family member 4 [Source:HGNC Symbol;Acc:HGNC:21263]	55515	retained_intron
259.152	4.38752	2.05298	0.00063021	0.0025651	ENSG00000069535	MAOB	monoamine oxidase B [Source:HGNC Symbol;Acc:HGNC:6834]	4129	protein_coding
6.19673	4.38247	1.15912	1.02259e-05	6.3486e-05	ENSG00000131044	TTLL9	tubulin tyrosine ligase like 9 [Source:HGNC Symbol;Acc:HGNC:16118]	164395	protein_coding
14.5657	-4.37932	1.12285	6.8258e-06	4.4317e-05	ENSG00000157368	IL34	interleukin 34 [Source:HGNC Symbol;Acc:HGNC:28529]	146433	protein_coding
72.5555	4.37784	0.514835	4.27166e-18	1.24074e-16	ENSG00000104723	TUSC3	tumor suppressor candidate 3 [Source:HGNC Symbol;Acc:HGNC:30242]	7991	processed_transcript
151.985	4.37683	1.08929	4.50628e-06	3.04281e-05	ENSG00000136842	TMOD1	tropomodulin 1 [Source:HGNC Symbol;Acc:HGNC:11871]	7111	protein_coding
32.3681	4.37573	1.2562	2.62879e-05	0.000148961	ENSG00000196132	MYT1	myelin transcription factor 1 [Source:HGNC Symbol;Acc:HGNC:7622]	4661	protein_coding
20.0239	-4.37346	1.2798	3.20247e-05	0.00017837	ENSG00000187037	GPR141	G protein-coupled receptor 141 [Source:HGNC Symbol;Acc:HGNC:19997]	353345	processed_transcript
8.77328	4.3732	1.16428	1.11191e-05	6.85289e-05	ENSG00000100312	ACR	acrosin [Source:HGNC Symbol;Acc:HGNC:126]	49	retained_intron
2.92225	4.37217	1.64281	0.000227435	0.00103936	ENSG00000170091	NSG2	neuronal vesicle trafficking associated 2 [Source:HGNC Symbol;Acc:HGNC:24955]	51617	protein_coding
4.93854	-4.37118	1.55248	0.000159178	0.000757145	ENSG00000288048	ENSG00000288048	novel transcript	NA	lncRNA
121.875	4.36693	0.704316	1.03189e-10	1.48166e-09	ENSG00000165125	TRPV6	transient receptor potential cation channel subfamily V member 6 [Source:HGNC Symbol;Acc:HGNC:14006]	55503	protein_coding
103.949	-4.3649	0.852477	4.14968e-08	4.09738e-07	ENSG00000256812	CAPNS2	calpain small subunit 2 [Source:HGNC Symbol;Acc:HGNC:16371]	84290	protein_coding
4.55525	4.36131	1.72487	0.000305969	0.00135437	ENSG00000259039	ENSG00000259039	novel transcript, antisense to SLC35F4	NA	lncRNA
7.84166	-4.36033	1.60883	0.000204844	0.000948419	ENSG00000204949	FAM83A-AS1	FAM83A antisense RNA 1 [Source:HGNC Symbol;Acc:HGNC:48658]	100131726	lncRNA
13.8029	4.36006	2.21789	0.000834411	0.00328104	ENSG00000136352	NKX2-1	NK2 homeobox 1 [Source:HGNC Symbol;Acc:HGNC:11825]	7080	protein_coding
286.197	4.35893	0.510175	3.03066e-18	8.91499e-17	ENSG00000164949	GEM	GTP binding protein overexpressed in skeletal muscle [Source:HGNC Symbol;Acc:HGNC:4234]	2669	protein_coding
17.7265	4.35826	1.76582	0.000347821	0.00151428	ENSG00000169064	ZBBX	zinc finger B-box domain containing [Source:HGNC Symbol;Acc:HGNC:26245]	79740	protein_coding
11.8778	-4.35752	1.19624	1.61139e-05	9.60738e-05	ENSG00000279094	LINC01670	long intergenic non-protein coding RNA 1670 [Source:HGNC Symbol;Acc:HGNC:52458]	NA	lncRNA
28.4263	4.35601	1.13046	8.05048e-06	5.12976e-05	ENSG00000135144	DTX1	deltex E3 ubiquitin ligase 1 [Source:HGNC Symbol;Acc:HGNC:3060]	1840	protein_coding
31.5287	4.35558	1.06702	3.58261e-06	2.47276e-05	ENSG00000119121	TRPM6	transient receptor potential cation channel subfamily M member 6 [Source:HGNC Symbol;Acc:HGNC:17995]	140803	protein_coding
278.989	-4.35422	0.381427	8.95591e-31	5.58611e-29	ENSG00000115163	CENPA	centromere protein A [Source:HGNC Symbol;Acc:HGNC:1851]	1058	processed_transcript
281.234	-4.35367	0.227869	6.13839e-82	1.87746e-79	ENSG00000129810	SGO1	shugoshin 1 [Source:HGNC Symbol;Acc:HGNC:25088]	151648	protein_coding
27.5023	4.35092	0.82848	2.15319e-08	2.22759e-07	ENSG00000285825	CCDC15-DT	CCDC15 divergent transcript [Source:HGNC Symbol;Acc:HGNC:54193]	NA	lncRNA
142.083	-4.34776	1.04494	2.6759e-06	1.90441e-05	ENSG00000224259	LINC01133	long intergenic non-protein coding RNA 1133 [Source:HGNC Symbol;Acc:HGNC:49447]	NA	lncRNA
6269.06	-4.34563	0.434102	3.40539e-24	1.46524e-22	ENSG00000149257	SERPINH1	serpin family H member 1 [Source:HGNC Symbol;Acc:HGNC:1546]	871	protein_coding
2041.2	-4.34527	0.289164	1.31013e-51	1.75047e-49	ENSG00000134057	CCNB1	cyclin B1 [Source:HGNC Symbol;Acc:HGNC:1579]	891	protein_coding
415.935	-4.34339	0.267117	5.1082e-60	8.82155e-58	ENSG00000111665	CDCA3	cell division cycle associated 3 [Source:HGNC Symbol;Acc:HGNC:14624]	83461	protein_coding
46.7383	4.3414	1.16459	1.22785e-05	7.51269e-05	ENSG00000111087	GLI1	GLI family zinc finger 1 [Source:HGNC Symbol;Acc:HGNC:4317]	2735	protein_coding
23.4466	-4.34135	1.11026	6.63301e-06	4.31869e-05	ENSG00000232079	LINC01697	long intergenic non-protein coding RNA 1697 [Source:HGNC Symbol;Acc:HGNC:52485]	284825	lncRNA
9.52104	4.34109	1.52303	0.000148492	0.000712456	ENSG00000260757	ENSG00000260757	novel transcript	NA	lncRNA
4.16473	4.34083	1.66507	0.000261225	0.00117788	ENSG00000111058	ACSS3	acyl-CoA synthetase short chain family member 3 [Source:HGNC Symbol;Acc:HGNC:24723]	79611	processed_transcript
830.628	-4.34075	0.409144	6.82479e-27	3.46508e-25	ENSG00000169136	ATF5	activating transcription factor 5 [Source:HGNC Symbol;Acc:HGNC:790]	22809	protein_coding
8.88978	-4.33773	1.4302	9.39417e-05	0.000472707	ENSG00000141469	SLC14A1	solute carrier family 14 member 1 (Kidd blood group) [Source:HGNC Symbol;Acc:HGNC:10918]	6563	retained_intron
57.8647	4.33462	0.90017	1.76353e-07	1.55502e-06	ENSG00000147082	CCNB3	cyclin B3 [Source:HGNC Symbol;Acc:HGNC:18709]	85417	processed_transcript
44.4036	4.33448	1.14559	1.02215e-05	6.34741e-05	ENSG00000147408	CSGALNACT1	chondroitin sulfate N-acetylgalactosaminyltransferase 1 [Source:HGNC Symbol;Acc:HGNC:24290]	55790	protein_coding
11.3479	4.33252	1.41653	8.80485e-05	0.000445792	ENSG00000289091	ENSG00000289091	novel transcript, antisense to RALB	NA	lncRNA
6.56826	4.33232	2.1707	0.000821378	0.00323882	ENSG00000231246	LINC02884	long intergenic non-protein coding RNA 2884 [Source:HGNC Symbol;Acc:HGNC:54808]	105378909	lncRNA
66.7635	4.32646	1.05225	3.22276e-06	2.25008e-05	ENSG00000100271	TTLL1	tubulin tyrosine ligase like 1 [Source:HGNC Symbol;Acc:HGNC:1312]	25809	nonsense_mediated_decay
158.829	4.3264	2.0043	0.000639344	0.00259936	ENSG00000138303	ASCC1	activating signal cointegrator 1 complex subunit 1 [Source:HGNC Symbol;Acc:HGNC:24268]	51008	protein_coding
9.73513	4.32538	1.52805	0.000156856	0.00074736	ENSG00000123496	IL13RA2	interleukin 13 receptor subunit alpha 2 [Source:HGNC Symbol;Acc:HGNC:5975]	3598	protein_coding
4.30404	4.32429	1.57549	0.000192583	0.000896719	ENSG00000167080	B4GALNT2	beta-1,4-N-acetyl-galactosaminyltransferase 2 [Source:HGNC Symbol;Acc:HGNC:24136]	124872	protein_coding
111.912	4.32263	0.921639	3.09076e-07	2.62854e-06	ENSG00000174007	CEP19	centrosomal protein 19 [Source:HGNC Symbol;Acc:HGNC:28209]	84984	protein_coding
78.9092	4.32175	0.511973	7.36196e-18	2.11654e-16	ENSG00000276900	ENSG00000276900	novel transcript, antisense to AMN1	NA	lncRNA
546.767	-4.31912	0.305375	5.49157e-46	6.16854e-44	ENSG00000014138	POLA2	DNA polymerase alpha 2, accessory subunit [Source:HGNC Symbol;Acc:HGNC:30073]	23649	protein_coding
14.4917	4.31613	1.23596	2.59705e-05	0.000147492	ENSG00000118407	FILIP1	filamin A interacting protein 1 [Source:HGNC Symbol;Acc:HGNC:21015]	27145	protein_coding
80.9393	4.31457	0.975319	9.56824e-07	7.45776e-06	ENSG00000065534	MYLK	myosin light chain kinase [Source:HGNC Symbol;Acc:HGNC:7590]	4638	nonsense_mediated_decay
9.4934	4.31049	1.68609	0.000296841	0.00131926	ENSG00000213760	ATP6V1G2	ATPase H+ transporting V1 subunit G2 [Source:HGNC Symbol;Acc:HGNC:862]	534	protein_coding
113.772	4.30997	0.690582	8.07817e-11	1.17318e-09	ENSG00000112394	SLC16A10	solute carrier family 16 member 10 [Source:HGNC Symbol;Acc:HGNC:17027]	117247	protein_coding
7.08595	-4.30444	2.00142	0.000659449	0.00267424	ENSG00000285171	ENSG00000285171	novel protein, IL2RG-CXorf65 readthrough	NA	retained_intron
10.2421	4.30412	2.32875	0.00101992	0.00392274	ENSG00000070388	FGF22	fibroblast growth factor 22 [Source:HGNC Symbol;Acc:HGNC:3679]	27006	retained_intron
22.6054	4.29945	2.14027	0.000830331	0.00326803	ENSG00000177464	GPR4	G protein-coupled receptor 4 [Source:HGNC Symbol;Acc:HGNC:4497]	2828	protein_coding
24.5749	-4.29747	0.602316	2.05579e-13	4.02378e-12	ENSG00000161798	AQP5	aquaporin 5 [Source:HGNC Symbol;Acc:HGNC:638]	362	protein_coding
3.19912	4.29659	1.66235	0.000281263	0.00125795	ENSG00000254968	LINC02763	long intergenic non-protein coding RNA 2763 [Source:HGNC Symbol;Acc:HGNC:54282]	101928823	lncRNA
9.11017	4.29601	1.61685	0.000239209	0.00108788	ENSG00000176136	MC5R	melanocortin 5 receptor [Source:HGNC Symbol;Acc:HGNC:6933]	4161	protein_coding
4.73749	4.29478	1.73996	0.000361668	0.00156892	ENSG00000268940	CT45A1	cancer/testis antigen family 45 member A1 [Source:HGNC Symbol;Acc:HGNC:33267]	541466	protein_coding
522.663	4.2945	1.29036	4.24263e-05	0.000230382	ENSG00000103034	NDRG4	NDRG family member 4 [Source:HGNC Symbol;Acc:HGNC:14466]	65009	protein_coding
10.2533	4.29241	1.00294	1.70258e-06	1.25791e-05	ENSG00000272720	ENSG00000272720	novel transcript, antisense to BAIAP2L2	NA	lncRNA
853.778	4.29125	0.411436	4.62962e-26	2.23862e-24	ENSG00000078018	MAP2	microtubule associated protein 2 [Source:HGNC Symbol;Acc:HGNC:6839]	4133	protein_coding
606.467	-4.28665	0.274366	1.37673e-55	2.0928e-53	ENSG00000134690	CDCA8	cell division cycle associated 8 [Source:HGNC Symbol;Acc:HGNC:14629]	55143	protein_coding
2.84217	4.28463	1.68819	0.000313592	0.00138167	ENSG00000231977	ENSG00000231977	novel transcript	NA	lncRNA
2.59217	4.28392	1.63821	0.000264701	0.00119136	ENSG00000169862	CTNND2	catenin delta 2 [Source:HGNC Symbol;Acc:HGNC:2516]	1501	protein_coding
258.29	4.28344	0.612279	5.51588e-13	1.0334e-11	ENSG00000198948	MFAP3L	microfibril associated protein 3 like [Source:HGNC Symbol;Acc:HGNC:29083]	101928198	protein_coding
34.2382	4.28261	1.1499	1.25405e-05	7.65271e-05	ENSG00000091536	MYO15A	myosin XVA [Source:HGNC Symbol;Acc:HGNC:7594]	51168	protein_coding
3.74856	4.2821	1.53146	0.000173871	0.000818601	ENSG00000150201	FXYD4	FXYD domain containing ion transport regulator 4 [Source:HGNC Symbol;Acc:HGNC:4028]	53828	protein_coding
728.161	-4.28186	0.221276	5.62956e-84	1.8322e-81	ENSG00000065328	MCM10	minichromosome maintenance 10 replication initiation factor [Source:HGNC Symbol;Acc:HGNC:18043]	55388	protein_coding
199.633	4.28152	0.615242	7.13677e-13	1.32728e-11	ENSG00000089723	OTUB2	OTU deubiquitinase, ubiquitin aldehyde binding 2 [Source:HGNC Symbol;Acc:HGNC:20351]	78990	protein_coding
245.297	4.28102	0.348736	3.25099e-35	2.39217e-33	ENSG00000095739	BAMBI	BMP and activin membrane bound inhibitor [Source:HGNC Symbol;Acc:HGNC:30251]	25805	retained_intron
5.19346	4.27997	1.35915	7.03898e-05	0.000363638	ENSG00000171885	AQP4	aquaporin 4 [Source:HGNC Symbol;Acc:HGNC:637]	361	protein_coding
14.1494	4.27749	0.945423	6.31609e-07	5.09988e-06	ENSG00000187686	KRT18P59	keratin 18 pseudogene 59 [Source:HGNC Symbol;Acc:HGNC:48886]	NA	processed_transcript
8.75121	4.27665	1.99286	0.000679584	0.00274799	ENSG00000232485	RPL37A-DT	RPL37A divergent transcript [Source:HGNC Symbol;Acc:HGNC:40510]	NA	lncRNA
9.80472	-4.27332	1.19353	1.99425e-05	0.000116355	ENSG00000261371	PECAM1	platelet and endothelial cell adhesion molecule 1 [Source:HGNC Symbol;Acc:HGNC:8823]	5175	protein_coding
3.88614	4.27238	1.41441	9.93765e-05	0.000497392	ENSG00000244342	LINC00698	long intergenic non-protein coding RNA 698 [Source:HGNC Symbol;Acc:HGNC:27720]	285401	lncRNA
357.299	-4.27176	0.29116	2.69044e-49	3.39798e-47	ENSG00000123219	CENPK	centromere protein K [Source:HGNC Symbol;Acc:HGNC:29479]	64105	protein_coding
2.3639	4.26973	1.56946	0.000209276	0.00096682	ENSG00000113749	HRH2	histamine receptor H2 [Source:HGNC Symbol;Acc:HGNC:5183]	3274	protein_coding
17.3607	4.26973	0.817938	2.53582e-08	2.59156e-07	ENSG00000244588	RAD21L1	RAD21 cohesin complex component like 1 [Source:HGNC Symbol;Acc:HGNC:16271]	642636	protein_coding
17.2344	-4.26847	0.860074	8.90778e-08	8.29541e-07	ENSG00000283992	SLURP2	secreted LY6/PLAUR domain containing 2 [Source:HGNC Symbol;Acc:HGNC:25549]	432355	protein_coding
7.38088	-4.26766	1.31847	5.54165e-05	0.000293329	ENSG00000175287	PHYHD1	phytanoyl-CoA dioxygenase domain containing 1 [Source:HGNC Symbol;Acc:HGNC:23396]	254295	protein_coding
187.02	4.26514	0.701781	2.2024e-10	3.02217e-09	ENSG00000130830	MPP1	membrane palmitoylated protein 1 [Source:HGNC Symbol;Acc:HGNC:7219]	4354	protein_coding
486.366	4.26302	0.480666	1.79576e-19	5.6984e-18	ENSG00000154917	RAB6B	RAB6B, member RAS oncogene family [Source:HGNC Symbol;Acc:HGNC:14902]	51560	protein_coding
4.06521	4.26066	1.99464	0.000700014	0.00281759	ENSG00000181215	C4orf50	chromosome 4 open reading frame 50 [Source:HGNC Symbol;Acc:HGNC:33766]	389197	nonsense_mediated_decay
49.0151	4.2603	0.607328	4.84296e-13	9.11366e-12	ENSG00000272831	ENSG00000272831	novel transcript, antisense to RABGEF1	NA	lncRNA
47.0978	4.25975	0.692365	1.39924e-10	1.96793e-09	ENSG00000206172	HBA1	hemoglobin subunit alpha 1 [Source:HGNC Symbol;Acc:HGNC:4823]	3039	protein_coding
25.8869	4.25836	0.889209	1.99233e-07	1.74706e-06	ENSG00000103184	SEC14L5	SEC14 like lipid binding 5 [Source:HGNC Symbol;Acc:HGNC:29032]	9717	protein_coding
17.7118	4.25751	1.1748	1.7417e-05	0.000103306	ENSG00000196951	SCOC-AS1	SCOC antisense RNA 1 [Source:HGNC Symbol;Acc:HGNC:50601]	100129858	lncRNA
46.113	4.25642	0.945997	7.01623e-07	5.62051e-06	ENSG00000203930	LINC00632	long intergenic non-protein coding RNA 632 [Source:HGNC Symbol;Acc:HGNC:27865]	NA	lncRNA
2.82358	4.25435	1.49619	0.000156803	0.000747251	ENSG00000181626	ANKRD62	ankyrin repeat domain 62 [Source:HGNC Symbol;Acc:HGNC:35241]	342850	protein_coding
2.51928	4.25103	1.60205	0.000246696	0.00111913	ENSG00000168875	SOX14	SRY-box transcription factor 14 [Source:HGNC Symbol;Acc:HGNC:11193]	8403	protein_coding
225.528	4.24941	0.615167	1.02307e-12	1.87251e-11	ENSG00000006740	ARHGAP44	Rho GTPase activating protein 44 [Source:HGNC Symbol;Acc:HGNC:29096]	9912	protein_coding
272.028	4.24911	0.365866	9.30449e-32	6.07208e-30	ENSG00000108370	RGS9	regulator of G protein signaling 9 [Source:HGNC Symbol;Acc:HGNC:10004]	8787	processed_transcript
8.31755	-4.24747	1.58339	0.000231124	0.00105395	ENSG00000231513	E2F6P4	E2F transcription factor 6 pseudogene 4 [Source:HGNC Symbol;Acc:HGNC:51452]	NA	processed_pseudogene
14.2325	4.24667	1.17518	1.80339e-05	0.000106492	ENSG00000198939	ZFP2	ZFP2 zinc finger protein [Source:HGNC Symbol;Acc:HGNC:26138]	80108	protein_coding
328.514	4.24542	0.455579	2.93293e-21	1.0576e-19	ENSG00000139438	FAM222A	family with sequence similarity 222 member A [Source:HGNC Symbol;Acc:HGNC:25915]	84915	protein_coding
61.3285	4.24537	3.11073	0.00134839	0.00502572	ENSG00000183570	PCBP3	poly(rC) binding protein 3 [Source:HGNC Symbol;Acc:HGNC:8651]	54039	processed_transcript
55.7158	4.24264	1.03577	3.43481e-06	2.38306e-05	ENSG00000139344	AMDHD1	amidohydrolase domain containing 1 [Source:HGNC Symbol;Acc:HGNC:28577]	144193	protein_coding
6.04008	4.23565	1.59857	0.000250789	0.00113584	ENSG00000259495	ENSG00000259495	novel transcript	NA	lncRNA
907.49	-4.23344	0.296078	6.18954e-47	7.10985e-45	ENSG00000024526	DEPDC1	DEP domain containing 1 [Source:HGNC Symbol;Acc:HGNC:22949]	55635	protein_coding
612.899	4.22969	0.36644	2.14229e-31	1.36988e-29	ENSG00000105419	MEIS3	Meis homeobox 3 [Source:HGNC Symbol;Acc:HGNC:29537]	56917	retained_intron
7.38431	4.22915	2.07204	0.000840097	0.00330033	ENSG00000103175	WFDC1	WAP four-disulfide core domain 1 [Source:HGNC Symbol;Acc:HGNC:15466]	58189	protein_coding
54.5816	-4.22678	0.744991	2.28964e-09	2.75343e-08	ENSG00000156284	CLDN8	claudin 8 [Source:HGNC Symbol;Acc:HGNC:2050]	9073	protein_coding
10.3491	-4.22671	1.26953	4.29793e-05	0.000233085	ENSG00000116157	GPX7	glutathione peroxidase 7 [Source:HGNC Symbol;Acc:HGNC:4559]	2882	protein_coding
3.34784	-4.22649	1.38918	9.53074e-05	0.000478819	ENSG00000213606	AKR1B10P1	aldo-keto reductase family 1 member B10 pseudogene 1 [Source:HGNC Symbol;Acc:HGNC:45062]	NA	processed_pseudogene
8.7604	-4.22209	1.09936	8.55092e-06	5.40657e-05	ENSG00000197353	LYPD2	LY6/PLAUR domain containing 2 [Source:HGNC Symbol;Acc:HGNC:25215]	137797	protein_coding
8.54284	-4.21862	1.43877	0.000127313	0.00061927	ENSG00000234373	SNX18P7	sorting nexin 18 pseudogene 7 [Source:HGNC Symbol;Acc:HGNC:39615]	NA	processed_pseudogene
687.514	-4.2181	0.144806	4.44859e-187	6.27399e-184	ENSG00000163507	CIP2A	cellular inhibitor of PP2A [Source:HGNC Symbol;Acc:HGNC:29302]	57650	protein_coding
49.4544	4.21334	1.43132	0.000123832	0.000603843	ENSG00000225339	ENSG00000225339	novel transcript, antisense to C6orf1	NA	lncRNA
1111.56	-4.21263	0.304402	4.09958e-44	4.24783e-42	ENSG00000169679	BUB1	BUB1 mitotic checkpoint serine/threonine kinase [Source:HGNC Symbol;Acc:HGNC:1148]	699	protein_coding
8.24981	4.2106	1.59251	0.00025718	0.00116088	ENSG00000261678	SCRT1	scratch family transcriptional repressor 1 [Source:HGNC Symbol;Acc:HGNC:15950]	83482	protein_coding
10.858	4.20983	1.96558	0.000720966	0.00289138	ENSG00000137434	C6orf52	chromosome 6 open reading frame 52 [Source:HGNC Symbol;Acc:HGNC:20881]	347744	protein_coding
2002.33	-4.20907	0.159774	1.75353e-153	1.71212e-150	ENSG00000140525	FANCI	FA complementation group I [Source:HGNC Symbol;Acc:HGNC:25568]	55215	protein_coding
36.0055	4.20853	0.89932	3.23868e-07	2.73783e-06	ENSG00000104814	MAP4K1	mitogen-activated protein kinase kinase kinase kinase 1 [Source:HGNC Symbol;Acc:HGNC:6863]	11184	processed_transcript
199.701	-4.20826	1.83118	0.000539587	0.00223677	ENSG00000099260	PALMD	palmdelphin [Source:HGNC Symbol;Acc:HGNC:15846]	54873	protein_coding
24.9418	4.20814	1.09453	8.43713e-06	5.34661e-05	ENSG00000133519	ZDHHC8P1	ZDHHC8 pseudogene 1 [Source:HGNC Symbol;Acc:HGNC:26461]	NA	processed_transcript
105.206	4.20764	0.412758	5.46352e-25	2.44615e-23	ENSG00000115266	APC2	APC regulator of WNT signaling pathway 2 [Source:HGNC Symbol;Acc:HGNC:24036]	10297	protein_coding
2.87614	4.20579	1.64441	0.000313537	0.00138167	ENSG00000168959	GRM5	glutamate metabotropic receptor 5 [Source:HGNC Symbol;Acc:HGNC:4597]	2915	protein_coding
9.32819	4.20446	1.19908	2.53949e-05	0.000144546	ENSG00000110436	SLC1A2	solute carrier family 1 member 2 [Source:HGNC Symbol;Acc:HGNC:10940]	6506	protein_coding
39.9976	4.20284	0.971234	1.41439e-06	1.06671e-05	ENSG00000089163	SIRT4	sirtuin 4 [Source:HGNC Symbol;Acc:HGNC:14932]	23409	protein_coding
42.4738	4.20278	0.54403	2.54131e-15	5.98458e-14	ENSG00000184828	ZBTB7C	zinc finger and BTB domain containing 7C [Source:HGNC Symbol;Acc:HGNC:31700]	201501	protein_coding
225.587	4.20191	0.337826	4.42093e-36	3.38042e-34	ENSG00000180720	CHRM4	cholinergic receptor muscarinic 4 [Source:HGNC Symbol;Acc:HGNC:1953]	1132	protein_coding
708.791	-4.20146	0.348125	4.1775e-34	2.94583e-32	ENSG00000169607	CKAP2L	cytoskeleton associated protein 2 like [Source:HGNC Symbol;Acc:HGNC:26877]	150468	protein_coding
26.7563	4.20121	0.769768	7.40133e-09	8.2207e-08	ENSG00000260896	ARLNC1	androgen receptor regulated long noncoding RNA 1 [Source:HGNC Symbol;Acc:HGNC:53032]	100996425	lncRNA
2.4854	4.2004	1.59262	0.000262402	0.00118277	ENSG00000172752	COL6A5	collagen type VI alpha 5 chain [Source:HGNC Symbol;Acc:HGNC:26674]	256076	nonsense_mediated_decay
2431.88	-4.19905	0.293055	4.04919e-47	4.75892e-45	ENSG00000117724	CENPF	centromere protein F [Source:HGNC Symbol;Acc:HGNC:1857]	1063	processed_transcript
4.53319	4.192	1.81655	0.000535213	0.00221972	ENSG00000289072	ENSG00000289072	novel transcript	NA	lncRNA
3.76758	4.19144	1.74843	0.000446419	0.00188911	ENSG00000255052	FAM66D	family with sequence similarity 66 member D [Source:HGNC Symbol;Acc:HGNC:24159]	112268389	lncRNA
11.1422	4.19027	1.99388	0.000784765	0.00310991	ENSG00000101098	RIMS4	regulating synaptic membrane exocytosis 4 [Source:HGNC Symbol;Acc:HGNC:16183]	140730	protein_coding
6.52589	-4.18833	1.52448	0.000203658	0.000943614	ENSG00000136695	IL36RN	interleukin 36 receptor antagonist [Source:HGNC Symbol;Acc:HGNC:15561]	26525	protein_coding
3.58982	-4.18688	1.41795	0.000122081	0.000596562	ENSG00000272979	ENSG00000272979	novel transcript, antisense to MFSD6	NA	lncRNA
9.0221	-4.18217	1.4255	0.000128391	0.000624153	ENSG00000112761	CCN6	cellular communication network factor 6 [Source:HGNC Symbol;Acc:HGNC:12771]	8838	nonsense_mediated_decay
43.4909	4.17648	1.01958	3.43798e-06	2.38409e-05	ENSG00000138400	MDH1B	malate dehydrogenase 1B [Source:HGNC Symbol;Acc:HGNC:17836]	130752	protein_coding
5.61556	4.17549	1.6851	0.000379663	0.00163886	ENSG00000264235	MYL12-AS1	MYL12A and MYL12B antisense RNA 1 [Source:HGNC Symbol;Acc:HGNC:55331]	104968399	lncRNA
111.436	-4.17512	1.23449	3.7188e-05	0.000204429	ENSG00000158315	RHBDL2	rhomboid like 2 [Source:HGNC Symbol;Acc:HGNC:16083]	54933	protein_coding
15.7395	4.17014	1.09836	9.96286e-06	6.20655e-05	ENSG00000231133	HAR1B	highly accelerated region 1B [Source:HGNC Symbol;Acc:HGNC:33118]	768097	lncRNA
92.9593	4.16222	1.21668	3.31699e-05	0.000184055	ENSG00000223573	TINCR	TINCR ubiquitin domain containing [Source:HGNC Symbol;Acc:HGNC:14607]	NA	protein_coding
13.8638	4.16197	0.725774	1.62388e-09	1.99921e-08	ENSG00000186952	TMEM232	transmembrane protein 232 [Source:HGNC Symbol;Acc:HGNC:37270]	642987	processed_transcript
14.6931	4.15974	1.798	0.000540063	0.00223837	ENSG00000166704	ZNF606	zinc finger protein 606 [Source:HGNC Symbol;Acc:HGNC:25879]	80095	nonsense_mediated_decay
7.01954	4.1596	1.92804	0.00072793	0.00291609	ENSG00000236393	ENSG00000236393	novel transcript	101927476	lncRNA
946.607	-4.15645	0.176878	1.22673e-122	7.78543e-120	ENSG00000122966	CIT	citron rho-interacting serine/threonine kinase [Source:HGNC Symbol;Acc:HGNC:1985]	11113	protein_coding
6.33599	4.15516	1.62774	0.000325307	0.00142753	ENSG00000244414	CFHR1	complement factor H related 1 [Source:HGNC Symbol;Acc:HGNC:4888]	3078	protein_coding
7.40716	4.15144	2.12262	0.00102367	0.00393266	ENSG00000138741	TRPC3	transient receptor potential cation channel subfamily C member 3 [Source:HGNC Symbol;Acc:HGNC:12335]	7222	protein_coding
108.096	4.14792	0.376259	7.82342e-29	4.45303e-27	ENSG00000107518	ATRNL1	attractin like 1 [Source:HGNC Symbol;Acc:HGNC:29063]	26033	nonsense_mediated_decay
29.177	4.14747	1.046	5.54688e-06	3.67371e-05	ENSG00000248898	ENSG00000248898	novel transcript	NA	lncRNA
11.3218	4.14729	1.87306	0.000660988	0.00267963	ENSG00000223669	ENSG00000223669	novel transcript	NA	lncRNA
858.96	-4.14512	0.210458	6.83461e-87	2.40977e-84	ENSG00000112742	TTK	TTK protein kinase [Source:HGNC Symbol;Acc:HGNC:12401]	7272	protein_coding
6.61601	4.14415	1.38543	0.000111938	0.000551563	ENSG00000050767	COL23A1	collagen type XXIII alpha 1 chain [Source:HGNC Symbol;Acc:HGNC:22990]	91522	nonsense_mediated_decay
8.31572	4.14274	1.2763	5.56552e-05	0.00029453	ENSG00000169744	LDB2	LIM domain binding 2 [Source:HGNC Symbol;Acc:HGNC:6533]	9079	protein_coding
92.9743	-4.13598	0.832848	8.71243e-08	8.1284e-07	ENSG00000120341	SEC16B	SEC16 homolog B, endoplasmic reticulum export factor [Source:HGNC Symbol;Acc:HGNC:30301]	111240474	processed_transcript
156.811	4.13583	1.36644	0.000102139	0.00050871	ENSG00000177238	TRIM72	tripartite motif containing 72 [Source:HGNC Symbol;Acc:HGNC:32671]	493829	protein_coding
4.88499	4.13411	1.56901	0.000272257	0.00122176	ENSG00000186335	SLC36A2	solute carrier family 36 member 2 [Source:HGNC Symbol;Acc:HGNC:18762]	153201	protein_coding
3.13433	4.13109	1.50218	0.000207159	0.000957738	ENSG00000217455	ENSG00000217455	novel transcript	NA	lncRNA
33.3944	4.12961	0.928608	8.67452e-07	6.80926e-06	ENSG00000146250	PRSS35	serine protease 35 [Source:HGNC Symbol;Acc:HGNC:21387]	167681	protein_coding
108.044	4.12891	0.293719	1.95852e-45	2.15234e-43	ENSG00000186648	CARMIL3	capping protein regulator and myosin 1 linker 3 [Source:HGNC Symbol;Acc:HGNC:20272]	90668	protein_coding
94.1782	-4.12847	1.12773	1.56898e-05	9.38724e-05	ENSG00000140519	RHCG	Rh family C glycoprotein [Source:HGNC Symbol;Acc:HGNC:18140]	51458	nonsense_mediated_decay
78.5336	4.12297	0.764447	1.03244e-08	1.12342e-07	ENSG00000155792	DEPTOR	DEP domain containing MTOR interacting protein [Source:HGNC Symbol;Acc:HGNC:22953]	64798	protein_coding
6.68703	4.11778	1.20937	3.50464e-05	0.000193579	ENSG00000204869	IGFL4	IGF like family member 4 [Source:HGNC Symbol;Acc:HGNC:32931]	444882	protein_coding
390.052	4.11735	0.41924	2.3666e-23	9.78479e-22	ENSG00000025039	RRAGD	Ras related GTP binding D [Source:HGNC Symbol;Acc:HGNC:19903]	58528	protein_coding
2.40848	4.11586	1.64605	0.000372937	0.00161339	ENSG00000225581	TRIM53AP	tripartite motif containing 53A, pseudogene [Source:HGNC Symbol;Acc:HGNC:19025]	NA	unprocessed_pseudogene
4.51513	4.11536	1.76069	0.000528829	0.00219681	ENSG00000250891	LINC02208	long intergenic non-protein coding RNA 2208 [Source:HGNC Symbol;Acc:HGNC:52978]	NA	lncRNA
8.46122	-4.11456	1.20539	3.41661e-05	0.000189087	ENSG00000283283	ENSG00000283283	novel pseudogene, similar to zonadhesin (Zan)	NA	unprocessed_pseudogene
107.559	4.11092	1.12747	1.64778e-05	9.80558e-05	ENSG00000149927	DOC2A	double C2 domain alpha [Source:HGNC Symbol;Acc:HGNC:2985]	8448	protein_coding
456.437	-4.10961	0.266508	3.42913e-54	4.89056e-52	ENSG00000175643	RMI2	RecQ mediated genome instability 2 [Source:HGNC Symbol;Acc:HGNC:28349]	116028	retained_intron
4.49319	4.10632	1.73077	0.000494156	0.00206768	ENSG00000147378	FATE1	fetal and adult testis expressed 1 [Source:HGNC Symbol;Acc:HGNC:24683]	89885	protein_coding
162.845	4.10397	0.667379	1.41997e-10	1.99377e-09	ENSG00000184194	GPR173	G protein-coupled receptor 173 [Source:HGNC Symbol;Acc:HGNC:18186]	54328	protein_coding
733.083	-4.10316	0.228362	1.01633e-72	2.55452e-70	ENSG00000135476	ESPL1	extra spindle pole bodies like 1, separase [Source:HGNC Symbol;Acc:HGNC:16856]	9700	protein_coding
449.493	4.10185	0.556379	3.69692e-14	7.81432e-13	ENSG00000185664	PMEL	premelanosome protein [Source:HGNC Symbol;Acc:HGNC:10880]	6490	protein_coding
72.8161	-4.10178	1.05046	6.86907e-06	4.45752e-05	ENSG00000267795	SMIM22	small integral membrane protein 22 [Source:HGNC Symbol;Acc:HGNC:48329]	440335	protein_coding
33.3103	4.10175	0.818879	7.07055e-08	6.695e-07	ENSG00000133640	LRRIQ1	leucine rich repeats and IQ motif containing 1 [Source:HGNC Symbol;Acc:HGNC:25708]	84125	retained_intron
6.53746	4.1012	2.08367	0.00104886	0.00401785	ENSG00000269761	ENSG00000269761	MAP/microtubule affinity-regulating kinase (MARK2) pseudogene	NA	processed_pseudogene
119.763	-4.10076	1.31399	7.98166e-05	0.000407712	ENSG00000271503	CCL5	C-C motif chemokine ligand 5 [Source:HGNC Symbol;Acc:HGNC:10632]	6352	protein_coding
2.33877	4.10045	1.65818	0.000399534	0.00171588	ENSG00000231976	FAM238B	family with sequence similarity 238 member B [Source:HGNC Symbol;Acc:HGNC:44917]	NA	processed_transcript
392.677	-4.10019	0.188251	1.05307e-105	5.04402e-103	ENSG00000154839	SKA1	spindle and kinetochore associated complex subunit 1 [Source:HGNC Symbol;Acc:HGNC:28109]	220134	protein_coding
9.09352	4.09952	1.2438	4.85488e-05	0.000260397	ENSG00000271698	ENSG00000271698	novel transcript	NA	nonsense_mediated_decay
34.5759	4.09937	1.67222	0.000418957	0.00179081	ENSG00000261794	GOLGA8H	golgin A8 family member H [Source:HGNC Symbol;Acc:HGNC:37443]	728498	protein_coding
3.6109	4.09812	1.92296	0.000798338	0.00315728	ENSG00000261739	GOLGA8S	golgin A8 family member S [Source:HGNC Symbol;Acc:HGNC:44409]	653061	retained_intron
432.947	-4.09607	0.411904	6.95766e-24	2.95363e-22	ENSG00000203760	CENPW	centromere protein W [Source:HGNC Symbol;Acc:HGNC:21488]	387103	protein_coding
99.1638	4.0911	0.902944	6.08951e-07	4.94524e-06	ENSG00000143847	PPFIA4	PTPRF interacting protein alpha 4 [Source:HGNC Symbol;Acc:HGNC:9248]	8497	processed_transcript
5.29648	4.0901	1.87679	0.000734346	0.00293993	ENSG00000248590	GLDCP1	glycine decarboxylase pseudogene 1 [Source:HGNC Symbol;Acc:HGNC:4314]	NA	transcribed_processed_pseudogene
62.9673	4.08901	0.944692	1.39891e-06	1.05787e-05	ENSG00000184497	TMEM255B	transmembrane protein 255B [Source:HGNC Symbol;Acc:HGNC:28297]	348013	protein_coding
5.37835	-4.08826	1.44603	0.000173864	0.000818601	ENSG00000271344	ENSG00000271344	novel transcript	NA	lncRNA
394.091	4.08636	0.521526	1.07856e-15	2.60764e-14	ENSG00000121743	GJA3	gap junction protein alpha 3 [Source:HGNC Symbol;Acc:HGNC:4277]	2700	protein_coding
149.43	4.08491	0.749017	7.47319e-09	8.29171e-08	ENSG00000166313	APBB1	amyloid beta precursor protein binding family B member 1 [Source:HGNC Symbol;Acc:HGNC:581]	322	processed_transcript
127.337	4.0849	1.0499	7.21351e-06	4.65131e-05	ENSG00000101076	HNF4A	hepatocyte nuclear factor 4 alpha [Source:HGNC Symbol;Acc:HGNC:5024]	3172	protein_coding
14.2333	4.08295	1.3819	0.000125496	0.000611017	ENSG00000186510	CLCNKA	chloride voltage-gated channel Ka [Source:HGNC Symbol;Acc:HGNC:2026]	1187	processed_transcript
143.07	4.08219	0.859878	2.36919e-07	2.05131e-06	ENSG00000136883	KIF12	kinesin family member 12 [Source:HGNC Symbol;Acc:HGNC:21495]	113220	protein_coding
5.01714	4.08178	1.48994	0.000216631	0.000995728	ENSG00000224819	ENSG00000224819	novel transcript	NA	lncRNA
5.02595	4.07891	1.22165	4.2925e-05	0.00023289	ENSG00000248431	ENSG00000248431	novel transcript	NA	lncRNA
388.098	-4.07772	1.66628	0.0004277	0.00182174	ENSG00000121742	GJB6	gap junction protein beta 6 [Source:HGNC Symbol;Acc:HGNC:4288]	10804	protein_coding
3.88951	4.07753	1.66418	0.00042496	0.00181159	ENSG00000287337	ENSG00000287337	novel transcript, antisense to MKS1	105371841	lncRNA
169.767	-4.07686	0.311002	8.23247e-40	7.23147e-38	ENSG00000284946	ENSG00000284946	novel protein	NA	nonsense_mediated_decay
14.5271	4.07497	2.32086	0.00142586	0.00527883	ENSG00000154342	WNT3A	Wnt family member 3A [Source:HGNC Symbol;Acc:HGNC:15983]	89780	protein_coding
86.3216	-4.07191	1.39281	0.000136564	0.000659715	ENSG00000149021	SCGB1A1	secretoglobin family 1A member 1 [Source:HGNC Symbol;Acc:HGNC:12523]	7356	protein_coding
6.79886	4.0718	1.33188	9.56739e-05	0.00048047	ENSG00000135312	HTR1B	5-hydroxytryptamine receptor 1B [Source:HGNC Symbol;Acc:HGNC:5287]	3351	protein_coding
5.44211	4.06985	1.8747	0.000756456	0.00301608	ENSG00000277058	HNRNPCL3	heterogeneous nuclear ribonucleoprotein C like 3 [Source:HGNC Symbol;Acc:HGNC:51235]	649330	protein_coding
5.12445	-4.06775	1.56937	0.000309903	0.00136869	ENSG00000224273	ENSG00000224273	pseudogene similar to part of RAB guanine nucleotide exchange factor (GEF) 1 RABGEF1	NA	transcribed_unprocessed_pseudogene
30.43	-4.06681	0.756305	1.11408e-08	1.20709e-07	ENSG00000130701	RBBP8NL	RBBP8 N-terminal like [Source:HGNC Symbol;Acc:HGNC:16144]	140893	protein_coding
185.816	4.06392	0.662998	1.59299e-10	2.21952e-09	ENSG00000105649	RAB3A	RAB3A, member RAS oncogene family [Source:HGNC Symbol;Acc:HGNC:9777]	5864	protein_coding
7.19404	4.06075	1.93422	0.000868673	0.00339682	ENSG00000250770	ENSG00000250770	tetraspanin 11 (TSPAN11) pseudogene	NA	processed_transcript
1147.35	-4.05879	0.654261	1.01286e-10	1.45597e-09	ENSG00000271447	MMP28	matrix metallopeptidase 28 [Source:HGNC Symbol;Acc:HGNC:14366]	79148	protein_coding
4.73307	4.0577	1.62988	0.000393355	0.00169134	ENSG00000143257	NR1I3	nuclear receptor subfamily 1 group I member 3 [Source:HGNC Symbol;Acc:HGNC:7969]	9970	protein_coding
301.707	-4.05452	0.19732	2.38331e-94	9.60361e-92	ENSG00000127423	AUNIP	aurora kinase A and ninein interacting protein [Source:HGNC Symbol;Acc:HGNC:28363]	79000	protein_coding
27.2333	4.05351	0.85485	2.41807e-07	2.09006e-06	ENSG00000166736	HTR3A	5-hydroxytryptamine receptor 3A [Source:HGNC Symbol;Acc:HGNC:5297]	3359	protein_coding
18.4325	4.05049	1.27607	6.94706e-05	0.000359255	ENSG00000213199	ASIC3	acid sensing ion channel subunit 3 [Source:HGNC Symbol;Acc:HGNC:101]	9311	protein_coding
17.6719	4.04845	2.10704	0.00117849	0.00445658	ENSG00000106633	GCK	glucokinase [Source:HGNC Symbol;Acc:HGNC:4195]	2645	protein_coding
16.5147	4.04633	1.2124	4.32824e-05	0.000234529	ENSG00000156687	UNC5D	unc-5 netrin receptor D [Source:HGNC Symbol;Acc:HGNC:18634]	137970	protein_coding
10.3434	4.04577	2.19488	0.00131991	0.00492824	ENSG00000125726	CD70	CD70 molecule [Source:HGNC Symbol;Acc:HGNC:11937]	970	protein_coding
10.2197	4.04557	1.49179	0.000234966	0.0010707	ENSG00000276203	ANKRD20A3P	ankyrin repeat domain 20 family member A3, pseudogene [Source:HGNC Symbol;Acc:HGNC:31981]	642929	retained_intron
17.6211	4.03458	1.95549	0.000944556	0.00366476	ENSG00000144596	GRIP2	glutamate receptor interacting protein 2 [Source:HGNC Symbol;Acc:HGNC:23841]	80852	protein_coding
4.84803	4.0337	2.18	0.00132207	0.00493489	ENSG00000237850	ENSG00000237850	novel golgin subfamily A member 6 like protein	645202	protein_coding
104.003	4.0336	0.890841	6.11404e-07	4.96199e-06	ENSG00000140876	NUDT7	nudix hydrolase 7 [Source:HGNC Symbol;Acc:HGNC:8054]	283927	protein_coding
2.78954	4.03357	1.84383	0.000750742	0.00299707	ENSG00000139767	SRRM4	serine/arginine repetitive matrix 4 [Source:HGNC Symbol;Acc:HGNC:29389]	84530	protein_coding
5.40729	-4.03165	1.34768	0.000115334	0.000566373	ENSG00000100399	CHADL	chondroadherin like [Source:HGNC Symbol;Acc:HGNC:25165]	150356	protein_coding
162.025	4.0306	2.19428	0.00135008	0.00503129	ENSG00000146674	IGFBP3	insulin like growth factor binding protein 3 [Source:HGNC Symbol;Acc:HGNC:5472]	3486	protein_coding
2.8872	4.02977	1.66786	0.000469295	0.00197384	ENSG00000267472	ARHGAP27P2	Rho GTPase activating protein 27 pseudogene 2 [Source:HGNC Symbol;Acc:HGNC:53771]	NA	processed_pseudogene
10.0069	-4.02953	1.70845	0.000531389	0.00220602	ENSG00000225206	MIR137HG	MIR137 host gene [Source:HGNC Symbol;Acc:HGNC:42871]	400765	lncRNA
19.9629	4.02951	1.36586	0.000128834	0.000626068	ENSG00000121101	TEX14	testis expressed 14, intercellular bridge forming factor [Source:HGNC Symbol;Acc:HGNC:11737]	56155	protein_coding
33.3362	4.02776	1.51437	0.000268449	0.00120659	ENSG00000055813	CCDC85A	coiled-coil domain containing 85A [Source:HGNC Symbol;Acc:HGNC:29400]	114800	protein_coding
4.49602	-4.02758	1.6221	0.000405112	0.0017369	ENSG00000267120	ENSG00000267120	novel transcript	NA	nonsense_mediated_decay
167.889	4.02489	1.44337	0.000195751	0.000910589	ENSG00000133433	GSTT2B	glutathione S-transferase theta 2B [Source:HGNC Symbol;Acc:HGNC:33437]	653689	protein_coding
1183.91	-4.02233	0.136267	5.11191e-192	7.63358e-189	ENSG00000071539	TRIP13	thyroid hormone receptor interactor 13 [Source:HGNC Symbol;Acc:HGNC:12307]	9319	retained_intron
24.56	4.01967	0.903589	8.49904e-07	6.69221e-06	ENSG00000244468	ENSG00000244468	novel transcript	NA	lncRNA
108.21	4.01907	0.904668	8.71078e-07	6.83349e-06	ENSG00000272068	BCAN-AS1	BCAN antisense RNA 1 [Source:HGNC Symbol;Acc:HGNC:55233]	NA	lncRNA
63.8457	4.0186	0.962244	2.51592e-06	1.79813e-05	ENSG00000112183	RBM24	RNA binding motif protein 24 [Source:HGNC Symbol;Acc:HGNC:21539]	221662	protein_coding
405.587	-4.01743	0.811263	9.12484e-08	8.48199e-07	ENSG00000136147	PHF11	PHD finger protein 11 [Source:HGNC Symbol;Acc:HGNC:17024]	51131	retained_intron
13.3392	4.01709	1.06682	1.10969e-05	6.84493e-05	ENSG00000168671	UGT3A2	UDP glycosyltransferase family 3 member A2 [Source:HGNC Symbol;Acc:HGNC:27266]	167127	protein_coding
164.69	-4.0115	0.588774	1.9383e-12	3.45304e-11	ENSG00000158402	CDC25C	cell division cycle 25C [Source:HGNC Symbol;Acc:HGNC:1727]	995	protein_coding
4.41784	4.00911	1.976	0.0010222	0.00392879	ENSG00000216863	LY86-AS1	LY86 antisense RNA 1 [Source:HGNC Symbol;Acc:HGNC:26593]	285780	lncRNA
258.719	4.00832	0.759581	1.84514e-08	1.93476e-07	ENSG00000177706	FAM20C	FAM20C golgi associated secretory pathway kinase [Source:HGNC Symbol;Acc:HGNC:22140]	56975	protein_coding
888.149	-4.00766	0.145427	1.07759e-167	1.36778e-164	ENSG00000138778	CENPE	centromere protein E [Source:HGNC Symbol;Acc:HGNC:1856]	1062	protein_coding
47.4047	4.00118	1.93762	0.000964966	0.00373538	ENSG00000175318	GRAMD2A	GRAM domain containing 2A [Source:HGNC Symbol;Acc:HGNC:27287]	196996	protein_coding
6.63718	4.00082	1.66669	0.000492947	0.00206307	ENSG00000223764	LINC02593	long intergenic non-protein coding RNA 2593 [Source:HGNC Symbol;Acc:HGNC:53933]	100130417	retained_intron
175.982	3.99788	0.964478	2.82582e-06	2.00275e-05	ENSG00000151692	RNF144A	ring finger protein 144A [Source:HGNC Symbol;Acc:HGNC:20457]	9781	protein_coding
35.1967	3.99743	0.863662	3.94296e-07	3.28723e-06	ENSG00000197168	NEK5	NIMA related kinase 5 [Source:HGNC Symbol;Acc:HGNC:7748]	341676	retained_intron
21353.2	-3.99531	0.481059	2.37252e-17	6.61129e-16	ENSG00000105974	CAV1	caveolin 1 [Source:HGNC Symbol;Acc:HGNC:1527]	857	protein_coding
3.90057	3.99358	1.94715	0.000994879	0.00383655	ENSG00000258789	ENSG00000258789	novel transcript, antisense to PTPN21	NA	lncRNA
3.63849	3.99159	2.02673	0.00114539	0.0043479	ENSG00000249167	SEMA6A-AS2	SEMA6A antisense RNA 2 [Source:HGNC Symbol;Acc:HGNC:52754]	105379132	lncRNA
5.5213	3.98829	2.18732	0.00142954	0.00528936	ENSG00000162669	HFM1	helicase for meiosis 1 [Source:HGNC Symbol;Acc:HGNC:20193]	164045	processed_transcript
933.108	-3.98807	0.347482	4.69714e-31	2.95152e-29	ENSG00000076382	SPAG5	sperm associated antigen 5 [Source:HGNC Symbol;Acc:HGNC:13452]	10615	retained_intron
54.5925	3.9854	1.47342	0.000244301	0.00110945	ENSG00000005961	ITGA2B	integrin subunit alpha 2b [Source:HGNC Symbol;Acc:HGNC:6138]	3674	protein_coding
133.23	3.98452	1.0801	1.43352e-05	8.6461e-05	ENSG00000204248	COL11A2	collagen type XI alpha 2 chain [Source:HGNC Symbol;Acc:HGNC:2187]	1302	protein_coding
8.5063	3.98363	0.972862	3.41144e-06	2.36809e-05	ENSG00000183307	TMEM121B	transmembrane protein 121B [Source:HGNC Symbol;Acc:HGNC:1844]	27439	protein_coding
13.9076	3.98352	2.20404	0.00146653	0.00540653	ENSG00000224099	ENSG00000224099	novel transcript	NA	lncRNA
116.802	3.98187	0.588729	2.70088e-12	4.7286e-11	ENSG00000079150	FKBP7	FKBP prolyl isomerase 7 [Source:HGNC Symbol;Acc:HGNC:3723]	51661	protein_coding
2.27588	3.97758	1.57695	0.000378898	0.00163639	ENSG00000262500	MAPK8IP1P1	mitogen-activated protein kinase 8 interacting protein 1 pseudogene 1 [Source:HGNC Symbol;Acc:HGNC:6885]	NA	processed_pseudogene
347.613	3.97558	0.405462	2.76929e-23	1.13572e-21	ENSG00000152503	TRIM36	tripartite motif containing 36 [Source:HGNC Symbol;Acc:HGNC:16280]	55521	protein_coding
4.47868	3.97395	1.66299	0.000511718	0.00213308	ENSG00000250130	GAPDHP43	glyceraldehyde 3 phosphate dehydrogenase pseudogene 43 [Source:HGNC Symbol;Acc:HGNC:37800]	NA	processed_pseudogene
1181.91	-3.97184	0.545908	7.40933e-14	1.52673e-12	ENSG00000017483	SLC38A5	solute carrier family 38 member 5 [Source:HGNC Symbol;Acc:HGNC:18070]	92745	protein_coding
37.3016	3.97154	1.13812	2.73276e-05	0.000154198	ENSG00000156427	FGF18	fibroblast growth factor 18 [Source:HGNC Symbol;Acc:HGNC:3674]	8817	protein_coding
368.05	3.96889	0.621105	3.1045e-11	4.7505e-10	ENSG00000166780	BMERB1	bMERB domain containing 1 [Source:HGNC Symbol;Acc:HGNC:19213]	89927	protein_coding
12.3633	3.96844	0.845694	2.95672e-07	2.52046e-06	ENSG00000187122	SLIT1	slit guidance ligand 1 [Source:HGNC Symbol;Acc:HGNC:11085]	6585	protein_coding
2.16988	3.96824	1.67076	0.000529774	0.00220004	ENSG00000253384	ENSG00000253384	family with sequence similarity 175, member A (FAM175A) pseudogene	NA	processed_pseudogene
13.0986	-3.96697	1.59956	0.000419494	0.0017922	ENSG00000232070	TMEM253	transmembrane protein 253 [Source:HGNC Symbol;Acc:HGNC:32545]	643382	nonsense_mediated_decay
104.316	-3.96676	1.22006	5.63265e-05	0.000297835	ENSG00000106560	GIMAP2	GTPase, IMAP family member 2 [Source:HGNC Symbol;Acc:HGNC:21789]	26157	retained_intron
3.43187	3.96672	1.77223	0.000707808	0.00284444	ENSG00000188282	RUFY4	RUN and FYVE domain containing 4 [Source:HGNC Symbol;Acc:HGNC:24804]	285180	processed_transcript
31.53	3.96639	2.28479	0.00162614	0.00590915	ENSG00000075891	PAX2	paired box 2 [Source:HGNC Symbol;Acc:HGNC:8616]	5076	protein_coding
39.8771	3.96495	0.681628	9.837e-10	1.24302e-08	ENSG00000137507	LRRC32	leucine rich repeat containing 32 [Source:HGNC Symbol;Acc:HGNC:4161]	2615	protein_coding
388.762	-3.96249	1.57583	0.000388327	0.00167313	ENSG00000196189	SEMA4A	semaphorin 4A [Source:HGNC Symbol;Acc:HGNC:10729]	64218	protein_coding
32.4373	3.96215	0.747666	1.62601e-08	1.71848e-07	ENSG00000188859	FAM78B	family with sequence similarity 78 member B [Source:HGNC Symbol;Acc:HGNC:13495]	149297	nonsense_mediated_decay
230.254	3.96028	1.10831	2.09388e-05	0.000121332	ENSG00000162174	ASRGL1	asparaginase and isoaspartyl peptidase 1 [Source:HGNC Symbol;Acc:HGNC:16448]	80150	protein_coding
62.1215	3.95996	1.13277	2.68007e-05	0.000151663	ENSG00000088543	C3orf18	chromosome 3 open reading frame 18 [Source:HGNC Symbol;Acc:HGNC:24837]	51161	protein_coding
5.50072	3.95786	1.72611	0.000635255	0.00258398	ENSG00000144290	SLC4A10	solute carrier family 4 member 10 [Source:HGNC Symbol;Acc:HGNC:13811]	57282	processed_transcript
626.818	-3.95492	0.254452	5.15592e-55	7.65428e-53	ENSG00000118193	KIF14	kinesin family member 14 [Source:HGNC Symbol;Acc:HGNC:19181]	9928	protein_coding
714.581	3.95453	0.388358	6.2069e-25	2.76922e-23	ENSG00000120149	MSX2	msh homeobox 2 [Source:HGNC Symbol;Acc:HGNC:7392]	4488	protein_coding
5.04463	-3.95424	1.40382	0.000186177	0.000869604	ENSG00000289546	ENSG00000289546	novel transcript, sense intronic to C21orf33and AGPAT3	NA	lncRNA
195.656	-3.95394	0.295669	2.46283e-41	2.2818e-39	ENSG00000125319	HROB	homologous recombination factor with OB-fold [Source:HGNC Symbol;Acc:HGNC:28460]	78995	protein_coding
2.56968	3.95231	1.7639	0.000710344	0.00285248	ENSG00000164037	SLC9B1	solute carrier family 9 member B1 [Source:HGNC Symbol;Acc:HGNC:24244]	150159	protein_coding
9.03474	3.95224	1.25858	7.77114e-05	0.000398381	ENSG00000205143	ARID3C	AT-rich interaction domain 3C [Source:HGNC Symbol;Acc:HGNC:21209]	138715	protein_coding
126.065	3.94824	0.600133	9.13725e-12	1.49747e-10	ENSG00000076555	ACACB	acetyl-CoA carboxylase beta [Source:HGNC Symbol;Acc:HGNC:85]	32	protein_coding
2064.73	-3.94781	0.99078	5.10182e-06	3.40739e-05	ENSG00000110031	LPXN	leupaxin [Source:HGNC Symbol;Acc:HGNC:14061]	9404	nonsense_mediated_decay
19.4197	-3.94421	0.659045	3.68918e-10	4.91124e-09	ENSG00000260581	ENSG00000260581	novel transcript, antisense to SPARC	105378231	lncRNA
10.8359	3.94395	2.39052	0.00181427	0.00650065	ENSG00000270277	ENSG00000270277	novel transcript, antisense to titin	NA	lncRNA
28.5602	3.94386	0.88732	8.50302e-07	6.69326e-06	ENSG00000055955	ITIH4	inter-alpha-trypsin inhibitor heavy chain 4 [Source:HGNC Symbol;Acc:HGNC:6169]	3700	protein_coding
1109.61	-3.94122	0.204084	1.27272e-83	4.0898e-81	ENSG00000164109	MAD2L1	mitotic arrest deficient 2 like 1 [Source:HGNC Symbol;Acc:HGNC:6763]	4085	protein_coding
29.6073	3.93838	1.31319	0.000115345	0.000566373	ENSG00000215045	GRID2IP	Grid2 interacting protein [Source:HGNC Symbol;Acc:HGNC:18464]	392862	protein_coding
3.14537	3.93625	1.91087	0.00102017	0.00392274	ENSG00000178796	RIIAD1	regulatory subunit of type II PKA R-subunit domain containing 1 [Source:HGNC Symbol;Acc:HGNC:26686]	284485	protein_coding
1049.87	-3.93427	0.130716	1.57738e-199	2.66956e-196	ENSG00000143476	DTL	denticleless E3 ubiquitin protein ligase homolog [Source:HGNC Symbol;Acc:HGNC:30288]	51514	protein_coding
6.94226	3.9311	1.52632	0.000340899	0.00148797	ENSG00000131080	EDA2R	ectodysplasin A2 receptor [Source:HGNC Symbol;Acc:HGNC:17756]	60401	protein_coding
426.48	3.92572	0.644445	1.94033e-10	2.67703e-09	ENSG00000158792	SPATA2L	spermatogenesis associated 2 like [Source:HGNC Symbol;Acc:HGNC:28393]	124044	protein_coding
290.898	-3.9256	1.16078	3.8215e-05	0.000209485	ENSG00000124664	SPDEF	SAM pointed domain containing ETS transcription factor [Source:HGNC Symbol;Acc:HGNC:17257]	25803	protein_coding
2.8783	-3.92452	1.70644	0.000637569	0.00259297	ENSG00000249574	ENSG00000249574	novel transcript	442497	lncRNA
377.338	-3.92437	0.367898	3.85594e-27	2.00588e-25	ENSG00000155115	GTF3C6	general transcription factor IIIC subunit 6 [Source:HGNC Symbol;Acc:HGNC:20872]	112495	protein_coding
35.961	-3.92422	0.875428	7.22315e-07	5.7717e-06	ENSG00000120156	TEK	TEK receptor tyrosine kinase [Source:HGNC Symbol;Acc:HGNC:11724]	7010	protein_coding
251.619	3.92237	1.56487	0.00040245	0.00172724	ENSG00000272636	DOC2B	double C2 domain beta [Source:HGNC Symbol;Acc:HGNC:2986]	8447	protein_coding
30.7406	-3.92085	1.16763	4.11124e-05	0.000224014	ENSG00000227039	ITGB2-AS1	ITGB2 antisense RNA 1 [Source:HGNC Symbol;Acc:HGNC:44304]	100505746	lncRNA
3.12532	3.92054	1.5536	0.00038709	0.00166808	ENSG00000279186	ENSG00000279186	TEC	NA	TEC
3.12532	3.92054	1.5536	0.00038709	0.00166808	ENSG00000279303	ENSG00000279303	TEC	NA	TEC
3.12532	3.92054	1.5536	0.00038709	0.00166808	ENSG00000279967	ENSG00000279967	TEC	NA	TEC
106.9	3.91699	0.480935	8.83456e-17	2.33619e-15	ENSG00000104490	NCALD	neurocalcin delta [Source:HGNC Symbol;Acc:HGNC:7655]	83988	protein_coding
15.1821	3.91568	1.02743	9.41551e-06	5.89596e-05	ENSG00000107147	KCNT1	potassium sodium-activated channel subfamily T member 1 [Source:HGNC Symbol;Acc:HGNC:18865]	57582	protein_coding
232.822	3.9137	0.366913	3.86791e-27	2.00799e-25	ENSG00000122877	EGR2	early growth response 2 [Source:HGNC Symbol;Acc:HGNC:3239]	1959	processed_transcript
8.5891	3.91168	1.27681	9.69859e-05	0.000486674	ENSG00000007174	DNAH9	dynein axonemal heavy chain 9 [Source:HGNC Symbol;Acc:HGNC:2953]	1770	protein_coding
45.6826	-3.91112	0.887255	9.80952e-07	7.6341e-06	ENSG00000278192	ENSG00000278192	novel transcript	NA	lncRNA
7.45617	3.91099	1.78799	0.000811332	0.00320468	ENSG00000213402	PTPRCAP	protein tyrosine phosphatase receptor type C associated protein [Source:HGNC Symbol;Acc:HGNC:9667]	5790	protein_coding
41.5642	3.91023	0.610872	2.84683e-11	4.3853e-10	ENSG00000258768	ENSG00000258768	novel transcript	NA	lncRNA
2.05341	3.91019	1.68037	0.000606004	0.00248049	ENSG00000229191	ENSG00000229191	novel transcript, antisense KIF21B	NA	lncRNA
662.855	-3.90881	0.155597	8.7898e-140	7.198e-137	ENSG00000091651	ORC6	origin recognition complex subunit 6 [Source:HGNC Symbol;Acc:HGNC:17151]	23594	nonsense_mediated_decay
999.229	3.90597	0.567684	1.19413e-12	2.16531e-11	ENSG00000106078	COBL	cordon-bleu WH2 repeat protein [Source:HGNC Symbol;Acc:HGNC:22199]	23242	protein_coding
1167.83	3.90381	0.224559	3.18126e-68	6.40949e-66	ENSG00000131711	MAP1B	microtubule associated protein 1B [Source:HGNC Symbol;Acc:HGNC:6836]	4131	protein_coding
738.09	-3.9029	0.258804	6.26067e-52	8.40918e-50	ENSG00000119403	PHF19	PHD finger protein 19 [Source:HGNC Symbol;Acc:HGNC:24566]	26147	protein_coding
7.86916	3.89911	1.39989	0.000204964	0.000948801	ENSG00000139200	PIANP	PILR alpha associated neural protein [Source:HGNC Symbol;Acc:HGNC:25338]	196500	protein_coding
27.2705	3.8934	1.1265	3.03654e-05	0.00016983	ENSG00000279012	OR51B2	olfactory receptor family 51 subfamily B member 2 [Source:HGNC Symbol;Acc:HGNC:14703]	79345	protein_coding
20.3062	3.89202	1.09247	2.16283e-05	0.000124927	ENSG00000164128	NPY1R	neuropeptide Y receptor Y1 [Source:HGNC Symbol;Acc:HGNC:7956]	4886	protein_coding
9.04432	-3.89071	1.17479	4.7327e-05	0.000254489	ENSG00000278962	ENSG00000278962	TEC	NA	TEC
23.474	3.88955	1.58268	0.000457037	0.00192794	ENSG00000154783	FGD5	FYVE, RhoGEF and PH domain containing 5 [Source:HGNC Symbol;Acc:HGNC:19117]	152273	protein_coding
32.7786	3.88925	0.829036	2.90702e-07	2.48143e-06	ENSG00000167614	TTYH1	tweety family member 1 [Source:HGNC Symbol;Acc:HGNC:13476]	57348	protein_coding
3.87437	-3.88684	1.69927	0.000668071	0.00270575	ENSG00000253500	ENSG00000253500	novel transcript, antisense to CNBD1	NA	lncRNA
7.26749	3.88538	1.48611	0.000315652	0.0013901	ENSG00000185052	SLC24A3	solute carrier family 24 member 3 [Source:HGNC Symbol;Acc:HGNC:10977]	57419	protein_coding
15.8894	-3.88349	1.78127	0.000836875	0.00329021	ENSG00000228318	ENSG00000228318	novel transcript	NA	lncRNA
104.939	-3.88349	1.5028	0.000339944	0.00148432	ENSG00000164400	CSF2	colony stimulating factor 2 [Source:HGNC Symbol;Acc:HGNC:2434]	1437	protein_coding
8.34367	3.88131	1.48904	0.000322228	0.00141622	ENSG00000167419	LPO	lactoperoxidase [Source:HGNC Symbol;Acc:HGNC:6678]	4025	protein_coding
4.57511	3.88109	2.19781	0.00170334	0.00615704	ENSG00000262801	ENSG00000262801	novel transcript	NA	lncRNA
2.86737	3.88053	1.78943	0.000858208	0.00336211	ENSG00000237614	ENSG00000237614	novel transcript	NA	lncRNA
43.0836	3.8783	0.50939	5.81854e-15	1.32594e-13	ENSG00000173947	PIFO	primary cilia formation [Source:HGNC Symbol;Acc:HGNC:27009]	128344	protein_coding
932.675	3.87558	0.498371	1.65428e-15	3.94694e-14	ENSG00000078114	NEBL	nebulette [Source:HGNC Symbol;Acc:HGNC:16932]	10529	protein_coding
8.94366	3.87374	2.12913	0.00159376	0.00580644	ENSG00000238129	ENSG00000238129	novel transcript	NA	lncRNA
3.37527	3.87271	1.46809	0.000299314	0.00132862	ENSG00000175868	CALCB	calcitonin related polypeptide beta [Source:HGNC Symbol;Acc:HGNC:1438]	797	protein_coding
86.0883	3.87265	0.358955	1.02883e-27	5.48695e-26	ENSG00000164061	BSN	bassoon presynaptic cytomatrix protein [Source:HGNC Symbol;Acc:HGNC:1117]	8927	protein_coding
47.3504	3.8725	0.867834	7.75368e-07	6.15494e-06	ENSG00000250510	GPR162	G protein-coupled receptor 162 [Source:HGNC Symbol;Acc:HGNC:16693]	27239	retained_intron
103.786	3.87175	1.7656	0.000821169	0.0032385	ENSG00000250920	ENSG00000250920	novel transcript	NA	lncRNA
2.81135	3.87114	1.84111	0.00098346	0.00379713	ENSG00000188162	OTOG	otogelin [Source:HGNC Symbol;Acc:HGNC:8516]	340990	protein_coding
2279.04	-3.86893	0.192165	1.11867e-90	4.17627e-88	ENSG00000198901	PRC1	protein regulator of cytokinesis 1 [Source:HGNC Symbol;Acc:HGNC:9341]	9055	protein_coding
12.2475	-3.86858	1.16001	4.41636e-05	0.000238998	ENSG00000242948	EPS15P1	epidermal growth factor receptor pathway substrate 15 pseudogene 1 [Source:HGNC Symbol;Acc:HGNC:18166]	NA	processed_transcript
73.4846	-3.86816	0.49785	1.74003e-15	4.13986e-14	ENSG00000230438	SERPINB9P1	serpin family B member 9 pseudogene 1 [Source:HGNC Symbol;Acc:HGNC:28590]	NA	lncRNA
3.08382	3.86753	1.90866	0.00113844	0.00432771	ENSG00000160284	SPATC1L	spermatogenesis and centriole associated 1 like [Source:HGNC Symbol;Acc:HGNC:1298]	84221	protein_coding
435.549	-3.86707	0.93498	2.85522e-06	2.02126e-05	ENSG00000178078	STAP2	signal transducing adaptor family member 2 [Source:HGNC Symbol;Acc:HGNC:30430]	55620	protein_coding
4.49529	-3.86578	1.6526	0.000603304	0.00247104	ENSG00000246777	DYNC1LI2-DT	DYNC1LI2 divergent transcript [Source:HGNC Symbol;Acc:HGNC:52990]	106699570	lncRNA
523.102	-3.86444	0.255668	3.69016e-52	4.98289e-50	ENSG00000142731	PLK4	polo like kinase 4 [Source:HGNC Symbol;Acc:HGNC:11397]	10733	protein_coding
41.3127	3.86392	2.72411	0.00220948	0.00772482	ENSG00000130038	CRACR2A	calcium release activated channel regulator 2A [Source:HGNC Symbol;Acc:HGNC:28657]	84766	nonsense_mediated_decay
3.30833	3.86376	1.50981	0.000363687	0.00157741	ENSG00000260360	ENSG00000260360	novel transcript	NA	lncRNA
14.6167	-3.86337	2.03152	0.00141709	0.00525173	ENSG00000258588	TRIM6-TRIM34	TRIM6-TRIM34 readthrough [Source:HGNC Symbol;Acc:HGNC:33440]	445372	protein_coding
130.874	-3.86261	1.20327	6.41327e-05	0.000334512	ENSG00000237988	OR2I1P	olfactory receptor family 2 subfamily I member 1 pseudogene [Source:HGNC Symbol;Acc:HGNC:8258]	NA	protein_coding
108.024	3.8626	0.544851	2.74441e-13	5.29003e-12	ENSG00000203778	FAM229B	family with sequence similarity 229 member B [Source:HGNC Symbol;Acc:HGNC:33858]	619208	protein_coding
154.702	3.86054	2.92993	0.00216249	0.00757513	ENSG00000185507	IRF7	interferon regulatory factor 7 [Source:HGNC Symbol;Acc:HGNC:6122]	3665	nonsense_mediated_decay
80.0354	-3.86023	0.643122	3.22966e-10	4.32883e-09	ENSG00000263513	FAM72C	family with sequence similarity 72 member C [Source:HGNC Symbol;Acc:HGNC:30602]	554282	protein_coding
3.8694	3.85848	1.88763	0.00110851	0.00422344	ENSG00000280604	ENSG00000280604	PCBP3 overlapping transcript 1	NA	lncRNA
1369.83	-3.85723	0.286722	8.29518e-42	7.88694e-40	ENSG00000188910	GJB3	gap junction protein beta 3 [Source:HGNC Symbol;Acc:HGNC:4285]	2707	protein_coding
62.211	-3.8552	0.609778	4.58918e-11	6.89354e-10	ENSG00000278903	ENSG00000278903	novel transcript	NA	lncRNA
182.428	-3.85429	0.363014	6.46767e-27	3.29695e-25	ENSG00000104147	OIP5	Opa interacting protein 5 [Source:HGNC Symbol;Acc:HGNC:20300]	11339	protein_coding
14.9893	3.85358	1.00389	8.47916e-06	5.36654e-05	ENSG00000232053	ENSG00000232053	novel transcript	NA	lncRNA
2.38863	3.84643	1.84854	0.0010423	0.00399454	ENSG00000229848	ENSG00000229848	novel transcript, antisense to ACTG1	NA	lncRNA
11.7394	-3.84359	1.23792	8.70893e-05	0.000441111	ENSG00000254951	ENSG00000254951	novel transcript, sense overlapping OR5P2, OR5P3 and OR5P1P	283299	lncRNA
2.29439	3.84355	1.77394	0.000880698	0.00343959	ENSG00000072832	CRMP1	collapsin response mediator protein 1 [Source:HGNC Symbol;Acc:HGNC:2365]	1400	processed_transcript
158.466	-3.84352	0.591684	1.51425e-11	2.42222e-10	ENSG00000181143	MUC16	mucin 16, cell surface associated [Source:HGNC Symbol;Acc:HGNC:15582]	94025	protein_coding
59.5023	3.84244	0.80683	2.08056e-07	1.81689e-06	ENSG00000288752	ENSG00000288752	novel transcript, antisense to RPL30	NA	lncRNA
39.4288	3.84211	1.53819	0.000424305	0.00180971	ENSG00000189283	FHIT	fragile histidine triad diadenosine triphosphatase [Source:HGNC Symbol;Acc:HGNC:3701]	2272	protein_coding
4028.23	-3.84074	0.116106	1.76869e-240	5.61248e-237	ENSG00000088325	TPX2	TPX2 microtubule nucleation factor [Source:HGNC Symbol;Acc:HGNC:1249]	22974	protein_coding
107.925	-3.83635	0.59633	2.25714e-11	3.5218e-10	ENSG00000149922	TBX6	T-box transcription factor 6 [Source:HGNC Symbol;Acc:HGNC:11605]	6911	protein_coding
17.6466	3.83376	1.07981	2.24172e-05	0.000129015	ENSG00000242866	STRC	stereocilin [Source:HGNC Symbol;Acc:HGNC:16035]	161497	protein_coding
5.21461	3.83227	2.22367	0.00188208	0.00671895	ENSG00000175676	GOLGA8DP	golgin A8 family member D, pseudogene [Source:HGNC Symbol;Acc:HGNC:32376]	100132979	processed_transcript
27.6064	3.83123	1.22086	7.92531e-05	0.000405302	ENSG00000166473	PKD1L2	polycystin 1 like 2 (gene/pseudogene) [Source:HGNC Symbol;Acc:HGNC:21715]	114780	retained_intron
88.4439	3.83096	0.486423	7.47878e-16	1.83259e-14	ENSG00000065675	PRKCQ	protein kinase C theta [Source:HGNC Symbol;Acc:HGNC:9410]	5588	protein_coding
12.9456	3.8304	2.42155	0.00217071	0.00760184	ENSG00000150873	C2orf50	chromosome 2 open reading frame 50 [Source:HGNC Symbol;Acc:HGNC:26324]	130813	protein_coding
13.8614	3.83007	1.67073	0.000680364	0.00274984	ENSG00000267731	ENSG00000267731	novel transcript	NA	lncRNA
5.97243	-3.82987	1.63972	0.000618643	0.0025249	ENSG00000251131	ENSG00000251131	novel transcript	NA	lncRNA
11.3189	3.82944	1.71118	0.000765396	0.00304599	ENSG00000269954	ENSG00000269954	novel transcript, antisense to BLK	NA	lncRNA
16.3922	3.82931	2.32776	0.00205839	0.00725955	ENSG00000289459	ENSG00000289459	novel transcript	NA	lncRNA
3.41251	3.82924	1.94505	0.00129795	0.00485984	ENSG00000187987	ZSCAN23	zinc finger and SCAN domain containing 23 [Source:HGNC Symbol;Acc:HGNC:21193]	222696	nonsense_mediated_decay
291.881	-3.82886	0.669829	1.65635e-09	2.0323e-08	ENSG00000016402	IL20RA	interleukin 20 receptor subunit alpha [Source:HGNC Symbol;Acc:HGNC:6003]	53832	protein_coding
127.829	3.82835	1.0714	2.08019e-05	0.000120648	ENSG00000177459	ERICH5	glutamate rich 5 [Source:HGNC Symbol;Acc:HGNC:26823]	203111	protein_coding
59.4425	3.82821	0.712723	1.06868e-08	1.16037e-07	ENSG00000184949	FAM227A	family with sequence similarity 227 member A [Source:HGNC Symbol;Acc:HGNC:44197]	646851	protein_coding
549.73	3.82805	0.593968	2.08846e-11	3.28079e-10	ENSG00000183688	RFLNB	refilin B [Source:HGNC Symbol;Acc:HGNC:28705]	359845	protein_coding
8.34268	3.82758	2.42512	0.00218311	0.00763893	ENSG00000243955	GSTA1	glutathione S-transferase alpha 1 [Source:HGNC Symbol;Acc:HGNC:4626]	2938	protein_coding
195.282	3.82722	0.53252	1.34895e-13	2.69006e-12	ENSG00000183508	TENT5C	terminal nucleotidyltransferase 5C [Source:HGNC Symbol;Acc:HGNC:24712]	54855	protein_coding
3.97402	3.82582	1.57247	0.000496978	0.00207778	ENSG00000263503	MAPK8IP1P2	mitogen-activated protein kinase 8 interacting protein 1 pseudogene 2 [Source:HGNC Symbol;Acc:HGNC:52402]	NA	processed_pseudogene
11.1322	3.82324	1.02149	1.17761e-05	7.22622e-05	ENSG00000225611	LINC02158	long intergenic non-protein coding RNA 2158 [Source:HGNC Symbol;Acc:HGNC:53019]	729083	lncRNA
718.547	3.82043	0.847551	6.29913e-07	5.08942e-06	ENSG00000104267	CA2	carbonic anhydrase 2 [Source:HGNC Symbol;Acc:HGNC:1373]	760	protein_coding
13.6322	3.81731	0.89658	1.75431e-06	1.29387e-05	ENSG00000168702	LRP1B	LDL receptor related protein 1B [Source:HGNC Symbol;Acc:HGNC:6693]	53353	protein_coding
2.21947	3.81309	1.81703	0.00102841	0.00394785	ENSG00000131042	LILRB2	leukocyte immunoglobulin like receptor B2 [Source:HGNC Symbol;Acc:HGNC:6606]	10288	protein_coding
152.613	3.81256	0.895935	1.7674e-06	1.30276e-05	ENSG00000135119	RNFT2	ring finger protein, transmembrane 2 [Source:HGNC Symbol;Acc:HGNC:25905]	84900	processed_transcript
64.2309	-3.81168	0.887681	1.51512e-06	1.13326e-05	ENSG00000188089	PLA2G4E	phospholipase A2 group IVE [Source:HGNC Symbol;Acc:HGNC:24791]	123745	protein_coding
4.75434	3.81073	1.73883	0.000852539	0.00334248	ENSG00000123454	DBH	dopamine beta-hydroxylase [Source:HGNC Symbol;Acc:HGNC:2689]	1621	protein_coding
2057.21	3.80426	0.253328	1.60376e-51	2.13158e-49	ENSG00000258947	TUBB3	tubulin beta 3 class III [Source:HGNC Symbol;Acc:HGNC:20772]	10381	protein_coding
4.02084	3.80158	2.04788	0.0016019	0.00583043	ENSG00000203808	BVES-AS1	BVES antisense RNA 1 [Source:HGNC Symbol;Acc:HGNC:21223]	154442	lncRNA
5.43179	3.8005	1.5425	0.000467181	0.00196648	ENSG00000228242	XPC-AS1	XPC antisense RNA 1 [Source:HGNC Symbol;Acc:HGNC:55014]	NA	lncRNA
1434.98	-3.79867	0.337408	5.54201e-30	3.31034e-28	ENSG00000087586	AURKA	aurora kinase A [Source:HGNC Symbol;Acc:HGNC:11393]	6790	protein_coding
144.186	3.7943	1.05353	1.88853e-05	0.000110849	ENSG00000167103	PIP5KL1	phosphatidylinositol-4-phosphate 5-kinase like 1 [Source:HGNC Symbol;Acc:HGNC:28711]	138429	processed_transcript
10.4216	3.79426	1.12504	3.93298e-05	0.000215085	ENSG00000265678	ENSG00000265678	novel transcript, antisense CCDC57	NA	lncRNA
7.08563	3.79273	1.21149	8.12213e-05	0.000414366	ENSG00000276462	ENSG00000276462	novel transcript	440896	lncRNA
698.039	-3.79003	0.154059	3.64974e-134	2.89538e-131	ENSG00000197299	BLM	BLM RecQ like helicase [Source:HGNC Symbol;Acc:HGNC:1058]	641	protein_coding
498.6	3.78818	0.848113	7.40251e-07	5.90758e-06	ENSG00000001561	ENPP4	ectonucleotide pyrophosphatase/phosphodiesterase 4 [Source:HGNC Symbol;Acc:HGNC:3359]	22875	protein_coding
8.42184	3.78643	2.37876	0.00226099	0.00787455	ENSG00000214888	ENSG00000214888	nuclear pore associated protein 1 (NPAP1) pseudogene	NA	processed_transcript
2.94079	3.78222	2.01225	0.00156672	0.0057194	ENSG00000121440	PDZRN3	PDZ domain containing ring finger 3 [Source:HGNC Symbol;Acc:HGNC:17704]	23024	protein_coding
39.6226	3.78013	1.01736	1.28365e-05	7.82018e-05	ENSG00000012124	CD22	CD22 molecule [Source:HGNC Symbol;Acc:HGNC:1643]	933	protein_coding
397.564	3.77941	0.366721	1.67616e-25	7.77896e-24	ENSG00000163590	PPM1L	protein phosphatase, Mg2+/Mn2+ dependent 1L [Source:HGNC Symbol;Acc:HGNC:16381]	151742	protein_coding
3.26134	-3.77764	1.47077	0.000366233	0.00158737	ENSG00000259699	HMGB1P8	high mobility group box 1 pseudogene 8 [Source:HGNC Symbol;Acc:HGNC:13319]	NA	processed_pseudogene
3.37444	3.77727	1.60779	0.000614643	0.00251044	ENSG00000173093	CCDC63	coiled-coil domain containing 63 [Source:HGNC Symbol;Acc:HGNC:26669]	160762	processed_transcript
1206.92	-3.77703	0.228409	5.73617e-62	1.04013e-59	ENSG00000133119	RFC3	replication factor C subunit 3 [Source:HGNC Symbol;Acc:HGNC:9971]	5983	protein_coding
21.4144	3.77687	1.67243	0.000752689	0.00300342	ENSG00000249484	LINC01470	long intergenic non-protein coding RNA 1470 [Source:HGNC Symbol;Acc:HGNC:51105]	101927134	lncRNA
5.55986	3.77422	1.90769	0.00132631	0.00494923	ENSG00000140090	SLC24A4	solute carrier family 24 member 4 [Source:HGNC Symbol;Acc:HGNC:10978]	123041	protein_coding
4.48973	3.77329	2.01744	0.00160195	0.00583043	ENSG00000102935	ZNF423	zinc finger protein 423 [Source:HGNC Symbol;Acc:HGNC:16762]	23090	protein_coding
289.874	3.77326	0.176475	5.84442e-102	2.55804e-99	ENSG00000124216	SNAI1	snail family transcriptional repressor 1 [Source:HGNC Symbol;Acc:HGNC:11128]	6615	protein_coding
56.0656	3.77308	0.875661	1.40915e-06	1.06328e-05	ENSG00000139160	ETFBKMT	electron transfer flavoprotein subunit beta lysine methyltransferase [Source:HGNC Symbol;Acc:HGNC:28739]	254013	protein_coding
4.22871	3.77268	2.1173	0.00183799	0.00657635	ENSG00000171094	ALK	ALK receptor tyrosine kinase [Source:HGNC Symbol;Acc:HGNC:427]	238	protein_coding
3.09606	3.77212	1.76037	0.000963878	0.00373231	ENSG00000249948	GBA3	glucosylceramidase beta 3 (gene/pseudogene) [Source:HGNC Symbol;Acc:HGNC:19069]	57733	polymorphic_pseudogene
92.7004	3.77161	1.24342	0.000107496	0.000532155	ENSG00000160323	ADAMTS13	ADAM metallopeptidase with thrombospondin type 1 motif 13 [Source:HGNC Symbol;Acc:HGNC:1366]	11093	processed_transcript
50.4651	3.76928	0.519246	7.81494e-14	1.6051e-12	ENSG00000178033	CALHM5	calcium homeostasis modulator family member 5 [Source:HGNC Symbol;Acc:HGNC:21568]	254228	protein_coding
11.7711	3.76612	1.11155	3.7418e-05	0.00020555	ENSG00000162779	AXDND1	axonemal dynein light chain domain containing 1 [Source:HGNC Symbol;Acc:HGNC:26564]	126859	protein_coding
4.63955	-3.76535	1.70418	0.000841239	0.00330379	ENSG00000188306	LRRIQ4	leucine rich repeats and IQ motif containing 4 [Source:HGNC Symbol;Acc:HGNC:34298]	344657	protein_coding
284.979	3.76512	0.847335	8.0843e-07	6.38544e-06	ENSG00000166263	STXBP4	syntaxin binding protein 4 [Source:HGNC Symbol;Acc:HGNC:19694]	252983	retained_intron
41.5513	3.76039	0.935941	4.34041e-06	2.93985e-05	ENSG00000100027	YPEL1	yippee like 1 [Source:HGNC Symbol;Acc:HGNC:12845]	29799	protein_coding
70.4588	-3.7601	1.47855	0.000391948	0.00168673	ENSG00000198774	RASSF9	Ras association domain family member 9 [Source:HGNC Symbol;Acc:HGNC:15739]	9182	protein_coding
3.79085	3.75922	1.7734	0.00101797	0.00391606	ENSG00000142549	IGLON5	IgLON family member 5 [Source:HGNC Symbol;Acc:HGNC:34550]	402665	protein_coding
66.926	3.7591	1.20246	8.24409e-05	0.000419576	ENSG00000059915	PSD	pleckstrin and Sec7 domain containing [Source:HGNC Symbol;Acc:HGNC:9507]	5662	protein_coding
22.1564	3.75533	0.841201	7.38227e-07	5.89328e-06	ENSG00000130222	GADD45G	growth arrest and DNA damage inducible gamma [Source:HGNC Symbol;Acc:HGNC:4097]	10912	protein_coding
1731.42	-3.75354	0.588247	3.02943e-11	4.64122e-10	ENSG00000079215	SLC1A3	solute carrier family 1 member 3 [Source:HGNC Symbol;Acc:HGNC:10941]	6507	protein_coding
6.97012	3.75313	1.54854	0.000523066	0.0021765	ENSG00000156574	NODAL	nodal growth differentiation factor [Source:HGNC Symbol;Acc:HGNC:7865]	4838	protein_coding
8.6427	3.75298	2.16636	0.00200394	0.00709412	ENSG00000078596	ITM2A	integral membrane protein 2A [Source:HGNC Symbol;Acc:HGNC:6173]	9452	protein_coding
541.076	-3.75159	0.191303	3.6237e-86	1.22655e-83	ENSG00000165490	DDIAS	DNA damage induced apoptosis suppressor [Source:HGNC Symbol;Acc:HGNC:26351]	220042	protein_coding
9.11402	3.75134	2.05988	0.00176412	0.00635053	ENSG00000283033	ENSG00000283033	novel transcript	NA	lncRNA
37.4068	-3.75065	0.695324	9.14092e-09	1.00065e-07	ENSG00000118292	C1orf54	chromosome 1 open reading frame 54 [Source:HGNC Symbol;Acc:HGNC:26258]	79630	protein_coding
117.334	3.75045	0.711834	1.748e-08	1.83822e-07	ENSG00000119915	ELOVL3	ELOVL fatty acid elongase 3 [Source:HGNC Symbol;Acc:HGNC:18047]	83401	protein_coding
24.0422	-3.74876	0.624266	3.01796e-10	4.07087e-09	ENSG00000179362	HMGN2P46	high mobility group nucleosomal binding domain 2 pseudogene 46 [Source:HGNC Symbol;Acc:HGNC:26817]	NA	processed_transcript
33.7784	3.74793	1.32483	0.000189135	0.000882281	ENSG00000286760	ENSG00000286760	novel transcript	100289495	lncRNA
683.472	-3.7457	0.598404	6.45263e-11	9.53472e-10	ENSG00000178685	PARP10	poly(ADP-ribose) polymerase family member 10 [Source:HGNC Symbol;Acc:HGNC:25895]	84875	retained_intron
14.1847	3.7455	1.70776	0.000880082	0.00343772	ENSG00000104059	FAM189A1	family with sequence similarity 189 member A1 [Source:HGNC Symbol;Acc:HGNC:29075]	23359	protein_coding
174.602	-3.74349	0.268704	1.11337e-44	1.17279e-42	ENSG00000171462	DLK2	delta like non-canonical Notch ligand 2 [Source:HGNC Symbol;Acc:HGNC:21113]	65989	protein_coding
6.18803	3.74255	2.30298	0.00229743	0.00798391	ENSG00000232624	LINC01517	long intergenic non-protein coding RNA 1517 [Source:HGNC Symbol;Acc:HGNC:51212]	283080	lncRNA
2.56322	3.74241	1.62676	0.000697041	0.00280741	ENSG00000006071	ABCC8	ATP binding cassette subfamily C member 8 [Source:HGNC Symbol;Acc:HGNC:59]	6833	protein_coding
594.08	-3.74196	0.211961	2.7004e-70	6.12074e-68	ENSG00000165244	ZNF367	zinc finger protein 367 [Source:HGNC Symbol;Acc:HGNC:18320]	195828	protein_coding
12.0082	3.74116	0.828456	5.90022e-07	4.80228e-06	ENSG00000061455	PRDM6	PR/SET domain 6 [Source:HGNC Symbol;Acc:HGNC:9350]	93166	protein_coding
455.292	-3.74095	0.242504	3.03673e-54	4.35539e-52	ENSG00000153044	CENPH	centromere protein H [Source:HGNC Symbol;Acc:HGNC:17268]	64946	protein_coding
4.34557	3.73944	1.55152	0.000542789	0.00224894	ENSG00000130035	GALNT8	polypeptide N-acetylgalactosaminyltransferase 8 [Source:HGNC Symbol;Acc:HGNC:4130]	26290	protein_coding
9.17993	3.73746	1.47622	0.000405953	0.00173992	ENSG00000188672	RHCE	Rh blood group CcEe antigens [Source:HGNC Symbol;Acc:HGNC:10008]	6006	protein_coding
68.0914	3.73741	0.483746	2.31946e-15	5.47738e-14	ENSG00000162415	ZSWIM5	zinc finger SWIM-type containing 5 [Source:HGNC Symbol;Acc:HGNC:29299]	57643	protein_coding
10.1767	3.73596	0.837202	7.38074e-07	5.89328e-06	ENSG00000249679	ENSG00000249679	novel transcript, antisense to CCDC110	105377590	lncRNA
69.0555	3.73466	0.595477	5.94566e-11	8.85258e-10	ENSG00000165617	DACT1	dishevelled binding antagonist of beta catenin 1 [Source:HGNC Symbol;Acc:HGNC:17748]	51339	processed_transcript
23.3373	3.73346	1.64154	0.000742041	0.00296559	ENSG00000105642	KCNN1	potassium calcium-activated channel subfamily N member 1 [Source:HGNC Symbol;Acc:HGNC:6290]	3780	protein_coding
7.24055	3.73068	2.03066	0.00174889	0.00630284	ENSG00000261335	ENSG00000261335	novel transcript, antisense to MXRA7	105274304	lncRNA
96.9248	3.73056	0.93447	4.73343e-06	3.18228e-05	ENSG00000183251	OR51B4	olfactory receptor family 51 subfamily B member 4 [Source:HGNC Symbol;Acc:HGNC:14708]	79339	protein_coding
4270.34	3.72898	1.34557	0.000221256	0.00101441	ENSG00000166165	CKB	creatine kinase B [Source:HGNC Symbol;Acc:HGNC:1991]	1152	protein_coding
142.949	3.72787	0.454037	4.80564e-17	1.29921e-15	ENSG00000177614	PGBD5	piggyBac transposable element derived 5 [Source:HGNC Symbol;Acc:HGNC:19405]	79605	protein_coding
52.9136	3.72773	1.29415	0.000165146	0.000780707	ENSG00000260807	CEROX1	cytoplasmic endogenous regulator of oxidative phosphorylation 1 [Source:HGNC Symbol;Acc:HGNC:53928]	115804232	lncRNA
87.0906	3.72751	0.40349	5.89707e-21	2.09962e-19	ENSG00000143494	VASH2	vasohibin 2 [Source:HGNC Symbol;Acc:HGNC:25723]	79805	protein_coding
16.6577	3.72607	2.17164	0.00209982	0.00738415	ENSG00000197213	ZSCAN5B	zinc finger and SCAN domain containing 5B [Source:HGNC Symbol;Acc:HGNC:34246]	342933	protein_coding
483.455	-3.7251	0.343309	5.01305e-28	2.74862e-26	ENSG00000136492	BRIP1	BRCA1 interacting helicase 1 [Source:HGNC Symbol;Acc:HGNC:20473]	83990	protein_coding
12.0867	3.7246	1.06703	2.6915e-05	0.000152242	ENSG00000158270	COLEC12	collectin subfamily member 12 [Source:HGNC Symbol;Acc:HGNC:16016]	81035	processed_transcript
2.53854	3.72415	1.67832	0.000841845	0.00330566	ENSG00000105664	COMP	cartilage oligomeric matrix protein [Source:HGNC Symbol;Acc:HGNC:2227]	1311	protein_coding
1821.18	-3.72205	0.354548	2.19911e-26	1.08401e-24	ENSG00000013810	TACC3	transforming acidic coiled-coil containing protein 3 [Source:HGNC Symbol;Acc:HGNC:11524]	10460	processed_transcript
370.67	3.72199	0.370696	2.47314e-24	1.07322e-22	ENSG00000150995	ITPR1	inositol 1,4,5-trisphosphate receptor type 1 [Source:HGNC Symbol;Acc:HGNC:6180]	3708	retained_intron
237.479	3.72128	0.440169	6.23895e-18	1.80184e-16	ENSG00000243742	RPLP0P2	ribosomal protein lateral stalk subunit P0 pseudogene 2 [Source:HGNC Symbol;Acc:HGNC:17960]	113157	processed_transcript
3.46414	-3.72072	1.77952	0.0011042	0.00420764	ENSG00000253133	GPAT4-AS1	GPAT4 and GINS4 antisense RNA 1 [Source:HGNC Symbol;Acc:HGNC:55539]	NA	lncRNA
254.512	3.71735	0.634583	7.00155e-10	9.01783e-09	ENSG00000109099	PMP22	peripheral myelin protein 22 [Source:HGNC Symbol;Acc:HGNC:9118]	5376	protein_coding
5.74209	3.71722	2.22937	0.00224974	0.0078418	ENSG00000185792	NLRP9	NLR family pyrin domain containing 9 [Source:HGNC Symbol;Acc:HGNC:22941]	338321	protein_coding
3.39935	3.71483	1.44117	0.00036501	0.0015826	ENSG00000268401	ENSG00000268401	novel transcript	NA	lncRNA
238.931	3.71424	0.2948	5.63804e-37	4.4588e-35	ENSG00000101096	NFATC2	nuclear factor of activated T cells 2 [Source:HGNC Symbol;Acc:HGNC:7776]	4773	protein_coding
98.6047	3.71403	0.992704	1.15983e-05	7.12228e-05	ENSG00000164093	PITX2	paired like homeodomain 2 [Source:HGNC Symbol;Acc:HGNC:9005]	5308	processed_transcript
38.6742	3.71382	1.1047	4.04908e-05	0.000220816	ENSG00000158458	NRG2	neuregulin 2 [Source:HGNC Symbol;Acc:HGNC:7998]	9542	protein_coding
26.899	3.7133	1.58585	0.000643317	0.00261467	ENSG00000102904	TSNAXIP1	translin associated factor X interacting protein 1 [Source:HGNC Symbol;Acc:HGNC:18586]	55815	protein_coding
9.95409	3.71154	1.18839	8.33251e-05	0.000423481	ENSG00000152611	CAPSL	calcyphosine like [Source:HGNC Symbol;Acc:HGNC:28375]	133690	protein_coding
108.656	3.71039	0.686406	8.42375e-09	9.26138e-08	ENSG00000105711	SCN1B	sodium voltage-gated channel beta subunit 1 [Source:HGNC Symbol;Acc:HGNC:10586]	6324	protein_coding
19.5757	3.70824	1.71792	0.000966268	0.00373928	ENSG00000134817	APLNR	apelin receptor [Source:HGNC Symbol;Acc:HGNC:339]	187	nonsense_mediated_decay
7.14393	3.70807	1.76708	0.00109536	0.00417834	ENSG00000100365	NCF4	neutrophil cytosolic factor 4 [Source:HGNC Symbol;Acc:HGNC:7662]	4689	protein_coding
6.91109	3.70738	1.84172	0.00129926	0.00486261	ENSG00000005381	MPO	myeloperoxidase [Source:HGNC Symbol;Acc:HGNC:7218]	4353	protein_coding
436.541	-3.70425	0.675018	5.43211e-09	6.14252e-08	ENSG00000134326	CMPK2	cytidine/uridine monophosphate kinase 2 [Source:HGNC Symbol;Acc:HGNC:27015]	129607	protein_coding
34.221	3.7029	0.99544	1.24624e-05	7.60689e-05	ENSG00000267040	ENSG00000267040	novel transcript, antisense to ATP8B1	100505549	lncRNA
5.03884	3.69871	1.41761	0.000338814	0.0014804	ENSG00000186976	EFCAB6	EF-hand calcium binding domain 6 [Source:HGNC Symbol;Acc:HGNC:24204]	64800	processed_transcript
4.32722	-3.69863	1.70652	0.000953236	0.00369561	ENSG00000255946	ENSG00000255946	novel transcript	NA	lncRNA
3.54124	3.69658	2.12076	0.00207698	0.00731496	ENSG00000183379	SYNDIG1L	synapse differentiation inducing 1 like [Source:HGNC Symbol;Acc:HGNC:32388]	646658	protein_coding
2.7992	3.69515	1.70137	0.000945798	0.00366901	ENSG00000269902	ENSG00000269902	novel transcript	NA	lncRNA
79.0886	3.69472	0.695773	1.37096e-08	1.4654e-07	ENSG00000168350	DEGS2	delta 4-desaturase, sphingolipid 2 [Source:HGNC Symbol;Acc:HGNC:20113]	123099	protein_coding
5.22637	3.69287	1.35052	0.000245619	0.00111484	ENSG00000205361	MT1DP	metallothionein 1D, pseudogene [Source:HGNC Symbol;Acc:HGNC:7396]	NA	processed_transcript
2006.19	-3.69267	0.51568	1.52503e-13	3.02692e-12	ENSG00000165804	ZNF219	zinc finger protein 219 [Source:HGNC Symbol;Acc:HGNC:13011]	51222	protein_coding
57.5158	3.69214	1.2809	0.000165055	0.000780423	ENSG00000255036	SUGT1P4-STRA6LP-CCDC180	SUGT1P4-STRA6LP-CCDC180 readthrough [Source:HGNC Symbol;Acc:HGNC:53835]	57653	lncRNA
2.03758	3.69175	1.75409	0.00109151	0.00416489	ENSG00000181984	GOLGA8CP	golgin A8 family member C, pseudogene [Source:HGNC Symbol;Acc:HGNC:32375]	729786	unprocessed_pseudogene
40.4425	-3.69053	0.656806	2.64496e-09	3.15086e-08	ENSG00000259790	ANP32BP1	acidic nuclear phosphoprotein 32 family member B pseudogene 1 [Source:HGNC Symbol;Acc:HGNC:24267]	NA	processed_transcript
151.719	3.68997	0.900063	3.1141e-06	2.17961e-05	ENSG00000163995	ABLIM2	actin binding LIM protein family member 2 [Source:HGNC Symbol;Acc:HGNC:19195]	84448	retained_intron
14.3822	3.6871	0.794586	3.35602e-07	2.82949e-06	ENSG00000289571	ENSG00000289571	novel transcript	NA	lncRNA
921.996	-3.68706	0.707562	2.26413e-08	2.33458e-07	ENSG00000221869	CEBPD	CCAAT enhancer binding protein delta [Source:HGNC Symbol;Acc:HGNC:1835]	1052	protein_coding
11.2078	-3.68512	1.42244	0.000356246	0.00154808	ENSG00000285820	ENSG00000285820	Novel transcript, antisense to ASTN2	NA	lncRNA
587.766	-3.68369	0.390096	8.4343e-22	3.16735e-20	ENSG00000153885	KCTD15	potassium channel tetramerization domain containing 15 [Source:HGNC Symbol;Acc:HGNC:23297]	79047	protein_coding
1124.33	-3.68338	0.392304	1.40482e-21	5.19108e-20	ENSG00000129534	MIS18BP1	MIS18 binding protein 1 [Source:HGNC Symbol;Acc:HGNC:20190]	55320	protein_coding
1238.76	-3.68323	0.261527	1.28445e-45	1.41769e-43	ENSG00000079616	KIF22	kinesin family member 22 [Source:HGNC Symbol;Acc:HGNC:6391]	3835	retained_intron
210.786	-3.68298	0.521895	3.169e-13	6.08074e-12	ENSG00000174808	BTC	betacellulin [Source:HGNC Symbol;Acc:HGNC:1121]	685	protein_coding
1075.51	3.68198	1.04219	2.33094e-05	0.000133725	ENSG00000285976	ENSG00000285976	novel protein	NA	protein_coding
9.42441	3.68164	1.1203	5.10641e-05	0.000272449	ENSG00000154678	PDE1C	phosphodiesterase 1C [Source:HGNC Symbol;Acc:HGNC:8776]	5137	protein_coding
83.6512	-3.68128	0.760714	1.36151e-07	1.22914e-06	ENSG00000106526	ACTR3C	actin related protein 3C [Source:HGNC Symbol;Acc:HGNC:37282]	653857	protein_coding
257.648	-3.68092	0.312937	1.55358e-32	1.03515e-30	ENSG00000177602	HASPIN	histone H3 associated protein kinase [Source:HGNC Symbol;Acc:HGNC:19682]	83903	protein_coding
69.6439	3.67979	0.509034	9.26961e-14	1.89467e-12	ENSG00000157388	CACNA1D	calcium voltage-gated channel subunit alpha1 D [Source:HGNC Symbol;Acc:HGNC:1391]	776	protein_coding
11.6887	3.67884	1.1951	9.50654e-05	0.000477793	ENSG00000235169	SMIM1	small integral membrane protein 1 (Vel blood group) [Source:HGNC Symbol;Acc:HGNC:44204]	388588	protein_coding
30.356	-3.67768	1.02204	1.87445e-05	0.000110175	ENSG00000011590	ZBTB32	zinc finger and BTB domain containing 32 [Source:HGNC Symbol;Acc:HGNC:16763]	27033	protein_coding
162.421	3.67511	0.508765	9.60973e-14	1.95789e-12	ENSG00000148225	WDR31	WD repeat domain 31 [Source:HGNC Symbol;Acc:HGNC:21421]	114987	protein_coding
23.0797	-3.67132	1.31506	0.000211765	0.00097639	ENSG00000254703	SENCR	smooth muscle and endothelial cell enriched migration/differentiation-associated lncRNA [Source:HGNC Symbol;Acc:HGNC:44177]	100507392	lncRNA
2.67376	3.66982	1.79097	0.00123825	0.00466384	ENSG00000132518	GUCY2D	guanylate cyclase 2D, retinal [Source:HGNC Symbol;Acc:HGNC:4689]	3000	protein_coding
2.91563	3.66939	1.94718	0.00169194	0.00612369	ENSG00000282265	ENSG00000282265	novel transcript	NA	lncRNA
455.822	3.66778	0.39124	1.59506e-21	5.87696e-20	ENSG00000084764	MAPRE3	microtubule associated protein RP/EB family member 3 [Source:HGNC Symbol;Acc:HGNC:6892]	22924	retained_intron
10.1674	3.66748	1.39921	0.000331322	0.00145091	ENSG00000246763	RGMB-AS1	RGMB antisense RNA 1 [Source:HGNC Symbol;Acc:HGNC:48666]	503569	lncRNA
847.613	-3.66467	1.5424	0.000605546	0.00247902	ENSG00000134321	RSAD2	radical S-adenosyl methionine domain containing 2 [Source:HGNC Symbol;Acc:HGNC:30908]	91543	protein_coding
8.21604	3.66441	2.19439	0.00235927	0.00817757	ENSG00000203685	STUM	stum, mechanosensory transduction mediator homolog [Source:HGNC Symbol;Acc:HGNC:30491]	375057	protein_coding
12.3922	3.65901	1.75313	0.00115289	0.00437021	ENSG00000289019	ENSG00000289019	novel transcript	NA	lncRNA
6.57816	3.65696	1.1404	6.4988e-05	0.000338487	ENSG00000139292	LGR5	leucine rich repeat containing G protein-coupled receptor 5 [Source:HGNC Symbol;Acc:HGNC:4504]	8549	protein_coding
17.0379	-3.65574	1.74616	0.00113963	0.00433093	ENSG00000230266	XXYLT1-AS2	XXYLT1 antisense RNA 2 [Source:HGNC Symbol;Acc:HGNC:41154]	101410543	lncRNA
2.80358	3.65421	1.66338	0.000914585	0.00355826	ENSG00000236816	ANKRD20A7P	ankyrin repeat domain 20 family member A7, pseudogene [Source:HGNC Symbol;Acc:HGNC:31980]	NA	processed_transcript
3.98596	-3.65411	1.46741	0.000461693	0.001945	ENSG00000185186	LINC00313	long intergenic non-protein coding RNA 313 [Source:HGNC Symbol;Acc:HGNC:16416]	NA	lncRNA
5.94864	3.65323	2.13596	0.00225979	0.00787143	ENSG00000080224	EPHA6	EPH receptor A6 [Source:HGNC Symbol;Acc:HGNC:19296]	285220	protein_coding
12.5496	3.65262	1.14093	6.60283e-05	0.000343342	ENSG00000118307	DNAI7	dynein axonemal intermediate chain 7 [Source:HGNC Symbol;Acc:HGNC:29599]	55259	protein_coding
7.36692	-3.6507	1.60935	0.00078089	0.00309793	ENSG00000204140	CLPSL1	colipase like 1 [Source:HGNC Symbol;Acc:HGNC:21251]	340204	protein_coding
6.71843	3.65028	1.45732	0.000445894	0.00188721	ENSG00000154721	JAM2	junctional adhesion molecule 2 [Source:HGNC Symbol;Acc:HGNC:14686]	58494	protein_coding
97.8878	-3.65008	1.38077	0.000314123	0.00138371	ENSG00000073734	ABCB11	ATP binding cassette subfamily B member 11 [Source:HGNC Symbol;Acc:HGNC:42]	8647	protein_coding
257.854	-3.64924	0.32558	9.14973e-30	5.4397e-28	ENSG00000205220	PSMB10	proteasome 20S subunit beta 10 [Source:HGNC Symbol;Acc:HGNC:9538]	5699	protein_coding
13.0811	3.64548	2.22446	0.00249482	0.00858177	ENSG00000100427	MLC1	modulator of VRAC current 1 [Source:HGNC Symbol;Acc:HGNC:17082]	23209	protein_coding
2.42425	3.64521	1.79807	0.0013128	0.0049075	ENSG00000180178	FAR2P1	fatty acyl-CoA reductase 2 pseudogene 1 [Source:HGNC Symbol;Acc:HGNC:49284]	NA	processed_transcript
244.58	-3.64507	1.53623	0.000614705	0.00251044	ENSG00000225383	SFTA1P	surfactant associated 1, lncRNA [Source:HGNC Symbol;Acc:HGNC:18383]	207107	lncRNA
8.49057	3.64489	1.03056	2.28677e-05	0.000131309	ENSG00000249464	LINC01091	long intergenic non-protein coding RNA 1091 [Source:HGNC Symbol;Acc:HGNC:27721]	285419	lncRNA
590.021	3.64347	0.49625	3.97866e-14	8.39587e-13	ENSG00000143515	ATP8B2	ATPase phospholipid transporting 8B2 [Source:HGNC Symbol;Acc:HGNC:13534]	57198	protein_coding
59.4842	-3.64029	1.24834	0.000151249	0.000723916	ENSG00000174502	SLC26A9	solute carrier family 26 member 9 [Source:HGNC Symbol;Acc:HGNC:14469]	115019	protein_coding
268.741	-3.63937	0.65606	3.78593e-09	4.40063e-08	ENSG00000198788	MUC2	mucin 2, oligomeric mucus/gel-forming [Source:HGNC Symbol;Acc:HGNC:7512]	4583	protein_coding
46.9823	3.63857	0.900915	3.85541e-06	2.64666e-05	ENSG00000138670	RASGEF1B	RasGEF domain family member 1B [Source:HGNC Symbol;Acc:HGNC:24881]	153020	protein_coding
352.139	3.63829	0.425577	2.65033e-18	7.84165e-17	ENSG00000151743	AMN1	antagonist of mitotic exit network 1 homolog [Source:HGNC Symbol;Acc:HGNC:27281]	196394	protein_coding
4.36527	-3.6366	1.50767	0.000561436	0.00231674	ENSG00000280434	ENSG00000280434	novel transcript, sense overlapping PARVB	NA	lncRNA
5.72649	3.63441	2.16499	0.00239895	0.00829019	ENSG00000217236	SP9	Sp9 transcription factor [Source:HGNC Symbol;Acc:HGNC:30690]	100131390	protein_coding
36.3714	3.6342	0.444756	6.29422e-17	1.68372e-15	ENSG00000259802	ENSG00000259802	novel transcript, antisense to MARCH6	NA	lncRNA
529.582	-3.63317	0.34106	4.06752e-27	2.10301e-25	ENSG00000117650	NEK2	NIMA related kinase 2 [Source:HGNC Symbol;Acc:HGNC:7745]	4751	protein_coding
2.45764	3.63247	1.89095	0.00162543	0.0059074	ENSG00000286924	ENSG00000286924	novel transcript, antisense to ARMC3and MSRB2	NA	lncRNA
4.96616	3.63222	1.46702	0.000481436	0.00202046	ENSG00000286833	ENSG00000286833	novel transcript	NA	lncRNA
1259.24	-3.63137	1.81058	0.00138227	0.00513768	ENSG00000177409	SAMD9L	sterile alpha motif domain containing 9 like [Source:HGNC Symbol;Acc:HGNC:1349]	219285	protein_coding
17.8029	3.63106	0.615704	5.28131e-10	6.91089e-09	ENSG00000277159	ENSG00000277159	novel transcript	NA	lncRNA
72.1735	3.63099	1.45722	0.000463218	0.00195109	ENSG00000103227	LMF1	lipase maturation factor 1 [Source:HGNC Symbol;Acc:HGNC:14154]	64788	protein_coding
366.858	-3.63099	0.812583	6.85945e-07	5.50709e-06	ENSG00000166250	CLMP	CXADR like membrane protein [Source:HGNC Symbol;Acc:HGNC:24039]	79827	protein_coding
310.672	3.63093	0.54361	4.06379e-12	6.95172e-11	ENSG00000100077	GRK3	G protein-coupled receptor kinase 3 [Source:HGNC Symbol;Acc:HGNC:290]	157	protein_coding
1599.93	-3.63032	0.259539	4.83802e-45	5.18487e-43	ENSG00000117399	CDC20	cell division cycle 20 [Source:HGNC Symbol;Acc:HGNC:1723]	991	protein_coding
151.354	-3.62958	0.79839	4.91658e-07	4.04709e-06	ENSG00000245648	KLRK1-AS1	KLRK1 antisense RNA 1 [Source:HGNC Symbol;Acc:HGNC:54868]	101928100	lncRNA
94.1948	3.6286	0.319076	1.41122e-30	8.71661e-29	ENSG00000164683	HEY1	hes related family bHLH transcription factor with YRPW motif 1 [Source:HGNC Symbol;Acc:HGNC:4880]	23462	protein_coding
614.172	3.6279	0.725147	6.09387e-08	5.8413e-07	ENSG00000082014	SMARCD3	SWI/SNF related, matrix associated, actin dependent regulator of chromatin, subfamily d, member 3 [Source:HGNC Symbol;Acc:HGNC:11108]	6604	processed_transcript
80.8018	-3.62414	0.495929	5.04618e-14	1.05782e-12	ENSG00000257167	TMPO-AS1	TMPO antisense RNA 1 [Source:HGNC Symbol;Acc:HGNC:44158]	100128191	lncRNA
27.3202	3.62356	1.19605	0.000109655	0.000541568	ENSG00000170382	LRRN2	leucine rich repeat neuronal 2 [Source:HGNC Symbol;Acc:HGNC:16914]	10446	protein_coding
10.3333	-3.62114	1.51364	0.000591864	0.00242927	ENSG00000231298	MANCR	mitotically associated long non coding RNA [Source:HGNC Symbol;Acc:HGNC:44678]	100216001	lncRNA
17.501	3.62103	2.11087	0.0023084	0.00801547	ENSG00000184350	MRGPRE	MAS related GPR family member E [Source:HGNC Symbol;Acc:HGNC:30694]	116534	protein_coding
6.25185	3.62011	1.51698	0.000600563	0.0024618	ENSG00000184788	SATL1	spermidine/spermine N1-acetyl transferase like 1 [Source:HGNC Symbol;Acc:HGNC:27992]	340562	protein_coding
594.969	3.61915	0.295371	4.05393e-35	2.95727e-33	ENSG00000137941	TTLL7	tubulin tyrosine ligase like 7 [Source:HGNC Symbol;Acc:HGNC:26242]	79739	processed_transcript
74.9176	3.61574	0.436638	2.51608e-17	6.99596e-16	ENSG00000228793	ENSG00000228793	novel transcript	100507336	lncRNA
3.89241	3.61565	2.12624	0.00236897	0.00820222	ENSG00000235033	DAAM2-AS1	DAAM2 antisense RNA 1 [Source:HGNC Symbol;Acc:HGNC:40830]	100505635	lncRNA
76.6499	-3.6152	0.487323	2.21994e-14	4.76377e-13	ENSG00000225950	NTF4	neurotrophin 4 [Source:HGNC Symbol;Acc:HGNC:8024]	4909	protein_coding
51.2645	-3.61251	1.80531	0.00141109	0.00523253	ENSG00000124256	ZBP1	Z-DNA binding protein 1 [Source:HGNC Symbol;Acc:HGNC:16176]	81030	protein_coding
4546.3	-3.61235	0.444669	9.14976e-17	2.412e-15	ENSG00000184216	IRAK1	interleukin 1 receptor associated kinase 1 [Source:HGNC Symbol;Acc:HGNC:6112]	3654	protein_coding
5.14093	3.60899	2.15771	0.00247554	0.00851891	ENSG00000271821	ENSG00000271821	novel transcript	NA	lncRNA
36.0968	3.60804	0.979037	1.37263e-05	8.30646e-05	ENSG00000230487	PSMG3-AS1	PSMG3 antisense RNA 1 (head to head) [Source:HGNC Symbol;Acc:HGNC:22230]	114796	lncRNA
10.2969	3.60568	1.39922	0.000376619	0.00162738	ENSG00000106006	HOXA6	homeobox A6 [Source:HGNC Symbol;Acc:HGNC:5107]	3203	protein_coding
113.252	-3.60417	0.844325	1.54633e-06	1.15456e-05	ENSG00000151023	ENKUR	enkurin, TRPC channel interacting protein [Source:HGNC Symbol;Acc:HGNC:28388]	219670	protein_coding
32.546	3.60398	2.815	0.00300687	0.0100875	ENSG00000101938	CHRDL1	chordin like 1 [Source:HGNC Symbol;Acc:HGNC:29861]	91851	protein_coding
599.933	-3.60307	0.161669	1.36934e-110	7.39617e-108	ENSG00000174371	EXO1	exonuclease 1 [Source:HGNC Symbol;Acc:HGNC:3511]	9156	protein_coding
946.192	-3.60193	0.48312	1.66919e-14	3.62793e-13	ENSG00000043143	JADE2	jade family PHD finger 2 [Source:HGNC Symbol;Acc:HGNC:22984]	23338	protein_coding
149.698	3.59992	0.657903	5.53368e-09	6.24902e-08	ENSG00000197635	DPP4	dipeptidyl peptidase 4 [Source:HGNC Symbol;Acc:HGNC:3009]	1803	retained_intron
18.826	3.59986	0.936771	7.84838e-06	5.01609e-05	ENSG00000240240	ENSG00000240240	novel transcript	NA	lncRNA
10.7042	-3.59932	1.526	0.000646457	0.00262617	ENSG00000235070	ENSG00000235070	novel transcript	NA	lncRNA
34.7266	3.59928	0.778981	3.49622e-07	2.94183e-06	ENSG00000138769	CDKL2	cyclin dependent kinase like 2 [Source:HGNC Symbol;Acc:HGNC:1782]	8999	protein_coding
33.3094	3.59927	0.845895	1.63039e-06	1.20844e-05	ENSG00000128655	PDE11A	phosphodiesterase 11A [Source:HGNC Symbol;Acc:HGNC:8773]	50940	protein_coding
3.03815	3.59783	2.06051	0.00224947	0.0078418	ENSG00000204091	TDRG1	testis development related 1 [Source:HGNC Symbol;Acc:HGNC:43642]	732253	lncRNA
660.212	-3.59693	0.399766	4.96081e-20	1.64836e-18	ENSG00000123609	NMI	N-myc and STAT interactor [Source:HGNC Symbol;Acc:HGNC:7854]	9111	protein_coding
2.85849	3.59641	1.94166	0.00188847	0.00673987	ENSG00000277586	NEFL	neurofilament light chain [Source:HGNC Symbol;Acc:HGNC:7739]	4747	protein_coding
36.1164	-3.59603	1.13603	7.34238e-05	0.000377697	ENSG00000233539	ENSG00000233539	novel transcript	730338	lncRNA
2252.41	-3.59526	0.688653	2.03556e-08	2.11695e-07	ENSG00000138642	HERC6	HECT and RLD domain containing E3 ubiquitin protein ligase family member 6 [Source:HGNC Symbol;Acc:HGNC:26072]	55008	protein_coding
4232.01	-3.5949	0.374253	1.68909e-22	6.60699e-21	ENSG00000113810	SMC4	structural maintenance of chromosomes 4 [Source:HGNC Symbol;Acc:HGNC:14013]	10051	protein_coding
10.9484	3.59216	1.48714	0.0005653	0.00232925	ENSG00000225756	DBH-AS1	DBH antisense RNA 1 [Source:HGNC Symbol;Acc:HGNC:24155]	138948	lncRNA
16.8459	3.59181	1.08115	4.53066e-05	0.000244661	ENSG00000288764	ENSG00000288764	novel transcript	NA	lncRNA
38.6601	-3.59056	0.962065	1.16038e-05	7.12389e-05	ENSG00000288864	ENSG00000288864	ARHGAP11A-SCG5 readthrough [Source:NCBI gene (formerly Entrezgene);Acc:114118903]	114118903	protein_coding
5.17616	3.59049	1.54807	0.000711813	0.00285693	ENSG00000271869	DCTN6-DT	DCTN6 divergent transcript [Source:HGNC Symbol;Acc:HGNC:55241]	NA	lncRNA
152.266	-3.59041	0.389353	6.36655e-21	2.25413e-19	ENSG00000213689	TREX1	three prime repair exonuclease 1 [Source:HGNC Symbol;Acc:HGNC:12269]	11277	protein_coding
22.6285	3.59041	0.857102	2.1125e-06	1.5353e-05	ENSG00000107317	PTGDS	prostaglandin D2 synthase [Source:HGNC Symbol;Acc:HGNC:9592]	5730	protein_coding
8.09553	3.58965	1.74202	0.00126627	0.00475526	ENSG00000130287	NCAN	neurocan [Source:HGNC Symbol;Acc:HGNC:2465]	1463	protein_coding
5.56201	-3.58944	1.75601	0.00131066	0.00490094	ENSG00000265992	ESRG	embryonic stem cell related [Source:HGNC Symbol;Acc:HGNC:39079]	790952	lncRNA
10.3464	3.58862	2.24933	0.00277185	0.00939982	ENSG00000204710	SPDYC	speedy/RINGO cell cycle regulator family member C [Source:HGNC Symbol;Acc:HGNC:32681]	387778	protein_coding
3.33612	3.58665	1.68932	0.0011106	0.0042282	ENSG00000229278	ENSG00000229278	novel transcript	NA	lncRNA
1271.15	-3.58551	0.132394	4.43032e-162	4.88991e-159	ENSG00000101447	FAM83D	family with sequence similarity 83 member D [Source:HGNC Symbol;Acc:HGNC:16122]	81610	protein_coding
9.48714	3.58476	2.46707	0.00311446	0.0104038	ENSG00000134042	MRO	maestro [Source:HGNC Symbol;Acc:HGNC:24121]	83876	protein_coding
9.72317	-3.58472	1.17042	9.96077e-05	0.000498058	ENSG00000267078	ENSG00000267078	novel transcript, antisense to ST6GALNAC2	NA	lncRNA
36.0221	-3.58317	0.530011	2.28051e-12	4.03998e-11	ENSG00000227946	ENSG00000227946	novel transcript	NA	lncRNA
44319.7	3.58289	0.795301	5.7221e-07	4.66927e-06	ENSG00000211459	MT-RNR1	mitochondrially encoded 12S rRNA [Source:HGNC Symbol;Acc:HGNC:7470]	NA	Mt_rRNA
6.47152	3.58068	1.0392	3.04827e-05	0.000170335	ENSG00000130812	ANGPTL6	angiopoietin like 6 [Source:HGNC Symbol;Acc:HGNC:23140]	83854	protein_coding
3.73574	3.57963	2.13561	0.00253018	0.00868812	ENSG00000237153	ENSG00000237153	novel transcript	NA	lncRNA
3.69544	3.5794	2.03798	0.00224744	0.00783595	ENSG00000230583	GTF2IRD1P1	GTF2I repeat domain containing 1 pseudogene 1 [Source:HGNC Symbol;Acc:HGNC:44136]	729156	processed_transcript
28.0321	3.57901	2.18614	0.00266448	0.00908413	ENSG00000183287	CCBE1	collagen and calcium binding EGF domains 1 [Source:HGNC Symbol;Acc:HGNC:29426]	147372	protein_coding
549.03	-3.57871	0.206451	6.8109e-68	1.36143e-65	ENSG00000184661	CDCA2	cell division cycle associated 2 [Source:HGNC Symbol;Acc:HGNC:14623]	157313	protein_coding
157.885	-3.5782	0.706623	4.39461e-08	4.31739e-07	ENSG00000205885	C1RL-AS1	C1RL antisense RNA 1 [Source:HGNC Symbol;Acc:HGNC:27461]	283314	lncRNA
30.0132	-3.57786	1.28423	0.000218057	0.00100119	ENSG00000197046	SIGLEC15	sialic acid binding Ig like lectin 15 [Source:HGNC Symbol;Acc:HGNC:27596]	284266	protein_coding
6.7351	3.57616	1.58996	0.000842551	0.00330741	ENSG00000250318	ENSG00000250318	ribosomal protein L13a (RPL13A) pseudogene	NA	unprocessed_pseudogene
208.935	-3.57589	1.14122	8.07718e-05	0.000412321	ENSG00000183484	GPR132	G protein-coupled receptor 132 [Source:HGNC Symbol;Acc:HGNC:17482]	29933	protein_coding
8.02864	3.57585	1.28999	0.000226579	0.00103583	ENSG00000203688	LINC02487	long intergenic non-protein coding RNA 2487 [Source:HGNC Symbol;Acc:HGNC:53466]	NA	lncRNA
961.145	-3.57542	0.620236	1.08671e-09	1.36773e-08	ENSG00000074657	ZNF532	zinc finger protein 532 [Source:HGNC Symbol;Acc:HGNC:30940]	55205	protein_coding
10.6593	3.57246	2.02519	0.00223259	0.00779379	ENSG00000274628	ENSG00000274628	novel cytochrome P450 family pseudogene	105379252	processed_transcript
50.2069	3.57245	0.598433	3.32027e-10	4.44325e-09	ENSG00000197406	DIO3	iodothyronine deiodinase 3 [Source:HGNC Symbol;Acc:HGNC:2885]	1735	protein_coding
14.8896	3.57198	1.91677	0.0018832	0.006722	ENSG00000226510	UPK1A-AS1	UPK1A antisense RNA 1 [Source:HGNC Symbol;Acc:HGNC:40603]	100862728	lncRNA
31.8262	3.57138	0.455744	8.84794e-16	2.15147e-14	ENSG00000183833	CFAP91	cilia and flagella associated protein 91 [Source:HGNC Symbol;Acc:HGNC:24010]	89876	retained_intron
52.5939	3.57122	0.458912	1.35443e-15	3.24987e-14	ENSG00000233098	CCDC144NL-AS1	CCDC144NL antisense RNA 1 [Source:HGNC Symbol;Acc:HGNC:51340]	440416	lncRNA
6.49337	3.56939	2.23249	0.00281471	0.00952263	ENSG00000139445	FOXN4	forkhead box N4 [Source:HGNC Symbol;Acc:HGNC:21399]	121643	protein_coding
9.54811	-3.56659	1.68979	0.00115262	0.00436982	ENSG00000289423	ENSG00000289423	novel transcript	NA	lncRNA
684.962	-3.56597	0.137079	9.38998e-150	8.51336e-147	ENSG00000101412	E2F1	E2F transcription factor 1 [Source:HGNC Symbol;Acc:HGNC:3113]	1869	protein_coding
2.45578	3.56567	1.77951	0.00144327	0.00533393	ENSG00000286069	ENSG00000286069	novel transcript	NA	lncRNA
255.451	-3.56312	0.752717	2.06316e-07	1.80356e-06	ENSG00000177989	ODF3B	outer dense fiber of sperm tails 3B [Source:HGNC Symbol;Acc:HGNC:34388]	440836	retained_intron
4.64195	-3.56309	1.49464	0.000616246	0.00251593	ENSG00000203546	ENSG00000203546	novel protein	NA	nonsense_mediated_decay
56.8027	3.56272	0.587527	1.88372e-10	2.60316e-09	ENSG00000197093	GAL3ST4	galactose-3-O-sulfotransferase 4 [Source:HGNC Symbol;Acc:HGNC:24145]	79690	protein_coding
434.303	3.56126	0.64838	4.81784e-09	5.50678e-08	ENSG00000144485	HES6	hes family bHLH transcription factor 6 [Source:HGNC Symbol;Acc:HGNC:18254]	55502	protein_coding
351.73	3.56119	0.544033	9.278e-12	1.51956e-10	ENSG00000167355	OR51B5	olfactory receptor family 51 subfamily B member 5 [Source:HGNC Symbol;Acc:HGNC:19599]	282763	processed_transcript
18.6505	3.55805	0.773601	3.74722e-07	3.13317e-06	ENSG00000234996	ACTG1P25	actin gamma 1 pseudogene 25 [Source:HGNC Symbol;Acc:HGNC:54872]	148709	processed_transcript
44.8342	3.55743	0.597911	3.68933e-10	4.91124e-09	ENSG00000230359	TPI1P2	triosephosphate isomerase 1 pseudogene 2 [Source:HGNC Symbol;Acc:HGNC:38069]	286016	processed_transcript
7.89703	-3.55599	1.40863	0.000435854	0.00185056	ENSG00000287188	ENSG00000287188	novel transcript, antisense to ANXA10	NA	lncRNA
436.871	3.55531	0.666389	1.10074e-08	1.19365e-07	ENSG00000171105	INSR	insulin receptor [Source:HGNC Symbol;Acc:HGNC:6091]	3643	protein_coding
2149.63	-3.55408	1.65463	0.00106903	0.00408771	ENSG00000089127	OAS1	2'-5'-oligoadenylate synthetase 1 [Source:HGNC Symbol;Acc:HGNC:8086]	4938	protein_coding
15.9292	3.55049	1.09867	5.98107e-05	0.000314294	ENSG00000259319	JDP2-AS1	JDP2 antisense RNA 1 [Source:HGNC Symbol;Acc:HGNC:55424]	NA	lncRNA
6.08097	-3.54833	1.41287	0.000451347	0.00190742	ENSG00000137077	CCL21	C-C motif chemokine ligand 21 [Source:HGNC Symbol;Acc:HGNC:10620]	6366	protein_coding
1.77246	3.54756	1.74563	0.0013752	0.00511213	ENSG00000182674	KCNB2	potassium voltage-gated channel subfamily B member 2 [Source:HGNC Symbol;Acc:HGNC:6232]	9312	protein_coding
1.78143	3.54743	1.72161	0.00129603	0.00485482	ENSG00000163206	SMCP	sperm mitochondria associated cysteine rich protein [Source:HGNC Symbol;Acc:HGNC:6962]	4184	protein_coding
63.7299	-3.54345	1.3037	0.000263405	0.00118675	ENSG00000211448	DIO2	iodothyronine deiodinase 2 [Source:HGNC Symbol;Acc:HGNC:2884]	1734	protein_coding
12.6749	3.54304	1.9698	0.00215625	0.00755729	ENSG00000182870	GALNT9	polypeptide N-acetylgalactosaminyltransferase 9 [Source:HGNC Symbol;Acc:HGNC:4131]	50614	protein_coding
32.2581	3.54251	1.25434	0.000197098	0.000915904	ENSG00000155657	TTN	titin [Source:HGNC Symbol;Acc:HGNC:12403]	7273	protein_coding
53.531	3.54103	0.669282	1.37029e-08	1.4653e-07	ENSG00000257698	GIHCG	GIHCG inhibitor of miR-200b/200a/429 expression [Source:HGNC Symbol;Acc:HGNC:52649]	NA	lncRNA
153.54	-3.54035	1.2146	0.000152852	0.000730891	ENSG00000186603	HPDL	4-hydroxyphenylpyruvate dioxygenase like [Source:HGNC Symbol;Acc:HGNC:28242]	84842	protein_coding
4.55278	3.54015	2.20136	0.00286496	0.00966383	ENSG00000169218	RSPO1	R-spondin 1 [Source:HGNC Symbol;Acc:HGNC:21679]	284654	protein_coding
9.12203	3.53822	1.47392	0.000596639	0.0024465	ENSG00000286408	ENSG00000286408	novel transcript	NA	lncRNA
244.72	3.53703	0.238415	2.14939e-50	2.78389e-48	ENSG00000095587	TLL2	tolloid like 2 [Source:HGNC Symbol;Acc:HGNC:11844]	7093	protein_coding
3.16525	3.53537	1.62727	0.00102086	0.0039248	ENSG00000155926	SLA	Src like adaptor [Source:HGNC Symbol;Acc:HGNC:10902]	6503	protein_coding
5.60831	3.53515	1.85866	0.00179762	0.00644552	ENSG00000187045	TMPRSS6	transmembrane serine protease 6 [Source:HGNC Symbol;Acc:HGNC:16517]	164656	protein_coding
3143.34	-3.53456	0.174297	5.16471e-92	2.0171e-89	ENSG00000138772	ANXA3	annexin A3 [Source:HGNC Symbol;Acc:HGNC:541]	306	protein_coding
15.4645	3.53395	1.13996	8.90837e-05	0.000450494	ENSG00000131409	LRRC4B	leucine rich repeat containing 4B [Source:HGNC Symbol;Acc:HGNC:25042]	94030	protein_coding
9.37662	3.52904	1.74371	0.00141392	0.00524196	ENSG00000184347	SLIT3	slit guidance ligand 3 [Source:HGNC Symbol;Acc:HGNC:11087]	6586	protein_coding
2.22761	3.52723	1.75054	0.00144189	0.00532998	ENSG00000282143	ENSG00000282143	novel transcript	NA	lncRNA
234.055	3.52713	0.818126	1.25139e-06	9.56281e-06	ENSG00000070182	SPTB	spectrin beta, erythrocytic [Source:HGNC Symbol;Acc:HGNC:11274]	6710	protein_coding
5.20881	3.52423	1.28878	0.000252578	0.00114254	ENSG00000289370	ENSG00000289370	novel transcript	NA	lncRNA
255.854	-3.523	0.310222	1.57544e-30	9.70731e-29	ENSG00000196550	FAM72A	family with sequence similarity 72 member A [Source:HGNC Symbol;Acc:HGNC:24044]	729533	protein_coding
6.40641	-3.52238	1.837	0.00175926	0.00633548	ENSG00000287382	ENSG00000287382	novel transcript	NA	lncRNA
7.40889	3.52136	1.76111	0.00149358	0.00549111	ENSG00000269911	FAM226B	family with sequence similarity 226 member B [Source:HGNC Symbol;Acc:HGNC:31964]	NA	lncRNA
34.4868	3.51921	1.35932	0.000372375	0.00161123	ENSG00000236397	DDX11L2	DEAD/H-box helicase 11 like 2 (pseudogene) [Source:HGNC Symbol;Acc:HGNC:37103]	NA	unprocessed_pseudogene
84.1456	-3.51897	0.525281	3.26787e-12	5.65495e-11	ENSG00000276672	ENSG00000276672	novel transcript, sense intronic to RFC3	NA	lncRNA
1016.8	-3.51703	0.332214	7.59612e-27	3.8337e-25	ENSG00000068489	PRR11	proline rich 11 [Source:HGNC Symbol;Acc:HGNC:25619]	55771	protein_coding
7.45435	-3.5155	1.24439	0.0001971	0.000915904	ENSG00000274092	ENSG00000274092	novel transcript, antisense to IL4R	NA	lncRNA
2.5144	3.5155	1.98195	0.002297	0.00798351	ENSG00000288015	ENSG00000288015	novel transcript	105370224	lncRNA
62.9326	-3.51473	0.462027	4.97623e-15	1.14323e-13	ENSG00000277304	ENSG00000277304	Rho GTPase activating protein 23 (ARHGAP23) pseudogene	NA	unprocessed_pseudogene
1.78145	3.51389	1.76411	0.0015237	0.00558566	ENSG00000223732	ENSG00000223732	novel transcript	NA	lncRNA
16.5363	3.50958	0.898024	5.97971e-06	3.93369e-05	ENSG00000099338	CATSPERG	cation channel sperm associated auxiliary subunit gamma [Source:HGNC Symbol;Acc:HGNC:25243]	57828	protein_coding
822.819	-3.50852	0.319636	1.1041e-28	6.2286e-27	ENSG00000237649	KIFC1	kinesin family member C1 [Source:HGNC Symbol;Acc:HGNC:6389]	3833	protein_coding
111.224	3.50603	0.843553	2.30955e-06	1.66516e-05	ENSG00000183780	SLC35F3	solute carrier family 35 member F3 [Source:HGNC Symbol;Acc:HGNC:23616]	148641	protein_coding
328.582	-3.50399	0.811633	1.20567e-06	9.23849e-06	ENSG00000174564	IL20RB	interleukin 20 receptor subunit beta [Source:HGNC Symbol;Acc:HGNC:6004]	53833	processed_transcript
2166.23	-3.50365	0.254127	7.30338e-44	7.50622e-42	ENSG00000137804	NUSAP1	nucleolar and spindle associated protein 1 [Source:HGNC Symbol;Acc:HGNC:18538]	51203	protein_coding
2.31638	3.50089	1.70405	0.00134565	0.00501624	ENSG00000268758	ADGRE4P	adhesion G protein-coupled receptor E4, pseudogene [Source:HGNC Symbol;Acc:HGNC:19240]	326342	processed_transcript
12.0624	3.49994	2.21336	0.0030748	0.010284	ENSG00000103460	TOX3	TOX high mobility group box family member 3 [Source:HGNC Symbol;Acc:HGNC:11972]	27324	protein_coding
84.5391	3.49985	0.552281	3.35079e-11	5.11196e-10	ENSG00000168026	TTC21A	tetratricopeptide repeat domain 21A [Source:HGNC Symbol;Acc:HGNC:30761]	199223	protein_coding
54.5585	3.49944	0.903352	6.75823e-06	4.39458e-05	ENSG00000233593	LINC02609	long intergenic non-protein coding RNA 2609 [Source:HGNC Symbol;Acc:HGNC:27140]	105378853	lncRNA
803.872	3.4986	0.375904	2.6751e-21	9.70146e-20	ENSG00000128872	TMOD2	tropomodulin 2 [Source:HGNC Symbol;Acc:HGNC:11872]	29767	protein_coding
195.65	-3.49532	1.81807	0.00177175	0.00637347	ENSG00000184635	ZNF93	zinc finger protein 93 [Source:HGNC Symbol;Acc:HGNC:13169]	81931	processed_transcript
16.1898	3.49399	1.05163	4.46441e-05	0.000241443	ENSG00000272970	ENSG00000272970	novel transcript	107986163	lncRNA
482.908	3.4932	0.519742	2.76278e-12	4.82033e-11	ENSG00000165757	JCAD	junctional cadherin 5 associated [Source:HGNC Symbol;Acc:HGNC:29283]	57608	protein_coding
7777.76	-3.48857	0.385757	3.01306e-20	1.02259e-18	ENSG00000275832	ARHGAP23	Rho GTPase activating protein 23 [Source:HGNC Symbol;Acc:HGNC:29293]	57636	processed_transcript
133.855	3.48846	0.295662	8.93028e-33	6.01337e-31	ENSG00000160145	KALRN	kalirin RhoGEF kinase [Source:HGNC Symbol;Acc:HGNC:4814]	8997	protein_coding
1331.11	-3.48736	0.144438	2.19801e-129	1.59425e-126	ENSG00000167670	CHAF1A	chromatin assembly factor 1 subunit A [Source:HGNC Symbol;Acc:HGNC:1910]	10036	protein_coding
11.9168	-3.48681	0.839208	2.2996e-06	1.65845e-05	ENSG00000250133	HOXC-AS2	HOXC cluster antisense RNA 2 [Source:HGNC Symbol;Acc:HGNC:43750]	100874364	retained_intron
2.60861	3.48561	1.75251	0.0015579	0.00569048	ENSG00000184571	PIWIL3	piwi like RNA-mediated gene silencing 3 [Source:HGNC Symbol;Acc:HGNC:18443]	440822	protein_coding
780.894	3.48448	0.491983	2.28108e-13	4.43057e-12	ENSG00000130956	HABP4	hyaluronan binding protein 4 [Source:HGNC Symbol;Acc:HGNC:17062]	22927	protein_coding
43.6524	-3.48365	1.69872	0.00136861	0.00508913	ENSG00000279296	PRAL	p53 regulation associated lncRNA [Source:HGNC Symbol;Acc:HGNC:52646]	NA	TEC
1585.15	-3.48279	0.233704	7.60419e-51	9.89949e-49	ENSG00000100297	MCM5	minichromosome maintenance complex component 5 [Source:HGNC Symbol;Acc:HGNC:6948]	4174	nonsense_mediated_decay
34.7355	3.48179	0.569089	1.27151e-10	1.80327e-09	ENSG00000253882	ENSG00000253882	family with sequence similarity 115, member C (FAM115C) pseudogene	154761	processed_transcript
934.924	3.48006	0.442637	6.70396e-16	1.6507e-14	ENSG00000174705	SH3PXD2B	SH3 and PX domains 2B [Source:HGNC Symbol;Acc:HGNC:29242]	285590	protein_coding
22.2178	-3.47998	1.45008	0.000608487	0.00249026	ENSG00000205754	SLCO1B7	solute carrier organic anion transporter family member 1B7 (putative) [Source:HGNC Symbol;Acc:HGNC:32934]	NA	transcribed_unprocessed_pseudogene
12.149	3.4784	1.07872	6.06411e-05	0.000317934	ENSG00000263934	SNORD3A	small nucleolar RNA, C/D box 3A [Source:HGNC Symbol;Acc:HGNC:33189]	NA	snoRNA
6730.52	-3.47816	0.646404	8.17444e-09	9.00378e-08	ENSG00000129474	AJUBA	ajuba LIM protein [Source:HGNC Symbol;Acc:HGNC:20250]	84962	protein_coding
3.04988	-3.47783	1.48723	0.000708028	0.00284444	ENSG00000243836	WDR86-AS1	WDR86 antisense RNA 1 [Source:HGNC Symbol;Acc:HGNC:41186]	100131176	lncRNA
38.0139	-3.47696	0.691385	4.84641e-08	4.71925e-07	ENSG00000238164	TNFRSF14-AS1	TNFRSF14 antisense RNA 1 [Source:HGNC Symbol;Acc:HGNC:26966]	NA	lncRNA
17.7284	3.47647	1.07305	5.78057e-05	0.000304957	ENSG00000170214	ADRA1B	adrenoceptor alpha 1B [Source:HGNC Symbol;Acc:HGNC:278]	147	protein_coding
18.1966	-3.47639	0.70694	8.28279e-08	7.75607e-07	ENSG00000270194	GOLGA4-AS1	GOLGA4 antisense RNA 1 [Source:HGNC Symbol;Acc:HGNC:26469]	152048	lncRNA
11.9473	3.47452	1.87868	0.00206695	0.00728367	ENSG00000232022	FAAHP1	fatty acid amide hydrolase pseudogene 1 [Source:HGNC Symbol;Acc:HGNC:50679]	NA	transcribed_unprocessed_pseudogene
407.698	-3.47404	0.245227	3.46719e-46	3.91191e-44	ENSG00000085840	ORC1	origin recognition complex subunit 1 [Source:HGNC Symbol;Acc:HGNC:8487]	4998	protein_coding
3.07503	3.47326	1.59577	0.00103993	0.00398605	ENSG00000256660	CLEC12B	C-type lectin domain family 12 member B [Source:HGNC Symbol;Acc:HGNC:31966]	387837	nonsense_mediated_decay
531.545	3.47248	0.52392	5.03335e-12	8.51276e-11	ENSG00000198794	SCAMP5	secretory carrier membrane protein 5 [Source:HGNC Symbol;Acc:HGNC:30386]	192683	nonsense_mediated_decay
31.7833	3.47191	0.654933	1.23127e-08	1.32783e-07	ENSG00000284862	CCDC39	coiled-coil domain containing 39 [Source:HGNC Symbol;Acc:HGNC:25244]	339829	protein_coding
1417.2	-3.47116	1.57683	0.00098302	0.00379601	ENSG00000133106	EPSTI1	epithelial stromal interaction 1 [Source:HGNC Symbol;Acc:HGNC:16465]	94240	protein_coding
9.75396	3.47102	2.50117	0.00366232	0.0119439	ENSG00000259764	PCSK6-AS1	PCSK6 antisense RNA 1 [Source:HGNC Symbol;Acc:HGNC:51448]	105371027	lncRNA
22.1223	3.46825	1.4461	0.000612884	0.00250542	ENSG00000162620	LRRIQ3	leucine rich repeats and IQ motif containing 3 [Source:HGNC Symbol;Acc:HGNC:28318]	127255	protein_coding
3.93911	3.468	2.07813	0.00281974	0.00953536	ENSG00000289250	ENSG00000289250	novel transcript, sense intronic to ANXA4	NA	lncRNA
[truncated: 3,280 more rows]

## Sheet: BXP_3GemVsUn
baseMean	log2FoldChange	lfcSE	pvalue	padj	ensembl_gene_id	hgnc_symbol	description	entrezgene_id	transcript_biotype
[truncated: 1,237 more rows]

[truncated: 5 more sheets: MIA_GemVsUn, MIA_3VsUn, MIA_3GemVsUn, MIA_2VsUn, MIA_2GemVsUn]
