# Supplementary material for: Synergistic Antitumoral Effect of Epigenetic Inhibitors and Gemcitabine in Pancreatic Cancer Cells
Source: Pharmaceuticals (Basel). 2022 Jul 2;15(7):824. doi: 10.3390/ph15070824 (PMC9323654; doi:10.3390/ph15070824)
Supplement: Supplementary file 1 [file pharmaceuticals-15-00824-s001.zip › SuppTableS6_GSEA.xlsx]

## Sheet: Read_me
Abbreviations
	Gemcitabine: Gem
	MS275: 3
	UVI5008: 2
	Untreated: Untr
	Msigdbr Hallmarks: Msi

## Sheet: Msi_BXPC3_GemVsUntr
ID	Description	setSize	enrichmentScore	NES	pvalue	p.adjust	qvalues	rank	leading_edge	core_enrichment	Num_CoreEnrichment
HALLMARK_FATTY_ACID_METABOLISM	HALLMARK_FATTY_ACID_METABOLISM	130	-0.44166	-1.71672	6.32562e-05	0.00316281	0.00292976	3401	tags=37%, list=15%, signal=31%	3421/9380/30/1376/79602/4683/210/50/2271/5465/4056/84263/644/26275/1429/4199/6392/51109/1738/3032/60481/4913/1718/35/1962/1374/8608/8803/5162/2180/549/1384/3417/6389/5720/948/728294/216/3295/3033/126/1056/594/2752/224/8801/3157/3248	48
HALLMARK_MITOTIC_SPINDLE	HALLMARK_MITOTIC_SPINDLE	193	-0.363832	-1.47818	0.00127899	0.0319748	0.0296188	3438	tags=29%, list=15%, signal=25%	23607/10006/9735/4082/10844/58526/3831/9564/23637/11064/9126/10565/9462/9793/55785/1739/55125/6654/9874/4926/4001/10163/81/55755/699/22974/11133/832/5922/9702/10801/23580/613/54443/10611/3619/9771/24137/1063/4690/9055/6790/9493/10426/6453/9787/3832/56992/64411/9133/7153/1062/11346/5347/25777/80119	56

## Sheet: Msi_BXPC3_3VsUntr
ID	Description	setSize	enrichmentScore	NES	pvalue	p.adjust	qvalues	rank	leading_edge	core_enrichment	Num_CoreEnrichment
HALLMARK_E2F_TARGETS	HALLMARK_E2F_TARGETS	198	-0.765365	-3.32131	1e-10	8.33333e-10	5.96491e-10	2982	tags=58%, list=12%, signal=51%	1633/84312/1019/1164/4673/7514/56655/4175/4361/3149/5036/4678/3609/3184/5901/5982/7398/10606/8726/994/57122/4292/84844/29089/253714/1786/23468/7112/1503/5426/11340/1033/1434/580/5111/11200/9232/3014/4172/5902/9918/23165/5424/10714/197335/79733/10535/7913/8914/7374/7083/4001/64785/79075/3978/7157/1854/6941/6839/29893/7465/29127/29028/4173/4171/4176/1163/3148/9837/1111/9833/55723/79019/6241/4174/10…	114
HALLMARK_G2M_CHECKPOINT	HALLMARK_G2M_CHECKPOINT	192	-0.748325	-3.25178	1e-10	8.33333e-10	5.96491e-10	3372	tags=55%, list=13%, signal=48%	3015/27338/6421/23047/546/6427/30000/4691/9462/1019/1164/7514/7371/4175/51659/3149/4678/3609/6541/3184/994/8451/5371/8454/1736/7112/5933/5426/387893/1033/10432/580/9232/3014/4172/8140/1841/4926/3619/10926/3151/51776/4212/4001/7468/26271/10592/6839/29127/4171/990/6491/10293/9585/1163/1870/1111/4174/10036/51203/1869/10051/9156/991/4751/3835/10460/6790/22974/10733/9055/23594/4085/1062/9700/7272/1063…	106
HALLMARK_INTERFERON_ALPHA_RESPONSE	HALLMARK_INTERFERON_ALPHA_RESPONSE	71	-0.722823	-2.75495	1e-10	8.33333e-10	5.96491e-10	3375	tags=61%, list=13%, signal=53%	6773/3959/85363/6402/135112/3659/103/87178/5720/51056/5698/9636/85441/3627/3574/3566/4061/3660/5721/7453/9246/8638/64761/6890/10379/3669/9830/5610/79132/4343/11274/64135/94240/4938/55008/9111/219285/91543/129607/3430/7318/10964/64108	43
HALLMARK_MITOTIC_SPINDLE	HALLMARK_MITOTIC_SPINDLE	193	-0.550111	-2.40571	1e-10	8.33333e-10	5.96491e-10	3216	tags=30%, list=13%, signal=26%	11190/9793/55785/613/9462/9113/4690/10426/9702/4763/11135/9874/6249/9181/50628/55125/55755/9564/64411/11064/55722/55835/1894/4926/3619/4001/26271/163786/29127/9735/9585/51203/10051/4751/3835/6790/22974/9055/1062/9700/7272/1063/699/54443/332/3832/9493/675/5347/9787/983/7153/10403/11004/24137/80119/9133/56992	58
HALLMARK_INTERFERON_GAMMA_RESPONSE	HALLMARK_INTERFERON_GAMMA_RESPONSE	150	-0.55229	-2.34611	1e-10	8.33333e-10	5.96491e-10	2482	tags=41%, list=10%, signal=37%	7903/3659/103/6717/87178/8082/5720/5371/6403/3717/55024/51056/5698/9636/4615/85441/952/3627/3574/3566/4061/3660/5721/7453/9246/8638/64761/6890/8673/10379/3669/10392/355/9830/23586/5610/10791/79132/7127/3601/4792/4283/11274/4790/64135/94240/55008/9111/81030/219285/5699/91543/129607/6352/3430/4940/7412/163351/10964/3620/64108	61
HALLMARK_MYC_TARGETS_V1	HALLMARK_MYC_TARGETS_V1	199	-0.538216	-2.32507	1e-10	8.33333e-10	5.96491e-10	4699	tags=39%, list=19%, signal=32%	328/5690/10155/5984/6632/220988/7555/3329/7411/3837/6426/9184/5478/6732/10492/5688/5706/9377/9188/6723/3336/6599/790/3183/5634/1478/3015/2079/3178/6059/6427/7416/3376/1019/11335/4673/7514/23450/4175/23196/5036/3184/5901/7398/11260/65005/6627/22948/6428/1982/8669/7324/6418/3181/6432/8454/54107/1017/1503/3251/10054/8894/5111/5902/6626/6240/7913/1854/4173/4171/7298/4176/3068/4174/991/4085/8318/890	78
HALLMARK_MYC_TARGETS_V2	HALLMARK_MYC_TARGETS_V2	58	-0.58577	-2.14556	1.98772e-06	1.4198e-05	1.01628e-05	7547	tags=72%, list=30%, signal=51%	27340/23160/2193/4869/705/92856/51491/79077/10244/7965/83743/6832/3177/9238/81887/6573/10528/3329/56342/6652/10514/80324/79711/6723/3099/3336/54663/27346/1019/11335/51154/51388/5036/56915/23082/9064/6949/7374/4173/4174/10733/5347	42
HALLMARK_DNA_REPAIR	HALLMARK_DNA_REPAIR	143	-0.389718	-1.68969	3.4142e-05	0.000189678	0.000135769	4586	tags=31%, list=18%, signal=25%	5984/4799/2073/112/1479/6749/65109/5980/5436/5422/4059/5557/10302/50808/4882/9978/30833/54487/56655/192670/5982/5985/51497/1687/10189/7084/3704/3251/5111/30834/51251/5424/10714/3978/7157/1854/4833/11130/2237/7298/129607/5983/23649/5888	44
HALLMARK_MTORC1_SIGNALING	HALLMARK_MTORC1_SIGNALING	187	-0.371362	-1.63636	1.22716e-05	7.66976e-05	5.48994e-05	4674	tags=30%, list=18%, signal=25%	10061/899/120/1075/10797/7277/3329/2717/6652/7184/5693/6510/5478/10096/23645/5706/116496/8833/6184/3099/3336/5211/4802/205/27346/488/1595/2821/9415/10452/57761/11151/26227/3157/29968/7494/5236/3251/8894/54541/7453/8140/27071/6472/23165/1719/7374/4173/4171/6241/6790/699/871/993/5347/3488/26471	57
HALLMARK_HEDGEHOG_SIGNALING	HALLMARK_HEDGEHOG_SIGNALING	28	0.64077	1.60364	0.00998025	0.0453648	0.0324716	2161	tags=36%, list=9%, signal=33%	7857/3897/43/2735/6585/1400/23462/6252/23493/6469	10
HALLMARK_MYOGENESIS	HALLMARK_MYOGENESIS	158	0.457412	1.40993	0.00917409	0.0453648	0.0324716	4383	tags=30%, list=17%, signal=25%	4684/1012/1306/65055/5348/9215/1293/10580/4842/3756/4632/6450/43/23604/4638/8497/3486/1152/187/22924/1191/88/4208/8614/4619/6261/9172/5569/1277/5837/4621/5816/487/4620/23175/10290/1026/4607/22808/4622/4303/5740/2049/8557/10014/3908/79629/8038	48

## Sheet: Msi_BXPC3_3GemVsUntr
ID	Description	setSize	enrichmentScore	NES	pvalue	p.adjust	qvalues	rank	leading_edge	core_enrichment	Num_CoreEnrichment
HALLMARK_INTERFERON_ALPHA_RESPONSE	HALLMARK_INTERFERON_ALPHA_RESPONSE	71	-0.645039	-2.16558	1.90794e-05	0.000419747	0.000301254	4448	tags=62%, list=20%, signal=50%	7726/3574/55072/5720/8638/10906/94240/3669/4061/9830/11054/3660/219285/10964/23070/87178/7318/10379/8767/23424/1997/91543/6737/64135/79132/103/1267/85441/5721/5610/7453/6773/6890/64108/51056/85363/9111/81894/9636/4343/55008/11274/3430/129607	44
HALLMARK_MYC_TARGETS_V2	HALLMARK_MYC_TARGETS_V2	58	-0.567415	-1.95441	0.00502477	0.0315843	0.0226682	5330	tags=62%, list=23%, signal=48%	64216/10199/1019/705/8886/23160/3336/9238/26354/9221/83743/10514/54663/11335/10244/79711/51491/10196/79050/3329/6723/51154/6832/56342/4839/23082/5036/6949/51388/6573/7374/4173/5347/4174/10733/9064	36
HALLMARK_DNA_REPAIR	HALLMARK_DNA_REPAIR	143	-0.485217	-1.75143	1.74163e-05	0.000419747	0.000301254	3867	tags=34%, list=17%, signal=29%	2962/6881/5437/25920/9328/192670/7372/6118/7251/51251/5432/8086/5422/23204/30834/5985/10309/3251/9883/11051/5982/11130/10714/3704/5983/6880/6895/9978/29927/6431/8237/112/5436/54487/2237/1854/5980/1479/10189/5888/10302/5424/5111/3978/23649/30833/7157/7298/129607	49
HALLMARK_HEDGEHOG_SIGNALING	HALLMARK_HEDGEHOG_SIGNALING	27	0.839809	1.6834	0.00142834	0.0157117	0.0112764	1338	tags=26%, list=6%, signal=24%	3897/43/6252/6469/23493/23462/4897	7
HALLMARK_KRAS_SIGNALING_UP	HALLMARK_KRAS_SIGNALING_UP	136	0.695469	1.53733	0.000173607	0.00254624	0.00182744	3225	tags=34%, list=14%, signal=29%	7102/3587/11184/23136/6616/6324/5396/2254/1794/2115/9935/83483/5950/28959/7852/6696/10083/23643/2745/1363/3394/6004/1848/23531/669/25907/760/1240/1636/7139/6480/10912/2022/7813/2517/4613/55365/2119/4319/6662/2118/56172/6447/27075/11179/10457	46
HALLMARK_COAGULATION	HALLMARK_COAGULATION	86	0.704337	1.53415	0.00250084	0.0220074	0.0157948	3670	tags=42%, list=16%, signal=35%	2/1638/3172/1803/4313/283/2266/7450/3690/1311/1848/5265/9615/1361/1515/5341/733/4314/10603/726/4324/10404/1508/5054/4319/717/1675/4224/4048/2159/164656/842/5641/2534/6678/2934	36
HALLMARK_EPITHELIAL_MESENCHYMAL_TRANSITION	HALLMARK_EPITHELIAL_MESENCHYMAL_TRANSITION	135	0.646557	1.42719	0.00449186	0.0315843	0.0226682	2576	tags=32%, list=11%, signal=28%	131578/1462/50509/5159/7474/3908/4313/5396/290/10516/1278/4017/1277/6696/26577/374/3690/1809/4016/1293/284217/3725/6641/6303/3485/2669/1311/5270/6443/10272/7431/30008/64175/4314/5376/57692/1281/2517/5054/5118/1634/4638/2303	43
HALLMARK_INFLAMMATORY_RESPONSE	HALLMARK_INFLAMMATORY_RESPONSE	140	0.633533	1.40128	0.00779844	0.0428914	0.0307833	2838	tags=24%, list=12%, signal=21%	3587/4986/6324/2015/2719/6506/9435/6347/10148/8671/4693/5732/2550/5739/4210/3690/10125/187/23601/3560/6004/6402/958/1240/3937/1318/1026/133/5054/1316/970/4224/490/4609	34

## Sheet: Msi_MIAPACA2_GemVsUntr
ID	Description	setSize	enrichmentScore	NES	pvalue	p.adjust	qvalues	rank	leading_edge	core_enrichment	Num_CoreEnrichment
HALLMARK_ANGIOGENESIS	HALLMARK_ANGIOGENESIS	30	0.756172	1.7776	8.07492e-05	0.000330338	0.000146817	2684	tags=40%, list=10%, signal=36%	6696/6781/894/4060/10631/8829/6372/4023/7076/27242/5104/1462	12
HALLMARK_EPITHELIAL_MESENCHYMAL_TRANSITION	HALLMARK_EPITHELIAL_MESENCHYMAL_TRANSITION	181	0.656186	1.77484	1e-10	3.81724e-09	1.69655e-09	3179	tags=41%, list=12%, signal=36%	6696/2697/6695/1278/5270/4060/4312/1303/1809/1311/10631/5744/59/2303/3600/4837/4313/2335/1490/284217/10085/355/50509/1301/6372/7474/374/5999/1634/3485/2201/1277/3624/25890/2006/131578/8325/5159/7058/3576/1307/7076/290/5054/2669/5352/3673/6591/3725/4314/388/4232/7424/2619/6678/3909/5118/6303/30008/1289/9353/1893/7070/10409/1462/4616/2517/7128/5396/1647/10272/3690/2331/23705	74
HALLMARK_INFLAMMATORY_RESPONSE	HALLMARK_INFLAMMATORY_RESPONSE	170	0.653123	1.76231	1.69655e-10	3.81724e-09	1.69655e-09	3248	tags=38%, list=13%, signal=34%	958/10203/6402/6004/8671/6367/8809/6364/1240/3600/6347/3604/7162/3932/6098/2015/1026/9966/6372/23533/8744/3587/255488/27074/5027/1906/187/3665/5099/3624/684/1604/5734/6506/2769/6376/3627/3576/3554/7076/5054/3560/10148/1902/7130/3937/9435/3606/5008/490/4986/2643/9153/4224/10886/5739/1536/3659/3656/4049/3690/92/7133/969/133	65
HALLMARK_KRAS_SIGNALING_UP	HALLMARK_KRAS_SIGNALING_UP	175	0.638669	1.72426	9.47497e-10	1.42125e-08	6.31665e-09	3112	tags=34%, list=12%, signal=30%	6696/894/27075/4319/10083/2254/10912/5175/6004/5801/3800/55273/7102/3936/23136/7852/5243/6364/1240/3394/8829/5284/5649/2556/3587/4013/4318/5593/10205/650/3624/4674/2791/1363/3481/3627/51129/2324/3728/330/80201/9935/8854/5327/3673/5950/1794/760/2591/3290/27344/9945/3689/10221/2745/2517/7128/5396/11184/10418	60
HALLMARK_MYC_TARGETS_V2	HALLMARK_MYC_TARGETS_V2	58	-0.436541	-1.69686	0.000855801	0.00240694	0.00106975	3805	tags=28%, list=15%, signal=24%	54663/27340/56915/1019/6949/23082/51154/6573/79711/9064/27346/7374/4173/5347/10733/4174	16
HALLMARK_COAGULATION	HALLMARK_COAGULATION	116	0.625802	1.65509	5.83046e-06	3.27964e-05	1.45762e-05	4938	tags=47%, list=19%, signal=39%	2/5055/4319/4312/5175/5028/2266/1311/718/11202/1638/4313/2335/7450/710/1191/4318/2534/7076/5054/5327/3673/1675/4314/6678/4224/6271/283/301/2157/10603/3172/6284/3690/928/5624/2159/4324/726/11098/462/8309/717/1508/7078/5641/733/5155/164656/4035/1465/2165/1848/9615/2152	55
HALLMARK_MYOGENESIS	HALLMARK_MYOGENESIS	176	0.612107	1.65257	1.27644e-07	1.2994e-06	5.77513e-07	4501	tags=38%, list=17%, signal=31%	26353/4208/8912/4842/4684/88/5348/1306/1158/4626/948/6261/4620/7164/10468/1837/4619/1674/7140/1026/1191/3756/1266/187/65055/10580/1277/4151/4607/89/3270/7125/6649/8736/6588/43/4632/1675/2049/3757/79629/6678/7134/5224/688/624/4616/10014/4629/4622/3679/2775/347/5837/7139/9144/203/22924/4209/4851/2281/4303/5091/9659/8082/2065	66
HALLMARK_XENOBIOTIC_METABOLISM	HALLMARK_XENOBIOTIC_METABOLISM	178	0.605023	1.63525	1.44378e-07	1.2994e-06	5.77513e-07	4849	tags=43%, list=19%, signal=35%	8529/4121/225/1066/6999/5166/948/1573/2328/3394/355/5730/2326/29785/7274/2203/10653/978/26999/384/54498/3554/6898/3728/217/5054/3162/5950/9536/8644/760/2643/3290/283537/2571/23710/6539/2099/3700/2953/55502/4502/3172/2940/348/435/2159/1571/2028/51635/2114/8309/5909/1528/8876/3417/873/6510/1543/65018/645/7498/4128/2729/51380/7378/5447/2052/5091/54884/29950/51181/1644/4864/126/6560	76
HALLMARK_HEDGEHOG_SIGNALING	HALLMARK_HEDGEHOG_SIGNALING	34	0.678266	1.61859	0.00144825	0.00343006	0.00152447	3413	tags=38%, list=13%, signal=33%	4825/23493/8829/8828/6252/9289/43/2735/4897/3897/7070/6585/2114	13
HALLMARK_ALLOGRAFT_REJECTION	HALLMARK_ALLOGRAFT_REJECTION	161	0.594932	1.60221	2.01611e-06	1.51208e-05	6.72037e-06	4852	tags=37%, list=19%, signal=30%	958/894/3122/3117/972/7124/3111/5551/2634/3109/6367/3600/3394/6347/2650/6775/5777/3932/6123/355/4318/3665/3624/3683/3108/3135/10333/7076/4689/1991/43/3560/940/3937/3606/7070/3689/4843/5582/11184/6772/92/941/7096/2069/3105/717/602/3112/3459/5552/8915/23166/942/5199/8651/56253/2533/3594	59
HALLMARK_PANCREAS_BETA_CELLS	HALLMARK_PANCREAS_BETA_CELLS	28	0.676144	1.58092	0.00482301	0.010335	0.00459335	3531	tags=43%, list=14%, signal=37%	4825/2645/57586/7421/1641/5063/9935/1113/2308/4005/6927/3651	12
HALLMARK_IL2_STAT5_SIGNALING	HALLMARK_IL2_STAT5_SIGNALING	186	0.578079	1.56399	4.52793e-06	2.91081e-05	1.29369e-05	4570	tags=35%, list=18%, signal=29%	6696/894/6402/5167/6004/80760/6335/64116/8809/5243/3394/23208/8829/130589/3604/7850/83699/8728/3587/3563/650/4135/3627/6515/214/254013/3560/152007/64332/388/64866/27242/8320/760/943/9308/23710/6271/1893/4616/10397/55509/974/3664/7133/115361/462/5292/9144/6510/3459/333/2983/1316/26018/11230/3099/7074/4953/5745/1326/3655/942/4609/8651	65
HALLMARK_IL6_JAK_STAT3_SIGNALING	HALLMARK_IL6_JAK_STAT3_SIGNALING	78	0.595475	1.54714	0.00143129	0.00343006	0.00152447	3912	tags=37%, list=15%, signal=32%	2/7124/948/8809/5320/7850/355/23533/3563/2921/3627/3554/3572/3162/10148/3725/27242/1791/3659/9021/6772/3690/928/7133/5292/578/64109/1438/3459	29
HALLMARK_INTERFERON_GAMMA_RESPONSE	HALLMARK_INTERFERON_GAMMA_RESPONSE	181	0.562798	1.52225	2.61099e-05	0.00013055	5.80221e-05	5249	tags=38%, list=20%, signal=31%	958/5321/3117/972/3123/1240/3600/3394/6347/6775/84159/5777/163351/355/710/1026/3587/26053/3665/684/3108/3135/6398/3106/3627/5698/3560/55008/57162/7130/3937/3434/64135/57823/2643/10628/10437/7128/9636/3659/9021/4502/23586/116071/6772/85441/969/115361/5292/3105/27348/11054/8869/669/29126/7378/8082/10135/3429/5696/942/8651/8202/9961/54739/25939/694/6352/6890	69
HALLMARK_COMPLEMENT	HALLMARK_COMPLEMENT	176	0.557934	1.50631	6.04123e-05	0.000271855	0.000120825	4556	tags=37%, list=18%, signal=31%	4322/5321/5055/88/2153/51440/718/27445/948/1608/1368/2335/9732/3932/3816/710/23533/1191/4057/25801/3665/2534/1604/978/3988/1847/7076/5054/5698/5327/6280/1514/3937/55619/1051/868/760/51734/283/54704/2157/7128/3659/151/3172/6284/2159/4324/4321/60489/462/5292/3303/717/714/1508/5641/10019/5155/2793/164656/308/3684/4035/1465	65
HALLMARK_APICAL_JUNCTION	HALLMARK_APICAL_JUNCTION	187	0.545604	1.476	0.000114498	0.00042633	0.00018948	5313	tags=38%, list=21%, signal=30%	5175/88/1272/9379/794/9074/247/4313/999/1758/5880/23114/7450/2770/4318/5097/1013/6624/10205/1297/6376/478/1307/3728/89/5522/57863/3914/3673/1364/947/1002/3757/3909/347902/9080/9353/5818/7070/1462/81607/8174/1823/8935/6237/79849/3638/3680/3667/65266/2593/8515/5600/8503/54509/92359/29126/9672/25945/257194/942/30835/3918/6251/2533/10458/7045/4597/1308/3675/10487	71
HALLMARK_TNFA_SIGNALING_VIA_NFKB	HALLMARK_TNFA_SIGNALING_VIA_NFKB	187	0.544032	1.47175	0.000132636	0.00042633	0.00018948	3526	tags=33%, list=14%, signal=28%	5055/7124/6364/6347/3604/1026/6372/8744/374/2921/1906/650/2920/3624/8870/5734/8613/3627/6515/1847/1959/330/5054/3572/2669/3914/3725/7130/388/51278/3606/64135/1051/490/4794/2643/4791/6303/467/9945/2526/9308/604/8660/4616/1844/7538/11182/10221/7128/3659/9021/1647/23586/8303/969/941/2114/5606/8013/4082	61
HALLMARK_HYPOXIA	HALLMARK_HYPOXIA	192	0.535138	1.44776	0.00012823	0.00042633	0.00018948	5990	tags=39%, list=23%, signal=30%	8277/6781/26136/10891/2645/7852/1463/1837/8406/1490/55076/7162/1026/6383/1634/2203/230/680/8870/51129/6515/5054/1944/3162/10370/3725/9435/8991/467/1289/25819/8660/5224/23327/7538/2745/10397/7128/8839/5228/10570/4502/1466/4493/133/5837/5292/6518/1649/11015/771/1316/5155/3423/9672/3099/3098/8459/5165/538/2152/633/7045/694/6820/5033/3798/5209/2651/6533/8974/4783/55577/6385	74
HALLMARK_P53_PATHWAY	HALLMARK_P53_PATHWAY	192	0.529739	1.43315	0.000209932	0.000629795	0.000279909	5542	tags=36%, list=22%, signal=28%	894/7039/3945/6004/11202/247/7164/2040/355/1026/8744/4013/7421/650/6948/8870/5268/26999/18/2810/3162/3725/10544/51278/3006/6303/467/10628/10437/10397/2517/3872/1647/4071/29948/7062/203/1649/2258/2760/3732/578/4033/1263/6236/4851/10560/1050/7378/2052/54884/8651/64061/51181/10668/10458/8626/55240/64393/975/694/4814/64065/6890/79651/9314/55766/22891/1839	69
HALLMARK_KRAS_SIGNALING_DN	HALLMARK_KRAS_SIGNALING_DN	154	0.532469	1.43165	0.00128193	0.00339335	0.00150816	5344	tags=41%, list=21%, signal=33%	5055/6528/4842/258/51302/1158/676/11202/6261/4868/6414/242/5324/6531/7137/3485/11346/1906/54855/10686/8900/55190/5133/51168/3955/54847/80303/6620/51087/9435/56154/4908/51384/778/7068/3291/658/3785/10991/79917/8303/23031/941/6927/27076/7038/10734/2593/10913/56848/5158/4524/2668/8823/5650/5077/64137/27006/1630/3750/9194/6559/1950	63
HALLMARK_UV_RESPONSE_DN	HALLMARK_UV_RESPONSE_DN	139	0.530215	1.42106	0.00269855	0.00607173	0.00269855	3569	tags=26%, list=14%, signal=22%	2697/1278/5797/3488/6310/2650/8829/390/1301/4131/6383/5999/23345/4052/10659/1277/2534/7048/5159/8613/5054/10370/11343/6591/1902/8997/50937/490/273/3382/4493/3690/92/3638/3667/4781	36
HALLMARK_APOPTOSIS	HALLMARK_APOPTOSIS	154	0.50401	1.35513	0.00689222	0.0140977	0.00626566	4576	tags=32%, list=18%, signal=27%	894/4060/7124/4739/9890/5551/4313/51176/355/1026/1191/1634/650/8870/552/2769/5159/8900/7076/330/3162/3082/5327/3725/388/638/6041/3606/2643/6303/467/10628/301/4616/1491/3659/1647/969/5366/2069/1649/3000/3459/7078/8915/54884/5526/3005/2065/6574	50
HALLMARK_ESTROGEN_RESPONSE_EARLY	HALLMARK_ESTROGEN_RESPONSE_EARLY	186	0.48	1.29863	0.0135259	0.0264638	0.0117617	5235	tags=34%, list=20%, signal=27%	2697/26353/10439/794/10202/7164/7162/374/9214/60598/3880/65055/64284/6196/27134/5420/5655/5979/18/2810/55638/3572/57419/64919/9536/9022/23052/64798/360/9368/8839/91683/7357/27295/56944/7466/11001/8416/11098/5366/9846/2194/23596/4277/645/2674/771/26018/10560/2317/4137/7074/399665/4609/6509/23596/8140/1717/3875/3856/23223/81875/6820/799	64

## Sheet: Msi_MIAPACA2_3VsUntr
ID	Description	setSize	enrichmentScore	NES	pvalue	p.adjust	qvalues	rank	leading_edge	core_enrichment	Num_CoreEnrichment
HALLMARK_MYC_TARGETS_V2	HALLMARK_MYC_TARGETS_V2	58	-0.443962	-1.73558	0.000448407	0.00110783	0.000444243	2579	tags=26%, list=10%, signal=23%	51154/7374/3336/27340/27346/9064/56915/6573/1019/79711/3329/4173/4174/10733/5347	15
HALLMARK_HEDGEHOG_SIGNALING	HALLMARK_HEDGEHOG_SIGNALING	33	0.748086	1.6629	0.000394232	0.00105616	0.000423525	2556	tags=39%, list=10%, signal=35%	4825/7070/8829/6252/8828/9289/4897/2735/23493/43/3897/8633/6585	13
HALLMARK_ALLOGRAFT_REJECTION	HALLMARK_ALLOGRAFT_REJECTION	157	0.689466	1.64055	5.73844e-10	2.32183e-08	9.31058e-09	3800	tags=34%, list=15%, signal=29%	972/6367/958/5551/3932/894/3111/7124/3122/940/3117/5777/3683/3109/6123/7070/2634/3394/3560/924/3600/6352/2650/3108/10333/4318/355/4843/4689/3624/43/7076/2268/3606/941/1991/4153/3689/3665/3135/602/920/5582/3561/3383/6775/5199/11184/8651/717/7096/3105/5552	53
HALLMARK_COAGULATION	HALLMARK_COAGULATION	113	0.679033	1.60225	2.8284e-07	2.37586e-06	9.52725e-07	3743	tags=43%, list=15%, signal=37%	5175/718/1311/710/6678/4319/11202/5028/4312/7450/5055/2/2335/2266/1638/1191/3249/6271/3172/4318/733/4313/3690/2534/7076/5624/1675/7044/2159/4153/5155/2157/11098/5327/9104/6284/301/164656/629/5054/928/283/7057/1519/717/2165/10603/1508/4324	49
HALLMARK_EPITHELIAL_MESENCHYMAL_TRANSITION	HALLMARK_EPITHELIAL_MESENCHYMAL_TRANSITION	178	0.671138	1.60004	1.10563e-09	2.32183e-08	9.31058e-09	3316	tags=38%, list=13%, signal=33%	1278/2697/6695/5270/6696/1311/6678/10085/4060/4312/1809/5744/2006/5159/1303/290/1307/9235/59/2335/284217/7070/633/50509/1277/131578/3600/2303/6372/374/3485/355/1296/3624/4837/1893/4313/3690/5118/4232/2199/7076/1301/6591/10631/1490/10272/2517/5999/2331/30008/3576/3909/1289/2669/8325/7058/4016/10516/388/6422/5054/2201/7474/6303/7128/1462/5352	68
HALLMARK_INFLAMMATORY_RESPONSE	HALLMARK_INFLAMMATORY_RESPONSE	168	0.671268	1.59773	8.58926e-09	1.2025e-07	4.82204e-08	3101	tags=33%, list=12%, signal=29%	6367/958/3932/6376/6402/10148/3604/5739/9966/8809/6004/2015/684/23533/7162/5027/3560/27074/3600/2769/1026/5008/5724/10203/6372/6352/3249/3386/2719/8744/3587/7133/3624/3656/3690/7076/6506/3554/3606/255488/1604/2643/1236/64127/3665/5734/3576/970/8743/187/1902/8671/9435/3659/5054/3383	56
HALLMARK_MYOGENESIS	HALLMARK_MYOGENESIS	174	0.652249	1.55476	3.88712e-08	4.08148e-07	1.63668e-07	4458	tags=39%, list=18%, signal=32%	8912/26353/7140/88/1158/5348/6678/1306/4607/4151/1674/6261/7164/10468/3270/7125/4208/4842/1277/4684/347/948/1191/7134/1026/89/7135/1266/4626/4046/43/65055/10580/5837/8736/1675/5740/3757/4629/7139/2049/3679/79629/187/4619/2065/10014/6649/2281/23604/1837/9144/203/5091/2775/1410/1756/3983/3801/2027/3756/816/165/1134/5224/4851/22924/8614	68
HALLMARK_ANGIOGENESIS	HALLMARK_ANGIOGENESIS	30	0.700486	1.53818	0.00347701	0.00663793	0.00266183	3580	tags=40%, list=14%, signal=34%	894/6696/4060/6781/8829/6372/7076/10631/5104/27242/1462/6578	12
HALLMARK_KRAS_SIGNALING_DN	HALLMARK_KRAS_SIGNALING_DN	149	0.639784	1.51991	1.71982e-06	8.9082e-06	3.57221e-06	4192	tags=36%, list=17%, signal=30%	6528/1158/676/4868/11202/242/10991/5055/6261/5133/1014/6559/4842/10686/6531/11346/51087/7137/80303/51302/258/5324/3485/51168/5158/91543/9194/3955/55190/3291/5650/941/6620/105375355/54855/2261/56154/3785/9435/6927/10913/8900/8303/64137/3351/1280/2593/778/55890/3780/6414/54847/23031/7042	54
HALLMARK_KRAS_SIGNALING_UP	HALLMARK_KRAS_SIGNALING_UP	173	0.636919	1.51803	5.74716e-07	3.4483e-06	1.38278e-06	3829	tags=38%, list=15%, signal=33%	894/5175/10083/6696/27075/4319/3800/7102/6004/2254/3936/3394/7852/80201/347/8829/2324/650/3481/2791/10912/8854/3728/51129/4318/3587/10205/7133/760/3624/4013/5593/5696/5284/1438/4674/5950/1363/10457/2556/2517/7139/3689/330/27344/5327/639/5243/7805/3561/9945/5649/9935/629/11199/7128/80380/10221/3290/6324/2745/11184/10418/83483/6447/7462	66
HALLMARK_INTERFERON_GAMMA_RESPONSE	HALLMARK_INTERFERON_GAMMA_RESPONSE	180	0.633816	1.51159	4.17267e-07	2.92087e-06	1.17128e-06	5307	tags=47%, list=21%, signal=37%	972/958/5321/710/3117/5777/684/3123/3394/3560/3600/84159/115361/1026/26053/6352/64135/6398/3108/10628/91543/355/3587/3106/5698/5696/23586/8638/116071/10561/2643/3665/3135/10437/4600/9636/3434/8743/3669/55601/55008/7127/79132/3659/3437/629/3383/29126/7128/5292/85441/3433/57162/6775/9021/57823/4939/8651/4792/3105/952/11054/3959/25939/3627/7130/84166/57169/6890/1240/8082/9961/27348/6347/3429/10906/4…	84
HALLMARK_IL6_JAK_STAT3_SIGNALING	HALLMARK_IL6_JAK_STAT3_SIGNALING	76	0.646943	1.50571	0.000598522	0.00139655	0.000560021	4856	tags=43%, list=19%, signal=35%	7124/10148/8809/2/23533/7850/5320/948/3563/355/7133/83729/3690/1438/3554/3162/3572/3659/94/3561/928/27242/5292/1326/9021/8651/952/3627/2921/3725/578/1441/929	33
HALLMARK_COMPLEMENT	HALLMARK_COMPLEMENT	174	0.621628	1.48177	4.4588e-06	1.87269e-05	7.50955e-06	3743	tags=33%, list=15%, signal=28%	4322/3932/718/5321/88/710/51440/3816/5055/1608/27445/2153/978/23533/2335/1368/948/1191/6280/6352/3172/9732/25801/760/60489/5698/2534/7076/1847/2159/3988/1604/151/3684/5155/3665/1051/2157/4057/51734/5327/868/6284/3659/10019/164656/629/5054/54704/7128/5292/283/54331/1519/717/1508/4324	57
HALLMARK_INTERFERON_ALPHA_RESPONSE	HALLMARK_INTERFERON_ALPHA_RESPONSE	91	0.633598	1.4813	0.000402349	0.00105616	0.000423525	3333	tags=34%, list=13%, signal=30%	972/6402/684/2634/27074/3600/115361/2766/64135/10628/91543/4938/5698/5696/54809/8638/116071/10544/10561/3665/10437/9636/3107/3669/55601/55008/79132/3659/3437/85441/3433	31
HALLMARK_XENOBIOTIC_METABOLISM	HALLMARK_XENOBIOTIC_METABOLISM	177	0.619842	1.47765	1.9089e-06	8.9082e-06	3.57221e-06	4330	tags=38%, list=17%, signal=32%	4121/225/5730/8529/29785/2203/978/5166/10653/1066/3394/6539/51733/948/3172/348/9536/6898/3728/355/217/760/2328/3554/384/26999/5950/1244/2159/3162/283537/2643/54498/4153/1543/2571/51635/6999/1573/2953/8714/51380/65018/23710/7274/629/5054/8644/5091/55502/435/3290/1571/3700/5909/4814/1592/2099/866/6533/51181/1528/6510/7042/3417/645/2052/29950	68
HALLMARK_APICAL_SURFACE	HALLMARK_APICAL_SURFACE	38	0.641346	1.43815	0.0286751	0.0463212	0.0185749	3075	tags=34%, list=12%, signal=30%	6376/84632/7070/3560/55959/80274/8406/50617/202/6517/5314/3561/142680	13
HALLMARK_PANCREAS_BETA_CELLS	HALLMARK_PANCREAS_BETA_CELLS	27	0.658741	1.42739	0.0238157	0.0416774	0.0167127	3997	tags=37%, list=16%, signal=31%	4825/2645/7421/57586/6833/4005/9935/6927/2308/1641	10
HALLMARK_IL2_STAT5_SIGNALING	HALLMARK_IL2_STAT5_SIGNALING	184	0.595502	1.42046	4.8549e-05	0.000185369	7.43334e-05	4518	tags=33%, list=18%, signal=27%	894/6696/6402/3604/5167/8809/130589/6004/64116/7850/3394/3560/8829/8728/650/115361/974/3563/5745/6271/83699/4135/943/3587/7133/760/1893/23208/2623/6515/254013/80760/152007/8320/64866/55509/8530/8743/11230/64332/5243/3664/388/23710/9144/8784/27242/5292/1326/9308/1291/8651/2027/333/6510/3627/10397/2151/2879/6335/7074	61
HALLMARK_APICAL_JUNCTION	HALLMARK_APICAL_JUNCTION	186	0.586276	1.39853	0.000191584	0.000618964	0.000248206	3732	tags=28%, list=15%, signal=24%	5175/6376/247/88/999/5880/81607/7450/9379/1307/9074/23114/7070/794/1013/6624/5097/3386/89/2770/3728/1364/4318/10205/79849/4313/947/3680/478/1002/5522/3757/347902/3909/5600/3914/8174/9672/3667/2886/8515/1366/1308/3383/29126/1462/6237/54509/5818/9080/1823/2593	52
HALLMARK_ESTROGEN_RESPONSE_EARLY	HALLMARK_ESTROGEN_RESPONSE_EARLY	186	0.583874	1.3928	0.000252911	0.000758734	0.000304254	5756	tags=41%, list=23%, signal=32%	2697/26353/10439/10202/7164/60598/64284/9214/9022/7162/794/2810/5655/374/9536/27134/91683/11001/5979/56944/3880/65055/6196/360/64919/5420/18/1999/11031/55806/771/55638/3572/7357/57419/64798/8416/11098/8839/1366/6337/7739/27295/6820/8140/9846/3898/347733/4137/3983/399665/3625/3875/645/2317/4277/3856/22996/8614/7074/5366/9145/23052/4582/23254/6509/7466/9368/9314/81875/5914/4609/2194/9060/23596/80004	76
HALLMARK_ESTROGEN_RESPONSE_LATE	HALLMARK_ESTROGEN_RESPONSE_LATE	184	0.582444	1.38932	0.000189317	0.000618964	0.000248206	3357	tags=30%, list=13%, signal=26%	57834/26353/10761/999/27075/10439/3547/10202/5777/7177/7164/9022/7162/56521/2810/7134/6280/5655/374/23650/9536/27134/6768/7054/11001/5979/3880/760/6196/11012/4232/1363/1844/11031/445/55806/771/3572/57419/2261/4057/8416/11098/8839/3993/3669/6337/5104/11187/928/7538/27295/8900/6820/8140/2582	56
HALLMARK_HYPOXIA	HALLMARK_HYPOXIA	191	0.568086	1.35681	0.000737289	0.0016298	0.000653552	5181	tags=36%, list=21%, signal=29%	8277/26136/1463/2645/2203/6781/8991/633/680/7162/7852/1026/6383/230/10891/2719/55076/51129/8870/8406/6518/5837/6515/3162/1490/10370/5155/1289/771/1944/9672/8839/5228/3669/9435/1837/11015/5054/7538/7128/6820/5292/467/2745/2027/2026/6533/1634/3423/23327/2584/1466/7045/5224/10397/8614/8660/6275/25819/3725/10570/1028/4493/3948/7167/133/54541/272	68
HALLMARK_TNFA_SIGNALING_VIA_NFKB	HALLMARK_TNFA_SIGNALING_VIA_NFKB	187	0.55535	1.32526	0.00286736	0.00573472	0.00229964	5574	tags=41%, list=22%, signal=32%	7124/3604/5055/650/1026/6372/6352/374/64135/8870/8744/3624/51561/3606/1847/23586/6515/941/2643/1844/330/5734/1959/8613/11182/1051/3914/3572/51278/602/2669/2526/388/7127/3659/4791/80176/9945/4794/5054/7538/3383/6303/7128/10221/467/3433/4814/8303/1326/9021/9308/4082/4792/9120/604/3627/7130/55332/2920/9334/3726/8660/6890/2921/3725/6347/10725/2150/4616/19/9314/5791/4609/5329/7185/6446	77
HALLMARK_P53_PATHWAY	HALLMARK_P53_PATHWAY	191	0.552148	1.31874	0.0022754	0.00477834	0.00191613	6073	tags=40%, list=24%, signal=30%	894/247/7039/11202/7164/6004/2040/26471/2810/650/1026/6948/3945/7135/10628/8870/355/8744/7421/6768/4013/26999/3162/18/10544/2517/10437/2258/51278/3006/27165/203/1050/6236/6303/467/4814/8651/79651/51181/3625/5912/2872/1509/2052/55332/10397/4851/6890/6275/3872/3725/4071/578/2760/10906/6520/7378/54541/677/55766/7062/9314/5791/6281/29948/64065/55240/64061/1649/975/64393/10668/7867/3732/2232	76
HALLMARK_APOPTOSIS	HALLMARK_APOPTOSIS	154	0.543735	1.29384	0.0088928	0.016239	0.00651189	4621	tags=32%, list=18%, signal=26%	5551/894/7124/4060/5159/51176/4739/633/1191/650/2769/1026/10628/8870/355/4313/7076/3606/3162/638/2643/330/4744/3082/3000/8743/6041/5327/2065/3669/388/3659/301/5330/4092/6303/8900/467/1491/952/6574/2026/1634/7042/3875/2879/6890/5366/3725	49
HALLMARK_UV_RESPONSE_DN	HALLMARK_UV_RESPONSE_DN	138	0.528864	1.25455	0.0280561	0.0463212	0.0185749	3225	tags=23%, list=13%, signal=20%	1278/2697/5797/5159/3488/6310/1277/8829/6383/390/4131/2650/4052/23345/3690/11343/2534/1301/6591/7048/10370/5999/8613/8997/773/3667/10516/1902/5054/10659/4092/3382	32

## Sheet: Msi_MIAPACA2_Gem3VsUntr
ID	Description	setSize	enrichmentScore	NES	pvalue	p.adjust	qvalues	rank	leading_edge	core_enrichment	Num_CoreEnrichment
HALLMARK_MYC_TARGETS_V1	HALLMARK_MYC_TARGETS_V1	199	-0.494691	-2.10167	4.09979e-10	2.04989e-08	1.38098e-08	4714	tags=55%, list=19%, signal=45%	10935/4176/6950/3376/10856/51020/8454/9188/4706/65005/5713/3735/1478/2935/2547/6059/5230/51491/10971/26156/1176/10146/8886/23435/3329/6193/6742/5478/890/1207/7284/5245/3068/10575/4999/7332/10907/1019/10528/9045/5887/6629/7416/26121/4673/7514/4830/7965/6164/3192/22948/1977/10728/6146/23450/6175/6427/5688/1665/6188/28973/6633/6432/5036/6194/3336/9136/23196/11137/6434/10492/26135/1537/6128/6204/5169…	110
HALLMARK_MYC_TARGETS_V2	HALLMARK_MYC_TARGETS_V2	58	-0.595716	-2.06948	4.92465e-06	8.30636e-05	5.59586e-05	5245	tags=66%, list=21%, signal=52%	8886/3329/4839/10196/5245/705/81887/80324/1019/10528/64216/23481/7965/9064/10514/79711/5036/79050/3336/9136/51154/83743/6573/23223/9238/4609/79077/54663/4869/6723/92856/10171/27340/56342/29078/5347/3177/56915	38
HALLMARK_KRAS_SIGNALING_DN	HALLMARK_KRAS_SIGNALING_DN	145	-0.445343	-1.82577	6.64509e-06	8.30636e-05	5.59586e-05	912	tags=14%, list=4%, signal=14%	55506/152/55277/1952/525/29903/7137/5795/79085/64137/91543/3866/105375355/4929/5625/6559/6446/9127/5071/495/3860	21
HALLMARK_ESTROGEN_RESPONSE_EARLY	HALLMARK_ESTROGEN_RESPONSE_EARLY	185	-0.429474	-1.80698	5.28122e-06	8.30636e-05	5.59586e-05	3599	tags=32%, list=15%, signal=27%	3705/5029/573/55638/10514/2444/403/8165/10125/3898/10140/23223/2353/7357/9022/4609/4137/60481/79754/9314/9620/3480/79083/26509/6196/7739/6820/2296/55793/5655/23254/9249/2194/1366/347733/25987/1952/9612/23052/21/64284/3280/221/3880/595/794/9536/3866/55806/56603/8204/10202/64798/79875/10395/6337/7869/1999/3860	59
HALLMARK_UV_RESPONSE_UP	HALLMARK_UV_RESPONSE_UP	150	0.462013	1.76986	3.51986e-05	0.000351986	0.000237127	3865	tags=30%, list=16%, signal=25%	360/467/7277/2643/9355/1515/3572/291/27295/896/23467/4487/10950/8836/10482/2052/898/3757/10018/836/8878/23542/9/6474/7263/2237/1017/3162/8694/2744/1138/211/8804/9818/528/4323/1212/6648/1280/3485/10948/3301/7062/5504/5873	45
HALLMARK_INFLAMMATORY_RESPONSE	HALLMARK_INFLAMMATORY_RESPONSE	164	0.438545	1.69111	6.22872e-05	0.00051906	0.000349682	3010	tags=24%, list=12%, signal=22%	10148/1026/3604/3690/5054/3576/2643/1839/8744/2152/10663/3606/27074/3656/133/3587/3560/8877/166929/5008/3554/3732/23533/1318/4084/7162/728/64127/92/3678/3552/3665/4323/3269/9180/3454/114548/10006/490/488	40
HALLMARK_IL6_JAK_STAT3_SIGNALING	HALLMARK_IL6_JAK_STAT3_SIGNALING	75	0.460812	1.60036	0.00374548	0.0175275	0.011808	4505	tags=32%, list=18%, signal=26%	10148/3690/64109/3572/5292/51330/3725/3554/6772/23533/355/3162/9180/3454/7133/867/1326/2/3601/27242/1271/5770/7040/3563	24
HALLMARK_E2F_TARGETS	HALLMARK_E2F_TARGETS	199	0.392431	1.54481	0.00103678	0.00647989	0.0043654	3916	tags=30%, list=16%, signal=25%	1026/29893/672/10635/23649/993/29028/3070/79075/64785/23594/147841/55723/7083/55148/6118/6241/4605/5810/898/5558/675/79733/983/29980/11200/1062/4173/81624/1033/9738/24137/8243/4292/5426/8493/57405/5889/9837/580/10714/11004/5982/29089/1633/64858/8726/6941/83463/11113/253714/4436/2146/7884/29127/6117/6119/56655/54962	59
HALLMARK_APOPTOSIS	HALLMARK_APOPTOSIS	153	0.40005	1.53174	0.00130875	0.00727081	0.00489823	2333	tags=21%, list=9%, signal=19%	1026/4739/467/5159/1191/2643/8870/3606/672/1649/1540/330/638/8682/51330/1647/3725/1491/10950/5611/3669/8915/10628/355/10018/836/8878/5366/1960/3552/1017/3162	32
HALLMARK_ESTROGEN_RESPONSE_LATE	HALLMARK_ESTROGEN_RESPONSE_LATE	184	-0.359342	-1.51295	0.000799366	0.00570976	0.00384658	2584	tags=21%, list=10%, signal=19%	224/5603/7538/2353/9022/4137/60481/9314/10610/26509/6196/11187/6820/2296/2852/5655/5104/991/493/5364/1952/9612/4665/21/5265/3398/221/3880/595/9536/55806/56603/8204/10202/6337/7869/6446/12/3860	39
HALLMARK_EPITHELIAL_MESENCHYMAL_TRANSITION	HALLMARK_EPITHELIAL_MESENCHYMAL_TRANSITION	178	0.366945	1.43037	0.00434297	0.0180957	0.0121908	2995	tags=24%, list=12%, signal=21%	1893/3690/5054/1490/5159/1307/3576/10516/131578/3909/2303/5999/5270/374/4232/2335/2669/6385/51330/4487/1647/3685/3725/2200/9235/30008/355/59/966/1282/3678/333/5768/4147/2192/1294/4638/3491/4323/1277/4148/10272	42
HALLMARK_TNFA_SIGNALING_VIA_NFKB	HALLMARK_TNFA_SIGNALING_VIA_NFKB	186	0.363973	1.42687	0.00821698	0.0316038	0.021291	2287	tags=25%, list=9%, signal=23%	1026/3604/467/5054/2643/1839/3914/9308/8744/8013/11080/2152/8870/3606/23764/330/3572/9945/9120/1847/10221/604/374/2114/8877/2669/5966/6385/7262/51278/4794/1647/3725/10950/51561/4780/8878/4084/4791/1052/5971/65986/23529/1960/23135/3552	46
HALLMARK_APICAL_JUNCTION	HALLMARK_APICAL_JUNCTION	185	-0.338145	-1.42272	0.00385606	0.0175275	0.011808	5594	tags=38%, list=23%, signal=30%	10487/4627/7410/5310/208/51208/5728/25945/1432/5291/1500/3386/79849/4902/8449/4267/84552/51474/1002/51148/2771/8515/5788/57463/3680/8910/3033/5600/6251/4763/10000/9019/58/5216/5522/2593/5603/80381/2886/81/10174/3673/54509/4771/3265/5871/5089/6237/7408/8189/3675/60412/3667/71/257194/1265/1366/7106/7059/1739/253559/51754/5010/1001/60/2318/1364/794/3691/1308/1462	71
HALLMARK_ALLOGRAFT_REJECTION	HALLMARK_ALLOGRAFT_REJECTION	156	0.369958	1.41831	0.0100394	0.0336034	0.0226381	4722	tags=29%, list=19%, signal=24%	3689/3592/3111/1520/7454/3606/672/43/3560/896/567/2113/3394/3109/940/6772/3105/9734/8915/355/3589/3683/2589/92/7321/8560/8444/3665/717/114548/10006/10333/3625/3059/941/322/6885/3135/961/11184/8767/7040/958/894/972/5551	46
HALLMARK_MYOGENESIS	HALLMARK_MYOGENESIS	172	0.347404	1.34551	0.010081	0.0336034	0.0226381	5075	tags=31%, list=21%, signal=25%	1026/1191/688/29970/1839/65055/3270/816/4151/10580/3679/43/8877/6525/7134/22924/11155/7125/3490/3757/4303/22933/2027/89797/203/8912/1266/4638/5925/1277/2170/178/10468/7140/6709/4205/9659/3688/4635/8497/6450/11345/2281/8557/7040/4629/3475/88/2273/844/6261/6678/3756	53

## Sheet: Msi_MIAPACA2_2VsUntr
ID	Description	setSize	enrichmentScore	NES	pvalue	p.adjust	qvalues	rank	leading_edge	core_enrichment	Num_CoreEnrichment
HALLMARK_MYC_TARGETS_V2	HALLMARK_MYC_TARGETS_V2	58	-0.588911	-2.36777	4.91945e-08	4.4275e-07	1.86421e-07	6633	tags=71%, list=25%, signal=53%	4173/23481/26354/29078/51491/6723/5245/5347/9238/4839/7965/64216/23223/83743/23160/23082/5036/4609/10196/10733/10514/4869/54663/56342/51388/3329/92856/80324/79050/8886/3177/1019/4174/3336/7374/51154/6573/9064/79711/27340/56915	41
HALLMARK_INFLAMMATORY_RESPONSE	HALLMARK_INFLAMMATORY_RESPONSE	173	0.671067	1.72501	1e-10	4.5e-09	1.89474e-09	3925	tags=41%, list=15%, signal=35%	958/6402/3932/10203/6367/10148/3604/23533/6004/6376/8809/27074/1026/23601/8671/6506/3587/7162/2015/187/3560/3600/7130/3690/255488/2769/8744/5027/9966/6347/5739/2643/64127/6372/3554/1236/1536/1604/5734/3576/3937/9153/7076/7096/5054/1839/970/2152/1902/3606/7097/4049/7133/3678/684/9435/3656/2357/719/1240/1906/3386/1318/10663/5008/490/6324/4973/92/4986/1441	71
HALLMARK_ALLOGRAFT_REJECTION	HALLMARK_ALLOGRAFT_REJECTION	166	0.659134	1.69277	3.40645e-10	7.66451e-09	3.22716e-09	4615	tags=43%, list=18%, signal=35%	958/3122/3111/3117/5551/972/894/3932/3109/2634/6367/3394/941/3683/7124/4689/6775/4318/355/4843/3108/3112/6123/3560/3600/3135/2650/940/5777/10333/6347/7070/3592/2533/3689/3937/43/3105/7076/7096/2268/3561/6772/912/3606/3002/942/7097/1520/5579/3059/11184/3133/924/567/3589/1230/8915/3594/92/7454/8477/8444/3458/896/3624/7321/6688/4153/56253/5788	71
HALLMARK_COAGULATION	HALLMARK_COAGULATION	119	0.641215	1.64224	9.83985e-07	5.53491e-06	2.33049e-06	5328	tags=51%, list=20%, signal=41%	710/2266/2/4319/5028/5175/11202/718/1311/6678/2335/1638/5055/4313/4318/1191/7450/3690/3172/2534/4312/9104/7044/164656/9615/1515/10411/7076/5054/2152/5641/5341/5624/1848/5627/8309/2159/726/2157/6271/23764/928/1508/4973/7078/4224/4323/6284/7980/4314/4153/3920/4035/11072/10603/4316/4320/1465/11098/8237/22933	61
HALLMARK_EPITHELIAL_MESENCHYMAL_TRANSITION	HALLMARK_EPITHELIAL_MESENCHYMAL_TRANSITION	185	0.631291	1.62243	9.23505e-09	1.38526e-07	5.83266e-08	4918	tags=45%, list=19%, signal=37%	1278/5270/6695/2697/5744/6696/4060/1809/1311/59/6678/1303/10631/1307/2335/131578/2331/1490/4313/2303/3485/355/3918/3600/633/5159/3690/1277/10085/284217/7474/4232/4837/290/50509/1893/5999/3909/374/10516/25890/9235/2669/7070/7045/6372/1634/4312/3576/1301/2006/7076/5054/30008/4487/4148/1296/3678/1294/333/6385/5352/5768/2201/8325/388/10409/10272/9353/2517/3725/7078/4323/7980/1462/3624/4314/51330/8572…	84
HALLMARK_PANCREAS_BETA_CELLS	HALLMARK_PANCREAS_BETA_CELLS	29	0.701273	1.61322	0.00302791	0.00851599	0.00358568	6238	tags=59%, list=24%, signal=45%	4825/2645/7421/57586/6833/9935/4005/2308/1641/6514/3651/10590/6927/2641/5313/5063/6812	17
HALLMARK_MYOGENESIS	HALLMARK_MYOGENESIS	180	0.6203	1.59423	4.04365e-08	4.4275e-07	1.86421e-07	4752	tags=41%, list=18%, signal=33%	26353/88/4208/10468/1158/8912/7140/1306/5348/6678/4626/347/4842/7164/1026/4620/6261/1191/4151/187/948/1277/65055/89/1674/4607/4619/1266/1837/10580/4684/3679/3270/7134/4632/7125/6588/688/1410/1134/43/3757/1839/22924/2049/165/4303/2281/58529/816/4629/8497/4046/8736/203/6525/5740/4634/4622/6649/2065/2775/10014/2273/4635/624/178/6442/2027/5837/4209/7139/3756	73
HALLMARK_KRAS_SIGNALING_UP	HALLMARK_KRAS_SIGNALING_UP	178	0.614336	1.57858	2.22404e-07	1.66803e-06	7.02328e-07	3421	tags=36%, list=13%, signal=31%	27075/894/6696/10083/4319/5284/3394/7852/5175/3936/347/55273/2791/10912/6004/7102/10205/3800/5950/5243/2254/3587/4318/8829/2324/23136/4013/1363/650/760/5593/5801/5696/9945/3481/9935/3689/3728/10221/51129/10457/28959/669/80201/2745/1839/3290/5649/3561/1848/6590/27344/330/4674/1520/1794/7133/220/11184/7166/9892/719/1240/51704	64
HALLMARK_ANGIOGENESIS	HALLMARK_ANGIOGENESIS	31	0.677057	1.57754	0.0042663	0.0106657	0.00449084	4893	tags=58%, list=19%, signal=47%	6781/894/6696/4060/10631/8829/4023/6372/6578/7076/4487/5104/2260/27242/4973/1462/4043/3685	18
HALLMARK_COMPLEMENT	HALLMARK_COMPLEMENT	178	0.609485	1.56611	3.96087e-07	2.54627e-06	1.07211e-06	4763	tags=37%, list=18%, signal=30%	4322/710/3932/88/5321/51440/1608/1368/718/2153/2335/23533/3816/5055/1191/948/9732/3172/760/2534/27445/4321/3684/25801/5698/151/1847/1604/6280/164656/3937/1515/55619/7076/1380/5054/2152/5641/5341/1848/3002/146547/4057/2159/2157/1520/3988/23764/1514/51734/308/1508/4973/7454/5294/5292/4323/5547/6284/7980/3920/2793/966/4035/475	65
HALLMARK_XENOBIOTIC_METABOLISM	HALLMARK_XENOBIOTIC_METABOLISM	179	0.599395	1.53991	1.77133e-06	8.59005e-06	3.61686e-06	4662	tags=39%, list=18%, signal=32%	4121/1066/225/3394/5166/29785/8529/5950/2328/1573/6999/2203/355/948/3172/760/1401/2326/7274/384/2643/348/8876/3554/3728/26999/6539/84913/6898/2571/283537/28959/55502/2028/8644/5054/316/3290/23710/1644/9060/217/5730/54498/5627/8309/10653/2159/1543/8714/2114/51635/7378/5909/2052/2940/2953/3162/1244/6560/435/211/8460/2729/1528/3931/5447/645/4153/4355	70
HALLMARK_HEDGEHOG_SIGNALING	HALLMARK_HEDGEHOG_SIGNALING	34	0.653998	1.53433	0.00386119	0.0102208	0.0043035	3078	tags=35%, list=12%, signal=31%	4825/6252/23493/8828/8829/9289/4897/2735/7070/43/6585/2114	12
HALLMARK_INTERFERON_GAMMA_RESPONSE	HALLMARK_INTERFERON_GAMMA_RESPONSE	183	0.596609	1.53354	1.9089e-06	8.59005e-06	3.61686e-06	3562	tags=29%, list=14%, signal=25%	958/3117/710/972/5321/3123/3394/6775/1026/3587/355/3108/3560/3600/7130/3106/3135/5777/57823/84159/5696/57162/6347/2643/4940/26053/5698/163351/10628/3937/669/3105/4600/6772/29126/129607/952/55008/942/1439/219285/8869/25939/684/10875/2357/7378/1240/3669/11274/567/115361/116071	53
HALLMARK_IL6_JAK_STAT3_SIGNALING	HALLMARK_IL6_JAK_STAT3_SIGNALING	79	0.582527	1.47369	0.00508034	0.0120324	0.00506626	4112	tags=37%, list=16%, signal=31%	2/10148/7124/7850/23533/8809/64109/355/948/3690/3563/5320/3554/1791/3561/6772/952/7097/1439/7133/3572/3162/1230/928/27242/3594/1441/3725/5292	29
HALLMARK_KRAS_SIGNALING_DN	HALLMARK_KRAS_SIGNALING_DN	154	0.572946	1.47154	7.95287e-05	0.000298233	0.000125572	3634	tags=35%, list=14%, signal=30%	258/941/1158/6528/11202/4868/4842/242/6414/5055/6261/51302/3485/5324/54855/10991/5133/5650/80303/1950/51087/11346/55190/676/55220/7137/54847/6620/9194/6531/51168/3291/1280/10734/7781/3352/778/5158/56154/2668/3699/3750/6559/5077/29842/9435/10913/5317/2827/1906/2842/3955/1360/8303	54
HALLMARK_IL2_STAT5_SIGNALING	HALLMARK_IL2_STAT5_SIGNALING	186	0.567279	1.45798	7.16324e-05	0.000293041	0.000123386	4303	tags=32%, list=16%, signal=27%	6402/894/6696/3394/64116/130589/3604/5167/7850/6004/8809/80760/5243/8728/3587/8829/3560/3664/2623/83699/974/650/3563/760/1893/23208/8320/5745/943/55509/152007/254013/4135/9308/23710/64866/10397/64332/942/6271/7133/333/10875/26018/23764/1690/115361/126669/92749/11230/388/27242/8530/8477/5292/6095/1154/4860/896	59
HALLMARK_SPERMATOGENESIS	HALLMARK_SPERMATOGENESIS	113	0.562023	1.43857	0.00238878	0.00738116	0.00310786	5736	tags=37%, list=22%, signal=29%	8277/4842/83445/246/51087/7288/1080/7137/51298/83401/2571/1132/1047/5414/3050/64180/54514/4291/6518/27344/3948/254263/9892/126669/1033/2947/4751/6847/116/22824/1630/983/23139/5261/9053/10254/4543/3211/8900/157807/4867/814	42
HALLMARK_APICAL_JUNCTION	HALLMARK_APICAL_JUNCTION	188	0.550613	1.41468	0.000248355	0.000859689	0.000361974	4615	tags=29%, list=18%, signal=24%	999/88/1758/5175/9379/1307/247/6376/10205/4313/23114/9074/4318/7450/3918/30835/2770/89/794/3909/5880/81607/6624/3914/5097/7070/478/7045/2533/347902/3728/1013/1272/3757/9459/7781/3680/5522/29126/942/8935/79849/3386/57863/8503/8174/947/9353/5818/72/1462/2683/1297/9672/5788	55
HALLMARK_ESTROGEN_RESPONSE_LATE	HALLMARK_ESTROGEN_RESPONSE_LATE	185	0.526631	1.35346	0.00246039	0.00738116	0.00310786	4459	tags=34%, list=17%, signal=29%	3547/27075/26353/57834/10761/999/23650/7164/10439/7177/7162/11001/3918/56521/1363/4232/5777/760/374/6768/2810/7134/6196/10202/6280/5979/27134/11012/10874/1844/4277/5655/5733/9060/5104/27295/8309/4057/2717/3880/2707/58495/3572/771/64215/3669/3418/2289/7263/8645/57419/7466/928/3993/9368/9254/23596/22824/1154/64065/7980/1960/2261/645	64
HALLMARK_INTERFERON_ALPHA_RESPONSE	HALLMARK_INTERFERON_ALPHA_RESPONSE	93	0.532417	1.34967	0.0185856	0.0334541	0.0140859	3562	tags=24%, list=14%, signal=21%	6402/972/2634/27074/3600/54809/2766/4938/5696/5698/3107/10544/10628/129607/55008/219285/684/3669/11274/567/115361/116071	22
HALLMARK_UV_RESPONSE_UP	HALLMARK_UV_RESPONSE_UP	151	0.518733	1.33224	0.0071759	0.0153769	0.00647449	7117	tags=43%, list=27%, signal=32%	7277/5243/10439/3485/360/650/760/2326/9355/3363/2643/6539/5979/23467/1515/3757/5789/1280/9/291/4487/467/8804/23542/8836/27295/8817/1543/3572/2052/3162/7263/388/211/4323/896/7062/3175/1138/51706/5504/8694/1212/1028/4128/6415/2026/528/682/2744/262/1181/409/4072/10948/10950/4885/9296/3659/3726/5566/10018/3301/694/5437	65
HALLMARK_APOPTOSIS	HALLMARK_APOPTOSIS	155	0.505227	1.2977	0.0181738	0.0334541	0.0140859	4294	tags=26%, list=16%, signal=22%	5551/894/4739/4060/51176/7124/1026/4313/1191/355/633/5159/9890/2769/650/8870/2643/1634/6041/10628/7076/638/467/3606/3000/952/330/1491/3669/5330/3162/5526/388/8915/3082/2065/3725/5366/7078/1649/1960	41
HALLMARK_HYPOXIA	HALLMARK_HYPOXIA	193	0.500548	1.28714	0.00658101	0.0148073	0.00623464	4698	tags=30%, list=18%, signal=24%	6781/8277/680/1463/7852/26136/8991/55076/6383/1026/1490/7162/2203/2645/633/8406/8870/1837/7045/1634/230/51129/5228/1466/25819/2745/5054/1944/2152/467/6518/10397/10891/3948/9435/5317/8497/23764/6385/771/3669/3162/538/55276/5165/55577/3725/5292/6095/1649/133/6515/9672/8974/2027/5837/3423	57
HALLMARK_HEME_METABOLISM	HALLMARK_HEME_METABOLISM	183	0.49991	1.28498	0.0112841	0.0220776	0.00929581	5430	tags=34%, list=21%, signal=27%	10098/23305/9429/718/8991/10107/54855/6708/10158/2623/360/7145/6521/3792/760/22936/6710/4005/4059/669/9911/3050/10841/54498/6005/54/10840/212/80853/5909/7351/27429/6386/3386/5526/115201/4259/6006/56180/8867/1508/535/10661/2729/4635/23002/7150/896/645/50865/3920/8974/9091/6886/4778/4354/6622/55544/3321/6007/51573/7779	62
HALLMARK_P53_PATHWAY	HALLMARK_P53_PATHWAY	193	0.489826	1.25957	0.0112841	0.0220776	0.00929581	4844	tags=30%, list=18%, signal=24%	7039/894/2040/11202/3945/247/7164/6004/1026/355/7421/4013/4808/8744/650/8870/6768/2810/6948/18/26999/5268/10544/10628/51278/1839/467/3872/10397/1050/4033/27165/7378/2052/203/64061/3162/81566/23303/2517/10560/22891/3725/1649/22824/2760/64065/10906/896/7062/64393/5889/3732/3625/5429/10458/10668	57

## Sheet: Msi_MIAPACA2_2GemVsUntr
ID	Description	setSize	enrichmentScore	NES	pvalue	p.adjust	qvalues	rank	leading_edge	core_enrichment	Num_CoreEnrichment
HALLMARK_INFLAMMATORY_RESPONSE	HALLMARK_INFLAMMATORY_RESPONSE	175	0.62531	1.73451	2.2953e-09	1.03289e-07	5.31543e-08	5309	tags=49%, list=20%, signal=39%	6402/958/10203/8671/6004/23601/6367/8809/3587/3932/3600/27074/23533/1026/187/1240/3604/7162/255488/1902/6098/4224/1536/6347/10886/1604/3937/8744/6506/7130/2015/6376/10148/4973/5734/3624/3554/9966/4049/3690/2643/3560/10663/1839/969/64127/2769/4986/5027/7076/6364/6372/92/9435/5142/490/1906/5099/7097/166929/5054/1318/1236/3656/6401/2152/6324/9153/3576/4323/3678/3732/6869/2357/23095/3627/23166/4084/3…	85
HALLMARK_KRAS_SIGNALING_UP	HALLMARK_KRAS_SIGNALING_UP	179	0.612683	1.69977	6.54888e-09	1.4735e-07	7.58291e-08	3994	tags=40%, list=15%, signal=34%	6696/27075/4319/894/2254/5243/3936/7852/10912/5801/6004/5284/23136/3800/10083/3394/55273/3587/7102/5175/347/4013/2791/10205/8829/5593/1240/4674/5649/650/4318/1363/5950/9935/2556/6590/760/10221/28959/3624/3290/1794/9892/9945/2324/669/1839/7166/5696/3481/3728/2591/2745/2982/6364/1848/29106/10457/27344/8854/51129/3689/3075/54677/10320/54893/6324/9314/220/3673/2517/5396	72
HALLMARK_ALLOGRAFT_REJECTION	HALLMARK_ALLOGRAFT_REJECTION	166	0.6076	1.68526	1.96783e-08	2.95175e-07	1.51903e-07	5155	tags=42%, list=19%, signal=34%	3122/958/3117/3111/2634/894/5551/3109/972/6775/3394/6367/3932/941/4689/3600/3002/355/6123/3112/6347/7124/2533/3683/4318/5579/3108/3937/3135/2650/4843/3624/912/942/10333/5788/3560/3458/3592/940/6772/7076/3105/7070/92/5777/3059/1230/7097/43/3689/896/7321/8477/2268/917/567/8444/3133/3459/23166/3603/2589/11184/7454/10563/8915/3665/56253/5199	70
HALLMARK_EPITHELIAL_MESENCHYMAL_TRANSITION	HALLMARK_EPITHELIAL_MESENCHYMAL_TRANSITION	186	0.588512	1.63666	7.9413e-08	8.93396e-07	4.59759e-07	4436	tags=43%, list=17%, signal=36%	6695/6696/5270/1278/4060/10631/2697/1809/1303/5744/4313/1490/2335/59/1634/7474/2303/284217/1311/3600/2201/25890/355/2331/131578/3485/4312/5999/3918/1307/4837/50509/4232/374/3624/7045/3909/4314/3690/2669/23705/9353/10516/10409/1893/1277/5159/1301/10085/8325/6678/1294/7076/3725/5352/7070/6372/388/6586/4487/7980/290/30008/5768/5054/6385/4148/57692/333/1462/3673/2517/5396/3576/4323/3678/7128/51330/20…	80
HALLMARK_XENOBIOTIC_METABOLISM	HALLMARK_XENOBIOTIC_METABOLISM	180	0.582458	1.61715	2.70081e-07	2.43073e-06	1.2509e-06	5280	tags=40%, list=20%, signal=32%	4121/1066/225/1573/8529/5166/2328/948/6999/3394/2326/355/1401/29785/8876/2099/2203/5950/7274/2028/760/28959/384/3290/3554/316/2643/26999/8644/283537/1644/55502/3728/2571/2729/2114/8309/126/5627/54677/6560/5054/5909/23710/2940/2052/3172/217/54498/7378/2953/5447/9060/8460/4864/2110/6898/435/3931/54884/51635/6539/2159/3700/1543/7498/1528/1593/84913/5730/211/348	72
HALLMARK_MYC_TARGETS_V2	HALLMARK_MYC_TARGETS_V2	58	-0.56884	-2.1918	3.87081e-07	2.90311e-06	1.494e-06	6176	tags=60%, list=23%, signal=47%	51491/83743/64216/5347/11335/79050/4173/26354/7965/10196/8886/5036/80324/56342/10514/54663/3329/92856/51388/10733/4609/3177/4869/23160/3336/23082/51154/1019/79711/6573/27340/56915/9064/4174/7374	35
HALLMARK_COAGULATION	HALLMARK_COAGULATION	122	0.614273	1.69664	7.14512e-07	4.59329e-06	2.3638e-06	4809	tags=45%, list=18%, signal=37%	2/2266/4319/5028/5055/1638/710/4313/2335/5175/1311/9615/718/1191/4312/4224/7450/2534/4318/11202/5341/4973/4314/3690/164656/5641/6678/7076/1515/726/1848/7980/8309/5627/2157/23764/3075/5054/3172/5624/283/10411/2152/3673/928/842/4323/7044/3920/11072/3818/22933/2159/2165/1803	55
HALLMARK_COMPLEMENT	HALLMARK_COMPLEMENT	179	0.580231	1.60973	9.19209e-07	5.17055e-06	2.66087e-06	5079	tags=39%, list=19%, signal=31%	5321/2153/5055/51440/1608/4322/88/948/710/1368/2335/3932/27445/9732/3002/1380/23533/718/1191/4321/2534/1604/25801/3937/5341/760/4973/55619/3816/4057/164656/1847/151/5698/3684/5641/7076/1515/1848/29106/7980/1514/868/2157/3988/23764/3075/1378/5054/714/3172/283/308/51734/2152/842/4323/7128/475/3920/801/3818/2159/5547/1803/966/7454/3665/1508	69
HALLMARK_MYOGENESIS	HALLMARK_MYOGENESIS	182	0.554167	1.53944	9.41607e-06	4.70804e-05	2.42285e-05	4736	tags=34%, list=18%, signal=28%	4208/4626/26353/1306/4632/88/4620/10468/4842/948/1837/4619/5348/347/4684/6588/7164/4622/7140/1026/8912/187/1191/65055/10580/1158/6261/1266/6649/3756/89/688/3679/1277/4607/1839/4151/4625/624/3757/6678/1674/22924/4303/43/8614/3270/2281/4629/10014/23175/7125/6525/2049/816/79629/8497/203/11345/22933/7134/1134	62
HALLMARK_INTERFERON_GAMMA_RESPONSE	HALLMARK_INTERFERON_GAMMA_RESPONSE	184	0.547794	1.52277	3.01179e-05	0.000135531	6.97468e-05	5560	tags=38%, list=21%, signal=30%	958/3117/5321/3123/163351/972/6775/3394/710/3587/3600/355/1026/57823/1240/6347/3108/3937/57162/84159/3135/3106/7130/26053/2643/115361/952/942/669/3560/969/5696/5698/55008/4940/6772/4600/3105/5777/5142/8869/3075/64135/51015/129607/219285/10561/27348/7378/54739/5770/567/25939/1439/4860/7128/2357/29126/3627/51735/10906/3665/10875/8082/5292/3659/23424/694/6773/94240	70
HALLMARK_APICAL_JUNCTION	HALLMARK_APICAL_JUNCTION	189	0.527012	1.46609	0.000155619	0.000636624	0.000327619	4822	tags=31%, list=18%, signal=26%	1758/88/1272/999/4313/9379/5175/9074/10205/2770/1297/3918/1823/794/7450/23114/2533/57863/4318/1307/6376/6624/478/7045/247/3909/5097/89/942/9353/5788/347902/3914/1013/5880/3728/3757/7781/7070/8935/9459/10458/947/5522/5818/81607/8503/8174/1462/3673/25945/1004/9080/2683/29126/92359/3680/30835/7122	59
HALLMARK_ANGIOGENESIS	HALLMARK_ANGIOGENESIS	31	0.707549	1.75033	0.000288607	0.00108227	0.00055696	3854	tags=55%, list=14%, signal=47%	6781/6696/4060/10631/894/4023/8829/4973/5104/7076/6372/4487/27242/2260/4043/6578/1462	17
HALLMARK_PANCREAS_BETA_CELLS	HALLMARK_PANCREAS_BETA_CELLS	30	0.711855	1.76108	0.000402786	0.00139426	0.000717514	3256	tags=47%, list=12%, signal=41%	4825/1641/2641/7421/57586/2645/9935/4005/5063/2308/6833/10590/1113/3651	14
HALLMARK_IL2_STAT5_SIGNALING	HALLMARK_IL2_STAT5_SIGNALING	186	0.511038	1.42121	0.000473104	0.00152069	0.000782578	5171	tags=36%, list=19%, signal=29%	6402/6696/894/5243/5167/64116/80760/6004/7850/3394/8809/3587/8829/130589/8728/83699/3604/6335/650/23208/3664/760/115361/8320/64332/942/3560/1893/4135/3563/152007/254013/126669/10397/388/9308/26018/27242/55509/974/23764/896/1154/2623/5325/23710/2983/8477/3655/8530/9173/6095/333/64866/10924/975/4860/6515/1233/3459/3627/4084/1028/10888/10875/11230/7133	67
HALLMARK_KRAS_SIGNALING_DN	HALLMARK_KRAS_SIGNALING_DN	155	0.513361	1.42036	0.00108121	0.00324362	0.00166923	3094	tags=30%, list=12%, signal=27%	258/51302/5055/4842/6528/941/5324/4908/4868/54855/242/6414/3485/1158/1950/11202/6261/54847/6531/8900/55190/5077/57016/7038/11346/5133/3458/80303/10991/7021/51087/7137/56154/4625/10734/778/7781/6620/676/5317/9435/10913/1360/2668/55220/1906/51168	47
HALLMARK_SPERMATOGENESIS	HALLMARK_SPERMATOGENESIS	114	0.534359	1.47222	0.00202858	0.00570537	0.0029361	5900	tags=39%, list=22%, signal=31%	8277/4842/2918/1080/8900/9892/6847/1047/54514/246/5414/51087/84779/7137/3598/126669/2571/1132/7288/29106/83401/4291/27344/83445/23175/157807/814/1630/1033/116/4543/7180/4751/5261/22824/51686/2947/64180/6558/10254/5232/3948/254263/23139/4867	45
HALLMARK_IL6_JAK_STAT3_SIGNALING	HALLMARK_IL6_JAK_STAT3_SIGNALING	79	0.539696	1.45377	0.00820088	0.0196853	0.0101305	6266	tags=48%, list=23%, signal=37%	2/948/7850/8809/5320/355/23533/7124/1791/10148/3554/64109/3690/952/3563/6772/3725/27242/1230/7097/3572/2921/5770/928/1439/51330/3459/3627/10563/7133/5292/3659/6773/10254/3162/1326/5196/1441	38
HALLMARK_UV_RESPONSE_UP	HALLMARK_UV_RESPONSE_UP	151	0.488958	1.35286	0.00803621	0.0196853	0.0101305	8434	tags=50%, list=31%, signal=34%	7277/5243/2326/10439/3485/4885/3363/650/5789/9/760/2643/7062/360/467/291/3757/8836/23467/1515/8804/5334/9355/388/4487/5979/3572/896/27295/7263/23542/51706/2052/4323/2354/6539/1028/1543/8694/5504/10652/10018/1212/211/3659/694/3175/1138/1280/3162/3726/682/10948/5566/997/2744/5437/578/9296/8817/6415/2026/6870/8878/10280/30/528/262/440/409/6890/6236/3164/10482/4072	75
HALLMARK_HYPOXIA	HALLMARK_HYPOXIA	194	0.471107	1.31146	0.00831158	0.0196853	0.0101305	6105	tags=36%, list=23%, signal=28%	6781/8277/7852/680/10891/1490/1837/55076/6383/1634/26136/1463/1026/7162/8406/2645/2203/7045/8991/8870/467/230/25819/1466/1944/2745/10397/3725/5317/9435/1649/5228/538/51129/8614/23764/3798/55577/5054/6385/2239/6095/5165/2152/55276/7128/6515/8497/3423/229/1028/633/8974/133/5292/8459/10570/3099/694/3486/3948/7538/3162/771/3098/2113/25976/5224/2027	69
HALLMARK_ESTROGEN_RESPONSE_LATE	HALLMARK_ESTROGEN_RESPONSE_LATE	188	0.476093	1.32463	0.00935986	0.0210597	0.0108377	5892	tags=39%, list=22%, signal=31%	3547/27075/10761/26353/57834/23650/999/7164/5733/10439/7162/3918/1363/56521/8900/760/4232/6196/374/11001/10202/4057/5104/799/11012/5618/5777/10874/64215/2717/1844/27134/4277/5979/23596/7980/8309/9368/3572/7466/1154/27295/2171/7263/57419/23596/9060/64065/2289/9314/928/2810/224/7177/6768/3418/6509/399665/7134/22824/8645/3993/1717/3880/1960/7538/11057/4338/6990/10551/771/8416/645/3716	74
HALLMARK_P53_PATHWAY	HALLMARK_P53_PATHWAY	193	0.462622	1.28672	0.0146013	0.0312885	0.0161017	5006	tags=30%, list=19%, signal=25%	7039/894/3945/6004/2040/4013/7164/5268/355/1026/7421/4808/650/11202/8744/18/6948/247/26999/7062/8870/467/1839/51278/22891/10397/3725/10560/1649/10458/2760/10544/896/2052/27165/4033/7378/64065/9314/2517/64393/1050/975/23303/2810/54884/3732/64061/81566/6768/10904/203/3872/1647/4084/22824/10668/10906	58
