# Supplementary material for: Synergistic Antitumoral Effect of Epigenetic Inhibitors and Gemcitabine in Pancreatic Cancer Cells
Source: Pharmaceuticals (Basel). 2022 Jul 2;15(7):824. doi: 10.3390/ph15070824 (PMC9323654; doi:10.3390/ph15070824)
Supplement: Supplementary file 1 [file pharmaceuticals-15-00824-s001.zip › SuppTableS7_SCGenes.xlsx]

## Sheet: Read_me
Abbreviations
	Gemcitabine: Gem
	Untreated: Un
	MIAPACA2: MIA
	BXPC3: BXP

## Sheet: BXPC3_MS275Gem
baseMean	log2FoldChange	lfcSE	pvalue	padj	ensembl_gene_id	hgnc_symbol	description	entrezgene_id	transcript_biotype
2.3959	3.48095	1.90571	0.000421262	0.00501777	ENSG00000259203	ENSG00000259203	novel transcript	NA	lncRNA
35.0726	3.44771	2.12516	0.000517931	0.00589528	ENSG00000263873	THY1-AS1	THY1 antisense RNA 1 [Source:HGNC Symbol;Acc:HGNC:54852]	NA	lncRNA
45.5525	2.80104	1.17122	0.000237909	0.00316776	ENSG00000258545	RHOXF1-AS1	RHOXF1 antisense RNA 1 [Source:HGNC Symbol;Acc:HGNC:51582]	101928969	lncRNA
5.46436	2.44946	1.04392	0.000254383	0.00334404	ENSG00000228221	LINC00578	long intergenic non-protein coding RNA 578 [Source:HGNC Symbol;Acc:HGNC:43807]	100505566	lncRNA
12.8613	2.4082	1.07797	0.000321968	0.00405437	ENSG00000237870	ENSG00000237870	novel transcript	102724434	lncRNA
5.63546	2.40509	1.49276	0.00118114	0.011445	ENSG00000250548	LINC01303	long intergenic non-protein coding RNA 1303 [Source:HGNC Symbol;Acc:HGNC:50470]	101927780	lncRNA
2.85683	2.29082	1.63794	0.00185053	0.016314	ENSG00000237166	LINC01792	long intergenic non-protein coding RNA 1792 [Source:HGNC Symbol;Acc:HGNC:52582]	NA	lncRNA
3.81218	2.2285	2.12334	0.00279806	0.0228405	ENSG00000257126	FOXG1-AS1	FOXG1 antisense RNA 1 [Source:HGNC Symbol;Acc:HGNC:50663]	NA	lncRNA
25.8326	2.19675	0.879808	0.000164939	0.00235767	ENSG00000229656	ITGB1-DT	ITGB1 divergent transcript [Source:HGNC Symbol;Acc:HGNC:53718]	NA	lncRNA
2.68946	2.17155	1.83337	0.00280336	0.0228536	ENSG00000258082	ENSG00000258082	novel transcript	NA	lncRNA
14.0734	2.12436	0.821305	0.000127225	0.00190603	ENSG00000229124	VIM-AS1	VIM antisense RNA 1 [Source:HGNC Symbol;Acc:HGNC:44879]	100507347	lncRNA
13.2381	2.12362	1.65517	0.00250541	0.0209073	ENSG00000226125	LINC01907	long intergenic non-protein coding RNA 1907 [Source:HGNC Symbol;Acc:HGNC:52726]	151475	lncRNA
2.89895	2.12347	1.97621	0.00323661	0.0256113	ENSG00000224116	INHBA-AS1	INHBA antisense RNA 1 [Source:HGNC Symbol;Acc:HGNC:40303]	285954	lncRNA
18.5863	2.05264	0.703187	5.16736e-05	0.000890723	ENSG00000255521	ENSG00000255521	novel transcript	100507144	lncRNA
4.69468	2.00299	1.32788	0.00163389	0.014838	ENSG00000227496	ENSG00000227496	novel transcript	NA	lncRNA
23.4384	1.96986	0.371113	7.65989e-09	3.9863e-07	ENSG00000249631	ENSG00000249631	novel transcript	NA	lncRNA
3.97508	1.83374	2.09942	0.00466812	0.0342128	ENSG00000236154	ENSG00000236154	novel transcript	NA	lncRNA
2.2216	1.83061	1.8411	0.00484727	0.0353096	ENSG00000226088	HHLA3-AS1	HHLA3 antisense RNA 1 [Source:HGNC Symbol;Acc:HGNC:40277]	NA	lncRNA
2.45735	1.78748	2.07274	0.00502293	0.036297	ENSG00000286225	ENSG00000286225	novel transcript	NA	lncRNA
104.465	1.77553	0.490229	4.34404e-06	0.000106457	ENSG00000267750	RUNDC3A-AS1	RUNDC3A antisense RNA 1 [Source:HGNC Symbol;Acc:HGNC:51344]	NA	lncRNA
2.0181	1.7595	1.8959	0.00549517	0.0389318	ENSG00000258700	LINC00871	long intergenic non-protein coding RNA 871 [Source:HGNC Symbol;Acc:HGNC:47038]	100506412	lncRNA
4.34919	1.67577	1.30971	0.00306594	0.0245804	ENSG00000238755	LINC02006	long intergenic non-protein coding RNA 2006 [Source:HGNC Symbol;Acc:HGNC:52842]	NA	lncRNA
14.0481	1.6618	0.8756	0.000585543	0.00656305	ENSG00000287804	ENSG00000287804	novel transcript	NA	lncRNA
3.91048	1.65936	2.09739	0.00568629	0.0399005	ENSG00000214146	LINC02026	long intergenic non-protein coding RNA 2026 [Source:HGNC Symbol;Acc:HGNC:52861]	647323	lncRNA
28.7404	1.60527	1.51887	0.00538509	0.0383431	ENSG00000257242	LINC01619	long intergenic non-protein coding RNA 1619 [Source:HGNC Symbol;Acc:HGNC:27409]	256021	lncRNA
3.42261	1.59951	1.51453	0.00541436	0.0384672	ENSG00000258479	LINC00640	long intergenic non-protein coding RNA 640 [Source:HGNC Symbol;Acc:HGNC:44291]	NA	lncRNA
5.37411	1.55241	1.11396	0.00232128	0.0196394	ENSG00000289183	ENSG00000289183	novel transcript	NA	lncRNA
2.29511	1.5487	1.82928	0.00760045	0.0498988	ENSG00000285804	ENSG00000285804	novel transcript	NA	lncRNA
57.5873	1.54781	0.859832	0.000745164	0.00793858	ENSG00000287709	ENSG00000287709	novel transcript	101928505	lncRNA
5.33484	1.52727	1.16805	0.00295246	0.0238545	ENSG00000232453	LINC02777	long intergenic non-protein coding RNA 2777 [Source:HGNC Symbol;Acc:HGNC:54297]	105378753	lncRNA
15.146	-5.31341	1.26137	5.93988e-07	1.85742e-05	ENSG00000271816	ENSG00000271816	BMS1 pseudogene 4 [Source:NCBI gene (formerly Entrezgene);Acc:729096]	729096	lncRNA
4.56846	-3.06837	1.81583	0.000708532	0.00763308	ENSG00000287712	ENSG00000287712	novel transcript	NA	lncRNA
2.99835	-2.82191	1.74659	0.000941356	0.00959584	ENSG00000278743	ENSG00000278743	novel transcript	NA	lncRNA
10.3736	-2.79425	0.813479	2.46237e-05	0.000476589	ENSG00000262877	ENSG00000262877	novel transcript	NA	lncRNA
3.70788	-2.77544	1.80281	0.00108114	0.0107087	ENSG00000289559	ENSG00000289559	novel transcript	NA	lncRNA
2.892	-2.494	1.79039	0.00163312	0.014838	ENSG00000261079	ENSG00000261079	novel transcript	NA	lncRNA
5.94497	-2.31236	1.8834	0.00233998	0.0197568	ENSG00000272277	ENSG00000272277	novel transcript, antisense to RIPK1	NA	lncRNA
3.39713	-1.97308	1.79682	0.00374621	0.0288426	ENSG00000226251	LINC02608	long intergenic non-protein coding RNA 2608 [Source:HGNC Symbol;Acc:HGNC:54052]	101929541	lncRNA
3.96884	-1.8782	1.9393	0.00461457	0.0339297	ENSG00000261505	ENSG00000261505	novel transcript, antisense to UBE2I	NA	lncRNA
12.1172	-1.79695	0.98659	0.000745963	0.00794005	ENSG00000260924	LINC01311	long intergenic non-protein coding RNA 1311 [Source:HGNC Symbol;Acc:HGNC:50503]	NA	lncRNA
3.00453	-1.71063	1.89141	0.00591754	0.0411298	ENSG00000260618	ENSG00000260618	novel transcript, antisense to KIAA1370	NA	lncRNA
32.5326	-1.65446	0.60683	5.6578e-05	0.000967442	ENSG00000229152	ANKRD10-IT1	ANKRD10 intronic transcript 1 [Source:HGNC Symbol;Acc:HGNC:39891]	NA	lncRNA
6.02561	-1.57883	1.23143	0.00312485	0.024909	ENSG00000287009	ENSG00000287009	novel transcript, antisense to ZNF518A	NA	lncRNA
17.2225	2.66119	0.628546	2.25895e-06	5.96821e-05	ENSG00000241106	HLA-DOB	major histocompatibility complex, class II, DO beta [Source:HGNC Symbol;Acc:HGNC:4937]	3112	nonsense_mediated_decay
2.40552	2.52059	1.80954	0.0015999	0.014589	ENSG00000159239	ENSG00000159239	novel protein	NA	nonsense_mediated_decay
84.0694	2.31772	0.647535	1.17163e-05	0.000249954	ENSG00000174514	MFSD4A	major facilitator superfamily domain containing 4A [Source:HGNC Symbol;Acc:HGNC:25433]	148808	nonsense_mediated_decay
253.552	1.98119	0.350777	1.34617e-09	8.03532e-08	ENSG00000163710	PCOLCE2	procollagen C-endopeptidase enhancer 2 [Source:HGNC Symbol;Acc:HGNC:8739]	26577	nonsense_mediated_decay
438.279	1.90799	0.438346	4.38086e-07	1.42328e-05	ENSG00000138028	CGREF1	cell growth regulator with EF-hand domain 1 [Source:HGNC Symbol;Acc:HGNC:16962]	10669	nonsense_mediated_decay
7.19431	1.78835	1.56819	0.0040306	0.0304517	ENSG00000124440	HIF3A	hypoxia inducible factor 3 subunit alpha [Source:HGNC Symbol;Acc:HGNC:15825]	64344	nonsense_mediated_decay
210.205	1.76339	0.971426	0.000752181	0.00798977	ENSG00000129038	LOXL1	lysyl oxidase like 1 [Source:HGNC Symbol;Acc:HGNC:6665]	4016	nonsense_mediated_decay
339.64	1.68591	0.5246	1.35903e-05	0.000286177	ENSG00000169169	CPT1C	carnitine palmitoyltransferase 1C [Source:HGNC Symbol;Acc:HGNC:18540]	126129	nonsense_mediated_decay
22.7107	1.62384	0.826021	0.000479088	0.00554756	ENSG00000141527	CARD14	caspase recruitment domain family member 14 [Source:HGNC Symbol;Acc:HGNC:16446]	79092	nonsense_mediated_decay
5341.68	1.56109	0.481266	1.00078e-05	0.000218214	ENSG00000177606	JUN	Jun proto-oncogene, AP-1 transcription factor subunit [Source:HGNC Symbol;Acc:HGNC:6204]	3725	nonsense_mediated_decay
3.58684	1.54485	2.00074	0.00706686	0.047158	ENSG00000186191	BPIFB4	BPI fold containing family B member 4 [Source:HGNC Symbol;Acc:HGNC:16179]	149954	nonsense_mediated_decay
23.7101	-3.66438	2.77099	0.000398759	0.00480328	ENSG00000259522	ENSG00000259522	novel protein	NA	nonsense_mediated_decay
17.0656	2.00486	0.701901	5.80333e-05	0.000986393	ENSG00000213344	PCNPP3	PEST containing nuclear protein pseudogene 3 [Source:HGNC Symbol;Acc:HGNC:41975]	NA	processed_pseudogene
4.05909	-2.46996	1.74945	0.00161772	0.0147158	ENSG00000227536	SOCS5P4	suppressor of cytokine signaling 5 pseudogene 4 [Source:HGNC Symbol;Acc:HGNC:44600]	NA	processed_pseudogene
2.15631	-1.75972	1.70657	0.0050038	0.0362176	ENSG00000227440	ATP5MC1P4	ATP synthase membrane subunit c locus 1 pseudogene 4 [Source:HGNC Symbol;Acc:HGNC:39507]	NA	processed_pseudogene
4.75153	3.63706	1.83901	0.000308263	0.00391582	ENSG00000260266	PPIAP46	peptidylprolyl isomerase A pseudogene 46 [Source:HGNC Symbol;Acc:HGNC:53670]	729739	processed_transcript
5.48884	3.42435	0.96107	1.94368e-05	0.000387977	ENSG00000143595	AQP10	aquaporin 10 [Source:HGNC Symbol;Acc:HGNC:16029]	89872	processed_transcript
3.19532	2.84165	1.76657	0.000937484	0.0095699	ENSG00000283142	ENSG00000283142	WAP four-disulfide core domain 15 family pseudogene	NA	processed_transcript
5.76822	2.77868	1.27103	0.000355171	0.00438196	ENSG00000221986	MYBPHL	myosin binding protein H like [Source:HGNC Symbol;Acc:HGNC:30434]	343263	processed_transcript
2.65017	2.45629	1.87487	0.00187104	0.0164671	ENSG00000188828	GLRA4	glycine receptor alpha 4 (pseudogene) [Source:HGNC Symbol;Acc:HGNC:31715]	NA	processed_transcript
6.13456	2.36865	1.24123	0.000646874	0.00708633	ENSG00000240520	UOX	urate oxidase (pseudogene) [Source:HGNC Symbol;Acc:HGNC:12575]	NA	processed_transcript
8.11267	2.25004	1.88549	0.00257596	0.0214039	ENSG00000174792	ODAPH	odontogenesis associated phosphoprotein [Source:HGNC Symbol;Acc:HGNC:26300]	152816	processed_transcript
9.52448	2.20127	1.3243	0.00111856	0.0109896	ENSG00000284797	ENSG00000284797	novel protein	729966	processed_transcript
6.85587	1.89243	1.69597	0.00391856	0.029885	ENSG00000204614	TRIM40	tripartite motif containing 40 [Source:HGNC Symbol;Acc:HGNC:18736]	135644	processed_transcript
5.52916	1.8463	2.15261	0.0044191	0.0328057	ENSG00000157965	SSX8P	SSX family member 8, pseudogene [Source:HGNC Symbol;Acc:HGNC:19654]	NA	processed_transcript
5.72772	1.7132	1.76155	0.00565706	0.0397691	ENSG00000255583	ENSG00000255583	T-box 20 (TBX20) pseudogene	NA	processed_transcript
79.7843	1.6473	1.00166	0.00116549	0.011332	ENSG00000181652	ATG9B	autophagy related 9B [Source:HGNC Symbol;Acc:HGNC:21899]	285973	processed_transcript
128.975	1.6086	0.506125	1.33843e-05	0.000282625	ENSG00000103534	TMC5	transmembrane channel like 5 [Source:HGNC Symbol;Acc:HGNC:22999]	79838	processed_transcript
5.06807	1.55383	1.90825	0.00742263	0.0490204	ENSG00000180613	GSX2	GS homeobox 2 [Source:HGNC Symbol;Acc:HGNC:24959]	170825	processed_transcript
14.8278	1.53834	1.33795	0.00447696	0.0331838	ENSG00000089012	SIRPG	signal regulatory protein gamma [Source:HGNC Symbol;Acc:HGNC:15757]	55423	processed_transcript
14.6294	1.52542	1.42605	0.00549252	0.0389252	ENSG00000111644	ACRBP	acrosin binding protein [Source:HGNC Symbol;Acc:HGNC:17195]	84519	processed_transcript
13.2377	1.50656	1.64977	0.00762308	0.0499464	ENSG00000143512	HHIPL2	HHIP like 2 [Source:HGNC Symbol;Acc:HGNC:25842]	79802	processed_transcript
496.087	1.50549	0.167563	9.23207e-21	2.65767e-18	ENSG00000085552	IGSF9	immunoglobulin superfamily member 9 [Source:HGNC Symbol;Acc:HGNC:18132]	57549	processed_transcript
4.02085	-1.71949	1.6229	0.00493891	0.0358166	ENSG00000169442	CD52	CD52 molecule [Source:HGNC Symbol;Acc:HGNC:1804]	1043	processed_transcript
16.2775	7.35315	1.36792	2.41741e-11	1.88923e-09	ENSG00000213022	KLK9	kallikrein related peptidase 9 [Source:HGNC Symbol;Acc:HGNC:6370]	284366	protein_coding
6.20467	5.59958	1.33897	4.02744e-07	1.32358e-05	ENSG00000161640	SIGLEC11	sialic acid binding Ig like lectin 11 [Source:HGNC Symbol;Acc:HGNC:15622]	114132	protein_coding
3.68626	4.51175	1.63155	4.77063e-05	0.000833285	ENSG00000164047	CAMP	cathelicidin antimicrobial peptide [Source:HGNC Symbol;Acc:HGNC:1472]	820	protein_coding
4.25411	4.43393	1.683	6.25279e-05	0.00104868	ENSG00000228278	ORM2	orosomucoid 2 [Source:HGNC Symbol;Acc:HGNC:8499]	5005	protein_coding
2.96107	4.41273	1.40758	2.82353e-05	0.000535999	ENSG00000121594	CD80	CD80 molecule [Source:HGNC Symbol;Acc:HGNC:1700]	941	protein_coding
3.48109	4.31301	1.53711	5.43566e-05	0.000930156	ENSG00000214694	ARHGEF33	Rho guanine nucleotide exchange factor 33 [Source:HGNC Symbol;Acc:HGNC:37252]	100271715	protein_coding
21.9595	4.26734	0.74758	1.92426e-09	1.12498e-07	ENSG00000159212	CLIC6	chloride intracellular channel 6 [Source:HGNC Symbol;Acc:HGNC:2065]	54102	protein_coding
21.5017	3.76785	0.798327	4.15333e-07	1.35711e-05	ENSG00000269113	TRABD2B	TraB domain containing 2B [Source:HGNC Symbol;Acc:HGNC:44200]	388630	protein_coding
22.8777	3.56784	0.894484	6.07954e-06	0.00014159	ENSG00000107159	CA9	carbonic anhydrase 9 [Source:HGNC Symbol;Acc:HGNC:1383]	768	protein_coding
319.59	3.56375	0.677105	3.55549e-08	1.52277e-06	ENSG00000198734	F5	coagulation factor V [Source:HGNC Symbol;Acc:HGNC:3542]	2153	protein_coding
7.24989	3.46734	1.26379	0.000106016	0.00163903	ENSG00000135248	FAM71F1	family with sequence similarity 71 member F1 [Source:HGNC Symbol;Acc:HGNC:30704]	84691	protein_coding
37.5467	3.31978	0.786112	3.0153e-06	7.73973e-05	ENSG00000214814	FER1L6	fer-1 like family member 6 [Source:HGNC Symbol;Acc:HGNC:28065]	654463	protein_coding
49.6487	3.29643	2.32373	0.000668158	0.00727393	ENSG00000149090	PAMR1	peptidase domain containing associated with muscle regeneration 1 [Source:HGNC Symbol;Acc:HGNC:24554]	25891	protein_coding
249.373	3.29512	0.613101	2.17647e-08	9.87971e-07	ENSG00000196569	LAMA2	laminin subunit alpha 2 [Source:HGNC Symbol;Acc:HGNC:6482]	3908	protein_coding
19.1602	3.24141	1.58031	0.000377273	0.00459312	ENSG00000109846	CRYAB	crystallin alpha B [Source:HGNC Symbol;Acc:HGNC:2389]	1410	protein_coding
6.53215	3.22125	1.01793	4.90348e-05	0.000851259	ENSG00000136872	ALDOB	aldolase, fructose-bisphosphate B [Source:HGNC Symbol;Acc:HGNC:417]	229	protein_coding
5.90254	3.11662	1.95393	0.000753758	0.00799905	ENSG00000102755	FLT1	fms related receptor tyrosine kinase 1 [Source:HGNC Symbol;Acc:HGNC:3763]	2321	protein_coding
26.2965	3.10973	1.1365	0.000118296	0.00179592	ENSG00000076344	RGS11	regulator of G protein signaling 11 [Source:HGNC Symbol;Acc:HGNC:9993]	8786	protein_coding
4.83224	2.86657	1.89876	0.00103867	0.0103739	ENSG00000170476	MZB1	marginal zone B and B1 cell specific protein [Source:HGNC Symbol;Acc:HGNC:30125]	51237	protein_coding
45.5145	2.84137	0.892642	4.5445e-05	0.000798389	ENSG00000167634	NLRP7	NLR family pyrin domain containing 7 [Source:HGNC Symbol;Acc:HGNC:22947]	199713	protein_coding
6.92441	2.83584	2.22599	0.00123666	0.0118639	ENSG00000100448	CTSG	cathepsin G [Source:HGNC Symbol;Acc:HGNC:2532]	1511	protein_coding
217.098	2.82355	0.441996	5.98632e-11	4.42016e-09	ENSG00000104213	PDGFRL	platelet derived growth factor receptor like [Source:HGNC Symbol;Acc:HGNC:8805]	5157	protein_coding
23.0951	2.79153	1.35894	0.000454418	0.00530785	ENSG00000187688	TRPV2	transient receptor potential cation channel subfamily V member 2 [Source:HGNC Symbol;Acc:HGNC:18082]	51393	protein_coding
57.3996	2.78844	1.263	0.000340245	0.00423528	ENSG00000148357	HMCN2	hemicentin 2 [Source:HGNC Symbol;Acc:HGNC:21293]	256158	protein_coding
26.7799	2.78482	0.80631	2.34052e-05	0.00045572	ENSG00000188582	PAQR9	progestin and adipoQ receptor family member 9 [Source:HGNC Symbol;Acc:HGNC:30131]	344838	protein_coding
13.2428	2.76411	1.88713	0.00119568	0.0115711	ENSG00000121871	SLITRK3	SLIT and NTRK like family member 3 [Source:HGNC Symbol;Acc:HGNC:23501]	22865	protein_coding
2.9074	2.72668	1.85714	0.00123	0.0118178	ENSG00000248746	ACTN3	actinin alpha 3 [Source:HGNC Symbol;Acc:HGNC:165]	89	protein_coding
400.554	2.69694	0.380933	5.42134e-13	5.36053e-11	ENSG00000110811	P3H3	prolyl 3-hydroxylase 3 [Source:HGNC Symbol;Acc:HGNC:19318]	10536	protein_coding
13.725	2.66415	1.32588	0.000509004	0.00581989	ENSG00000164692	COL1A2	collagen type I alpha 2 chain [Source:HGNC Symbol;Acc:HGNC:2198]	1278	protein_coding
17.725	2.64822	0.536215	1.44132e-07	5.34723e-06	ENSG00000100628	ASB2	ankyrin repeat and SOCS box containing 2 [Source:HGNC Symbol;Acc:HGNC:16012]	51676	protein_coding
7.5124	2.62527	1.53067	0.000893847	0.00923154	ENSG00000105122	RASAL3	RAS protein activator like 3 [Source:HGNC Symbol;Acc:HGNC:26129]	64926	protein_coding
12.4841	2.57959	1.39674	0.000709865	0.00764383	ENSG00000131737	KRT34	keratin 34 [Source:HGNC Symbol;Acc:HGNC:6452]	3885	protein_coding
12.5639	2.5623	0.953324	0.000125022	0.00188544	ENSG00000086967	MYBPC2	myosin binding protein C2 [Source:HGNC Symbol;Acc:HGNC:7550]	4606	protein_coding
425.861	2.54071	0.41835	3.46544e-10	2.26468e-08	ENSG00000229544	NKX1-2	NK1 homeobox 2 [Source:HGNC Symbol;Acc:HGNC:31652]	390010	protein_coding
14.1064	2.53156	1.72604	0.00142792	0.0134022	ENSG00000101282	RSPO4	R-spondin 4 [Source:HGNC Symbol;Acc:HGNC:16175]	343637	protein_coding
209.338	2.52357	0.477684	2.52841e-08	1.12969e-06	ENSG00000063180	CA11	carbonic anhydrase 11 [Source:HGNC Symbol;Acc:HGNC:1370]	770	protein_coding
81.0294	2.5234	0.633907	4.4969e-06	0.000109495	ENSG00000224940	PRRT4	proline rich transmembrane protein 4 [Source:HGNC Symbol;Acc:HGNC:37280]	401399	protein_coding
11.6468	2.50619	1.30451	0.000621846	0.00687842	ENSG00000204347	BTBD17	BTB domain containing 17 [Source:HGNC Symbol;Acc:HGNC:33758]	388419	protein_coding
6.78672	2.48023	1.72087	0.00153624	0.0141675	ENSG00000132965	ALOX5AP	arachidonate 5-lipoxygenase activating protein [Source:HGNC Symbol;Acc:HGNC:436]	241	protein_coding
281.408	2.47384	1.85577	0.00179377	0.0159351	ENSG00000105246	EBI3	Epstein-Barr virus induced 3 [Source:HGNC Symbol;Acc:HGNC:3129]	10148	protein_coding
18.9031	2.46833	1.01296	0.00021009	0.00286325	ENSG00000198574	SH2D1B	SH2 domain containing 1B [Source:HGNC Symbol;Acc:HGNC:30416]	117157	protein_coding
9.3477	2.43562	1.56548	0.00129511	0.0123133	ENSG00000174945	AMZ1	archaelysin family metallopeptidase 1 [Source:HGNC Symbol;Acc:HGNC:22231]	155185	protein_coding
3.83785	2.42741	1.87761	0.00195828	0.0171026	ENSG00000130300	PLVAP	plasmalemma vesicle associated protein [Source:HGNC Symbol;Acc:HGNC:13635]	83483	protein_coding
8.0488	2.40975	1.63578	0.00152085	0.0140598	ENSG00000189233	NUGGC	nuclear GTPase, germinal center associated [Source:HGNC Symbol;Acc:HGNC:33550]	389643	protein_coding
16.0604	2.38889	2.09826	0.00225916	0.0192216	ENSG00000138207	RBP4	retinol binding protein 4 [Source:HGNC Symbol;Acc:HGNC:9922]	5950	protein_coding
20.062	2.37652	0.797203	5.83024e-05	0.00098875	ENSG00000135218	CD36	CD36 molecule [Source:HGNC Symbol;Acc:HGNC:1663]	948	protein_coding
2.44244	2.37344	2.08168	0.00230584	0.0195378	ENSG00000142405	NLRP12	NLR family pyrin domain containing 12 [Source:HGNC Symbol;Acc:HGNC:22938]	91662	protein_coding
9.18937	2.37334	1.36769	0.000929351	0.00952469	ENSG00000090382	LYZ	lysozyme [Source:HGNC Symbol;Acc:HGNC:6740]	4069	protein_coding
5.28294	2.34954	1.75175	0.00195825	0.0171026	ENSG00000163492	CCDC141	coiled-coil domain containing 141 [Source:HGNC Symbol;Acc:HGNC:26821]	285025	protein_coding
18.2435	2.32469	0.604764	5.44292e-06	0.00012894	ENSG00000128482	RNF112	ring finger protein 112 [Source:HGNC Symbol;Acc:HGNC:12968]	7732	protein_coding
10.6351	2.29337	1.99559	0.00254244	0.0211718	ENSG00000184330	S100A7A	S100 calcium binding protein A7A [Source:HGNC Symbol;Acc:HGNC:21657]	338324	protein_coding
3.87995	2.26421	1.72272	0.00216808	0.0185782	ENSG00000268480	NFILZ	NFIL3 like basic leucine zipper [Source:HGNC Symbol;Acc:HGNC:52681]	105372267	protein_coding
282.492	2.26338	0.341587	7.31661e-12	6.35093e-10	ENSG00000118785	SPP1	secreted phosphoprotein 1 [Source:HGNC Symbol;Acc:HGNC:11255]	6696	protein_coding
11.3156	2.26109	1.55672	0.0017002	0.0152769	ENSG00000134545	KLRC1	killer cell lectin like receptor C1 [Source:HGNC Symbol;Acc:HGNC:6374]	3821	protein_coding
8.1205	2.24824	1.16367	0.000613698	0.00680483	ENSG00000113073	SLC4A9	solute carrier family 4 member 9 [Source:HGNC Symbol;Acc:HGNC:11035]	83697	protein_coding
216.691	2.24625	0.813621	9.05536e-05	0.0014371	ENSG00000002726	AOC1	amine oxidase copper containing 1 [Source:HGNC Symbol;Acc:HGNC:80]	26	protein_coding
3.38667	2.24332	2.03356	0.00275219	0.0225877	ENSG00000129450	SIGLEC9	sialic acid binding Ig like lectin 9 [Source:HGNC Symbol;Acc:HGNC:10878]	27180	protein_coding
8.97974	2.22272	0.782644	7.34438e-05	0.00120684	ENSG00000198092	TMPRSS11F	transmembrane serine protease 11F [Source:HGNC Symbol;Acc:HGNC:29994]	389208	protein_coding
10.674	2.21786	1.98001	0.00282365	0.0229587	ENSG00000183019	MCEMP1	mast cell expressed membrane protein 1 [Source:HGNC Symbol;Acc:HGNC:27291]	199675	protein_coding
11.6198	2.21697	1.86223	0.00266808	0.0219925	ENSG00000120262	CCDC170	coiled-coil domain containing 170 [Source:HGNC Symbol;Acc:HGNC:21177]	80129	protein_coding
112.949	2.21331	0.572239	4.32686e-06	0.00010615	ENSG00000272031	ANKRD34A	ankyrin repeat domain 34A [Source:HGNC Symbol;Acc:HGNC:27639]	284615	protein_coding
11.1066	2.21018	0.937789	0.000230683	0.00309479	ENSG00000123119	NECAB1	N-terminal EF-hand calcium binding protein 1 [Source:HGNC Symbol;Acc:HGNC:20983]	64168	protein_coding
2.83542	2.20248	2.07466	0.00291644	0.0235866	ENSG00000198844	ARHGEF15	Rho guanine nucleotide exchange factor 15 [Source:HGNC Symbol;Acc:HGNC:15590]	22899	protein_coding
68.7848	2.20171	0.995698	0.000322424	0.00405787	ENSG00000175874	CREG2	cellular repressor of E1A stimulated genes 2 [Source:HGNC Symbol;Acc:HGNC:14272]	200407	protein_coding
27.4948	2.18663	1.77329	0.00259623	0.0215252	ENSG00000166450	PRTG	protogenin [Source:HGNC Symbol;Acc:HGNC:26373]	283659	protein_coding
2.48803	2.17784	1.95824	0.00297404	0.0239673	ENSG00000214491	SEC14L6	SEC14 like lipid binding 6 [Source:HGNC Symbol;Acc:HGNC:40047]	730005	protein_coding
2.25742	2.17781	2.03176	0.00301772	0.0242505	ENSG00000163497	FEV	FEV transcription factor, ETS family member [Source:HGNC Symbol;Acc:HGNC:18562]	54738	protein_coding
2995.85	2.16235	0.910774	0.000216781	0.0029363	ENSG00000167767	KRT80	keratin 80 [Source:HGNC Symbol;Acc:HGNC:27056]	144501	protein_coding
32.7726	2.12996	1.1901	0.000843118	0.00877538	ENSG00000139567	ACVRL1	activin A receptor like type 1 [Source:HGNC Symbol;Acc:HGNC:175]	94	protein_coding
62.1989	2.12648	0.738446	6.14012e-05	0.00103513	ENSG00000259075	POC1B-GALNT4	POC1B-GALNT4 readthrough [Source:HGNC Symbol;Acc:HGNC:42957]	100528030	protein_coding
69.6591	2.11593	0.694087	3.93014e-05	0.000709923	ENSG00000129946	SHC2	SHC adaptor protein 2 [Source:HGNC Symbol;Acc:HGNC:29869]	25759	protein_coding
7.82775	2.10987	1.61979	0.00243793	0.0204137	ENSG00000124479	NDP	norrin cystine knot growth factor NDP [Source:HGNC Symbol;Acc:HGNC:7678]	4693	protein_coding
78.3002	2.09388	0.698119	4.36933e-05	0.000774256	ENSG00000110799	VWF	von Willebrand factor [Source:HGNC Symbol;Acc:HGNC:12726]	7450	protein_coding
15.6302	2.08277	0.968653	0.00035766	0.00440384	ENSG00000139988	RDH12	retinol dehydrogenase 12 [Source:HGNC Symbol;Acc:HGNC:19977]	145226	protein_coding
2.28471	2.07386	1.78056	0.00313609	0.0249811	ENSG00000164303	ENPP6	ectonucleotide pyrophosphatase/phosphodiesterase 6 [Source:HGNC Symbol;Acc:HGNC:23409]	133121	protein_coding
47.5616	2.04999	0.486798	1.01901e-06	2.98253e-05	ENSG00000124143	ARHGAP40	Rho GTPase activating protein 40 [Source:HGNC Symbol;Acc:HGNC:16226]	343578	protein_coding
60.6736	2.02717	1.12662	0.000819287	0.00858628	ENSG00000107954	NEURL1	neuralized E3 ubiquitin protein ligase 1 [Source:HGNC Symbol;Acc:HGNC:7761]	9148	protein_coding
80.1838	2.01926	0.504012	1.96365e-06	5.29744e-05	ENSG00000163485	ADORA1	adenosine A1 receptor [Source:HGNC Symbol;Acc:HGNC:262]	134	protein_coding
90.5545	1.99947	0.595763	1.45529e-05	0.000303079	ENSG00000125384	PTGER2	prostaglandin E receptor 2 [Source:HGNC Symbol;Acc:HGNC:9594]	5732	protein_coding
9.2778	1.99472	2.19372	0.00362101	0.0280576	ENSG00000056998	GYG2	glycogenin 2 [Source:HGNC Symbol;Acc:HGNC:4700]	8908	protein_coding
9.61224	1.97428	1.986	0.00402059	0.0304078	ENSG00000196415	PRTN3	proteinase 3 [Source:HGNC Symbol;Acc:HGNC:9495]	5657	protein_coding
8.77898	1.95256	0.816373	0.000184419	0.0025762	ENSG00000154589	LY96	lymphocyte antigen 96 [Source:HGNC Symbol;Acc:HGNC:17156]	23643	protein_coding
17.8094	1.94972	0.589638	1.56119e-05	0.000322183	ENSG00000145283	SLC10A6	solute carrier family 10 member 6 [Source:HGNC Symbol;Acc:HGNC:30603]	345274	protein_coding
24.1381	1.94843	1.47318	0.00252828	0.0210771	ENSG00000160013	PTGIR	prostaglandin I2 receptor [Source:HGNC Symbol;Acc:HGNC:9602]	5739	protein_coding
94.9725	1.94638	0.93221	0.000395699	0.004774	ENSG00000163817	SLC6A20	solute carrier family 6 member 20 [Source:HGNC Symbol;Acc:HGNC:30927]	54716	protein_coding
3.15019	1.93659	1.77997	0.00392731	0.0299034	ENSG00000283632	EXOC3L2	exocyst complex component 3 like 2 [Source:HGNC Symbol;Acc:HGNC:30162]	90332	protein_coding
45.3283	1.92845	0.988749	0.000555028	0.00626113	ENSG00000181804	SLC9A9	solute carrier family 9 member A9 [Source:HGNC Symbol;Acc:HGNC:20653]	285195	protein_coding
11.3072	1.92416	1.50686	0.00281968	0.0229428	ENSG00000169550	MUC15	mucin 15, cell surface associated [Source:HGNC Symbol;Acc:HGNC:14956]	143662	protein_coding
21.8131	1.92194	1.40146	0.00228691	0.0194063	ENSG00000165188	RNF183	ring finger protein 183 [Source:HGNC Symbol;Acc:HGNC:28721]	138065	protein_coding
222.588	1.9095	1.17309	0.00123689	0.0118639	ENSG00000141576	RNF157	ring finger protein 157 [Source:HGNC Symbol;Acc:HGNC:29402]	114804	protein_coding
18.4779	1.89146	0.650103	4.43966e-05	0.000784512	ENSG00000103313	MEFV	MEFV innate immuity regulator, pyrin [Source:HGNC Symbol;Acc:HGNC:6998]	4210	protein_coding
13.4888	1.88307	1.12602	0.00110611	0.0109133	ENSG00000149599	DUSP15	dual specificity phosphatase 15 [Source:HGNC Symbol;Acc:HGNC:16236]	128853	protein_coding
109.009	1.88171	1.00232	0.000659056	0.00718861	ENSG00000106034	CPED1	cadherin like and PC-esterase domain containing 1 [Source:HGNC Symbol;Acc:HGNC:26159]	79974	protein_coding
6.28734	1.875	1.55568	0.00335848	0.0263465	ENSG00000129988	LBP	lipopolysaccharide binding protein [Source:HGNC Symbol;Acc:HGNC:6517]	3929	protein_coding
28.7152	1.87363	0.819355	0.0002298	0.0030869	ENSG00000105967	TFEC	transcription factor EC [Source:HGNC Symbol;Acc:HGNC:11754]	22797	protein_coding
13.8829	1.87344	2.14674	0.00430708	0.0321153	ENSG00000167286	CD3D	CD3d molecule [Source:HGNC Symbol;Acc:HGNC:1673]	915	protein_coding
97.7364	1.82748	0.319163	5.66347e-10	3.5877e-08	ENSG00000171385	KCND3	potassium voltage-gated channel subfamily D member 3 [Source:HGNC Symbol;Acc:HGNC:6239]	3752	protein_coding
12.1673	1.82734	1.83768	0.00486574	0.0353998	ENSG00000167618	LAIR2	leukocyte associated immunoglobulin like receptor 2 [Source:HGNC Symbol;Acc:HGNC:6478]	3904	protein_coding
585.718	1.8239	1.07807	0.00104777	0.0104419	ENSG00000259207	ITGB3	integrin subunit beta 3 [Source:HGNC Symbol;Acc:HGNC:6156]	3690	protein_coding
1.89888	1.76473	1.98407	0.00539928	0.0383963	ENSG00000183304	FAM9A	family with sequence similarity 9 member A [Source:HGNC Symbol;Acc:HGNC:18403]	171482	protein_coding
4.63982	1.76391	1.26207	0.00222753	0.0190088	ENSG00000129437	KLK14	kallikrein related peptidase 14 [Source:HGNC Symbol;Acc:HGNC:6362]	43847	protein_coding
82.9622	1.75805	0.372427	6.50949e-08	2.64828e-06	ENSG00000172575	RASGRP1	RAS guanyl releasing protein 1 [Source:HGNC Symbol;Acc:HGNC:9878]	10125	protein_coding
206.959	1.74861	0.201527	2.85852e-19	6.66762e-17	ENSG00000154065	ANKRD29	ankyrin repeat domain 29 [Source:HGNC Symbol;Acc:HGNC:27110]	147463	protein_coding
505.454	1.72664	0.718917	0.000152387	0.00220457	ENSG00000170175	CHRNB1	cholinergic receptor nicotinic beta 1 subunit [Source:HGNC Symbol;Acc:HGNC:1961]	1140	protein_coding
2.70357	1.7229	1.90669	0.00580872	0.0405594	ENSG00000138115	CYP2C8	cytochrome P450 family 2 subfamily C member 8 [Source:HGNC Symbol;Acc:HGNC:2622]	1558	protein_coding
560.132	1.71553	0.729388	0.00017331	0.00245572	ENSG00000165905	LARGE2	LARGE xylosyl- and glucuronyltransferase 2 [Source:HGNC Symbol;Acc:HGNC:16522]	120071	protein_coding
35.2761	1.71509	1.14262	0.00171495	0.0153731	ENSG00000171502	COL24A1	collagen type XXIV alpha 1 chain [Source:HGNC Symbol;Acc:HGNC:20821]	255631	protein_coding
64.9484	1.71407	0.441878	1.57928e-06	4.35873e-05	ENSG00000183092	BEGAIN	brain enriched guanylate kinase associated [Source:HGNC Symbol;Acc:HGNC:24163]	57596	protein_coding
284.648	1.7111	0.756415	0.000221245	0.00298963	ENSG00000130768	SMPDL3B	sphingomyelin phosphodiesterase acid like 3B [Source:HGNC Symbol;Acc:HGNC:21416]	27293	protein_coding
7.27865	1.70892	1.46715	0.00399622	0.0302638	ENSG00000165621	OXGR1	oxoglutarate receptor 1 [Source:HGNC Symbol;Acc:HGNC:4531]	27199	protein_coding
180.926	1.70886	0.820995	0.000361794	0.00444272	ENSG00000127561	SYNGR3	synaptogyrin 3 [Source:HGNC Symbol;Acc:HGNC:11501]	9143	protein_coding
43.3725	1.70765	0.689842	0.000122265	0.00184877	ENSG00000084628	NKAIN1	sodium/potassium transporting ATPase interacting 1 [Source:HGNC Symbol;Acc:HGNC:25743]	79570	protein_coding
11.9329	1.699	0.597325	4.22316e-05	0.000753871	ENSG00000134242	PTPN22	protein tyrosine phosphatase non-receptor type 22 [Source:HGNC Symbol;Acc:HGNC:9652]	26191	protein_coding
31.3884	1.67341	1.72857	0.00593644	0.0412234	ENSG00000270757	HSPE1-MOB4	HSPE1-MOB4 readthrough [Source:HGNC Symbol;Acc:HGNC:49184]	100529241	protein_coding
314.348	1.6498	0.651863	9.92273e-05	0.00155095	ENSG00000240771	ARHGEF25	Rho guanine nucleotide exchange factor 25 [Source:HGNC Symbol;Acc:HGNC:30275]	115557	protein_coding
565.738	1.62629	0.655791	0.000112495	0.0017228	ENSG00000101955	SRPX	sushi repeat containing protein X-linked [Source:HGNC Symbol;Acc:HGNC:11309]	8406	protein_coding
26.4886	1.61741	1.19781	0.00258428	0.0214495	ENSG00000253250	C8orf88	chromosome 8 open reading frame 88 [Source:HGNC Symbol;Acc:HGNC:44672]	100127983	protein_coding
44.7847	1.61588	0.386667	4.04116e-07	1.32618e-05	ENSG00000144857	BOC	BOC cell adhesion associated, oncogene regulated [Source:HGNC Symbol;Acc:HGNC:17173]	91653	protein_coding
1.7797	1.61027	1.77899	0.00680516	0.0458557	ENSG00000153820	SPHKAP	SPHK1 interactor, AKAP domain containing [Source:HGNC Symbol;Acc:HGNC:30619]	80309	protein_coding
93.4125	1.57221	0.419218	1.80225e-06	4.89688e-05	ENSG00000115226	FNDC4	fibronectin type III domain containing 4 [Source:HGNC Symbol;Acc:HGNC:20239]	64838	protein_coding
238.447	1.57117	0.653897	0.000134395	0.00199635	ENSG00000141574	SECTM1	secreted and transmembrane 1 [Source:HGNC Symbol;Acc:HGNC:10707]	6398	protein_coding
568.351	1.55884	0.163307	5.8264e-23	2.2084e-20	ENSG00000170745	KCNS3	potassium voltage-gated channel modifier subfamily S member 3 [Source:HGNC Symbol;Acc:HGNC:6302]	3790	protein_coding
171.053	1.54503	0.264968	1.24628e-10	8.69418e-09	ENSG00000135604	STX11	syntaxin 11 [Source:HGNC Symbol;Acc:HGNC:11429]	8676	protein_coding
3.00341	1.54195	1.94793	0.00738676	0.04882	ENSG00000196427	NBPF4	NBPF member 4 [Source:HGNC Symbol;Acc:HGNC:26550]	148545	protein_coding
160.273	1.54179	0.235865	1.73371e-12	1.62926e-10	ENSG00000153093	ACOXL	acyl-CoA oxidase like [Source:HGNC Symbol;Acc:HGNC:25621]	55289	protein_coding
3.27685	1.53392	1.21568	0.00333811	0.0262229	ENSG00000110777	POU2AF1	POU class 2 homeobox associating factor 1 [Source:HGNC Symbol;Acc:HGNC:9211]	5450	protein_coding
7.26511	1.53193	1.68437	0.0074501	0.0491815	ENSG00000069431	ABCC9	ATP binding cassette subfamily C member 9 [Source:HGNC Symbol;Acc:HGNC:60]	10060	protein_coding
3.69799	1.52847	1.7139	0.00763107	0.0499844	ENSG00000152292	SH2D6	SH2 domain containing 6 [Source:HGNC Symbol;Acc:HGNC:30439]	284948	protein_coding
89.0611	1.52305	0.517919	2.50393e-05	0.000482989	ENSG00000053524	MCF2L2	MCF.2 cell line derived transforming sequence-like 2 [Source:HGNC Symbol;Acc:HGNC:30319]	23101	protein_coding
133.613	1.51977	0.260077	1.05974e-10	7.41561e-09	ENSG00000172164	SNTB1	syntrophin beta 1 [Source:HGNC Symbol;Acc:HGNC:11168]	6641	protein_coding
42.2086	1.50188	0.961924	0.00145689	0.0136087	ENSG00000137709	POU2F3	POU class 2 homeobox 3 [Source:HGNC Symbol;Acc:HGNC:19864]	25833	protein_coding
272.062	-13.4487	5.84756	3.99663e-06	9.87949e-05	ENSG00000268089	GABRQ	gamma-aminobutyric acid type A receptor subunit theta [Source:HGNC Symbol;Acc:HGNC:14454]	55879	protein_coding
28.2981	-7.60137	6.13128	4.80625e-05	0.000837577	ENSG00000170390	DCLK2	doublecortin like kinase 2 [Source:HGNC Symbol;Acc:HGNC:19002]	166614	protein_coding
17.5254	-2.76494	4.60098	0.000683105	0.00741182	ENSG00000164438	TLX3	T cell leukemia homeobox 3 [Source:HGNC Symbol;Acc:HGNC:13532]	30012	protein_coding
11.4508	-2.76302	4.59903	0.000684105	0.00741727	ENSG00000145920	CPLX2	complexin 2 [Source:HGNC Symbol;Acc:HGNC:2310]	10814	protein_coding
13.7085	-2.2605	1.17573	0.000627051	0.00693262	ENSG00000137869	CYP19A1	cytochrome P450 family 19 subfamily A member 1 [Source:HGNC Symbol;Acc:HGNC:2594]	1588	protein_coding
9.4041	-1.93218	1.22479	0.00139792	0.0131641	ENSG00000183023	SLC8A1	solute carrier family 8 member A1 [Source:HGNC Symbol;Acc:HGNC:11068]	6546	protein_coding
82.228	-1.87941	1.25226	0.00169421	0.0152291	ENSG00000253846	PCDHGA10	protocadherin gamma subfamily A, 10 [Source:HGNC Symbol;Acc:HGNC:8697]	56106	protein_coding
40.0422	-1.85057	0.542499	9.74963e-06	0.000213815	ENSG00000259112	NDUFC2-KCTD14	NDUFC2-KCTD14 readthrough [Source:HGNC Symbol;Acc:HGNC:42956]	100532726	protein_coding
7.36992	3.61002	0.946337	9.8248e-06	0.000215256	ENSG00000155511	GRIA1	glutamate ionotropic receptor AMPA type subunit 1 [Source:HGNC Symbol;Acc:HGNC:4571]	2890	retained_intron
7.84648	2.86286	1.56675	0.000661245	0.00720557	ENSG00000115556	PLCD4	phospholipase C delta 4 [Source:HGNC Symbol;Acc:HGNC:9062]	84812	retained_intron
47.0067	2.82619	1.02877	0.000116353	0.00176879	ENSG00000134516	DOCK2	dedicator of cytokinesis 2 [Source:HGNC Symbol;Acc:HGNC:2988]	1794	retained_intron
43.8642	2.62296	0.38789	4.67247e-12	4.15083e-10	ENSG00000204301	NOTCH4	notch receptor 4 [Source:HGNC Symbol;Acc:HGNC:7884]	4855	retained_intron
39.8632	2.07762	0.907487	0.000255158	0.00335035	ENSG00000187595	ZNF385C	zinc finger protein 385C [Source:HGNC Symbol;Acc:HGNC:33722]	201181	retained_intron
11.7478	1.74898	1.33364	0.00277269	0.0226985	ENSG00000171532	NEUROD2	neuronal differentiation 2 [Source:HGNC Symbol;Acc:HGNC:7763]	4761	retained_intron
48.5037	-19.9562	4.66181	1.69968e-07	6.15513e-06	ENSG00000279809	ENSG00000279809	novel transcript	NA	TEC
2.12119	2.53588	1.96271	0.00176332	0.0157384	ENSG00000237732	CT75	cancer/testis associated transcript 75 [Source:HGNC Symbol;Acc:HGNC:37174]	440934	transcribed_unprocessed_pseudogene
11.7352	-2.39485	1.03356	0.000267931	0.00348986	ENSG00000239556	ENSG00000239556	uroplakin-like protein (UPLP) pseudogene	NA	transcribed_unprocessed_pseudogene
21.2698	-1.78084	1.88657	0.00531253	0.0379095	ENSG00000261011	AGAP11	ArfGAP with GTPase domain, ankyrin repeat and PH domain 11 [Source:HGNC Symbol;Acc:HGNC:29421]	NA	transcribed_unprocessed_pseudogene
											8

## Sheet: MIAPACA2_MS275Gem
baseMean	log2FoldChange	lfcSE	pvalue	padj	ensembl_gene_id	hgnc_symbol	description	entrezgene_id	transcript_biotype
8.7948	4.0467	1.291	3.25923e-07	1.30985e-06	ENSG00000231346	LINC01160	long intergenic non-protein coding RNA 1160 [Source:HGNC Symbol;Acc:HGNC:49525]	NA	lncRNA
7.42539	3.55086	1.13345	6.00555e-07	2.35786e-06	ENSG00000267882	ENSG00000267882	novel transcript, antisense to ZMYND8	100131496	lncRNA
4.71176	3.363	1.6997	7.56792e-06	2.70829e-05	ENSG00000248724	NPHP3-AS1	NPHP3 antisense RNA 1 [Source:HGNC Symbol;Acc:HGNC:24129]	348808	lncRNA
223.897	3.34579	0.160939	2.50453e-99	1.21598e-97	ENSG00000226380	ENSG00000226380	novel transcript	NA	lncRNA
26.9792	3.23786	0.432686	6.25124e-17	4.29951e-16	ENSG00000227039	ITGB2-AS1	ITGB2 antisense RNA 1 [Source:HGNC Symbol;Acc:HGNC:44304]	100505746	lncRNA
245.8	3.21608	0.169416	1.84894e-83	6.94098e-82	ENSG00000285106	ENSG00000285106	novel transcript	NA	lncRNA
48.1946	3.02154	0.378009	2.44458e-18	1.79551e-17	ENSG00000227908	ENSG00000227908	uncharacterized LOC441072 [Source:NCBI gene (formerly Entrezgene);Acc:441072]	441072	lncRNA
5.73325	3.00817	1.52434	1.66465e-05	5.75428e-05	ENSG00000261644	CYLD-AS1	CYLD antisense RNA 1 [Source:HGNC Symbol;Acc:HGNC:55352]	NA	lncRNA
32.4733	2.95996	0.373246	5.15522e-18	3.72869e-17	ENSG00000236423	LINC01134	long intergenic non-protein coding RNA 1134 [Source:HGNC Symbol;Acc:HGNC:49449]	100133612	lncRNA
35.6291	2.90696	0.33986	3.56668e-20	2.8589e-19	ENSG00000229140	CCDC26	CCDC26 long non-coding RNA [Source:HGNC Symbol;Acc:HGNC:28416]	106144608	lncRNA
21.2872	2.90598	0.459876	6.73023e-13	3.8274e-12	ENSG00000273335	ENSG00000273335	novel transcript	NA	lncRNA
11.5138	2.88429	0.785554	3.39761e-07	1.36236e-06	ENSG00000288009	ENSG00000288009	novel transcript	101929004	lncRNA
33.7749	2.81815	0.510444	1.00836e-10	5.111e-10	ENSG00000229656	ITGB1-DT	ITGB1 divergent transcript [Source:HGNC Symbol;Acc:HGNC:53718]	NA	lncRNA
24.6431	2.74982	0.507393	2.14808e-10	1.06708e-09	ENSG00000263280	ENSG00000263280	novel transcript	NA	lncRNA
15.5761	2.74009	0.493922	1.10519e-10	5.59034e-10	ENSG00000288728	ENSG00000288728	novel transcript	NA	lncRNA
12.9753	2.69285	0.696142	2.65914e-07	1.07622e-06	ENSG00000236751	LINC01186	long intergenic non-protein coding RNA 1186 [Source:HGNC Symbol;Acc:HGNC:49573]	NA	lncRNA
25.2275	2.63236	0.471249	1.22738e-10	6.18303e-10	ENSG00000247151	CSTF3-DT	CSTF3 divergent transcript [Source:HGNC Symbol;Acc:HGNC:27882]	338739	lncRNA
185.189	2.6294	0.177251	9.30894e-52	1.89749e-50	ENSG00000256268	LINC02454	long intergenic non-protein coding RNA 2454 [Source:HGNC Symbol;Acc:HGNC:53387]	NA	lncRNA
9.93668	2.61094	0.881232	5.54981e-06	2.01295e-05	ENSG00000257097	CLIP1-AS1	CLIP1 antisense RNA 1 [Source:HGNC Symbol;Acc:HGNC:48586]	NA	lncRNA
10.1387	2.57069	0.786258	2.57246e-06	9.58562e-06	ENSG00000267213	DPY19L3-DT	DPY19L3 divergent transcript [Source:HGNC Symbol;Acc:HGNC:55307]	400684	lncRNA
16.0325	2.55804	0.587727	5.66617e-08	2.42034e-07	ENSG00000269846	ENSG00000269846	novel transcript, antisense to RBL1	NA	lncRNA
125.086	2.54471	0.183572	1.4806e-45	2.62527e-44	ENSG00000223653	ENSG00000223653	novel transcript	NA	lncRNA
4.0605	2.46665	1.52677	7.00728e-05	0.000227195	ENSG00000287534	ENSG00000287534	novel transcript, sense intronic to RP11-231C18.3	NA	lncRNA
9.21639	2.3541	0.824181	1.34228e-05	4.68857e-05	ENSG00000228140	ENSG00000228140	novel transcript	NA	lncRNA
33.1995	2.35338	0.388312	1.57643e-11	8.37955e-11	ENSG00000284052	ENSG00000284052	novel transcript	NA	lncRNA
34.7772	2.32976	0.369617	3.73031e-12	2.04864e-11	ENSG00000236529	ENSG00000236529	novel transcript	NA	lncRNA
72.1504	2.32699	0.242701	1.74311e-23	1.60179e-22	ENSG00000206344	HCG27	HLA complex group 27 [Source:HGNC Symbol;Acc:HGNC:27366]	253018	lncRNA
53.4278	2.28034	0.337293	2.07574e-13	1.20717e-12	ENSG00000287264	ENSG00000287264	novel transcript	NA	lncRNA
8.07011	2.27149	0.765041	1.2203e-05	4.27705e-05	ENSG00000284602	ENSG00000284602	novel transcript	NA	lncRNA
6.76994	2.26232	1.10565	8.71105e-05	0.000279424	ENSG00000289365	ENSG00000289365	novel transcript	NA	lncRNA
19.3532	2.25083	0.492514	4.37122e-08	1.88317e-07	ENSG00000245017	LINC02453	long intergenic non-protein coding RNA 2453 [Source:HGNC Symbol;Acc:HGNC:53392]	643770	lncRNA
15.5693	2.23623	0.666774	4.34954e-06	1.59023e-05	ENSG00000289559	ENSG00000289559	novel transcript	NA	lncRNA
80.7912	2.2205	0.209315	6.43597e-28	7.0362e-27	ENSG00000227354	RBM26-AS1	RBM26 antisense RNA 1 [Source:HGNC Symbol;Acc:HGNC:39805]	100505538	lncRNA
16.264	2.21903	0.489214	5.37125e-08	2.29795e-07	ENSG00000240057	ENSG00000240057	novel transcript	107986114	lncRNA
31.3291	2.21016	0.322433	1.20165e-13	7.0703e-13	ENSG00000270344	POC1B-AS1	POC1B antisense RNA 1 [Source:HGNC Symbol;Acc:HGNC:52949]	NA	lncRNA
21.5822	2.20889	0.511469	1.38174e-07	5.72086e-07	ENSG00000203362	POLH-AS1	POLH antisense RNA 1 [Source:HGNC Symbol;Acc:HGNC:40459]	NA	lncRNA
61.0206	2.16863	0.269439	1.70872e-17	1.2086e-16	ENSG00000203497	PDCD4-AS1	PDCD4 antisense RNA 1 [Source:HGNC Symbol;Acc:HGNC:27425]	NA	lncRNA
2.86191	2.11595	1.48526	0.000170981	0.000531319	ENSG00000286100	ENSG00000286100	novel transcript	NA	lncRNA
64.1032	2.1148	0.322521	9.60687e-13	5.41957e-12	ENSG00000246777	DYNC1LI2-DT	DYNC1LI2 divergent transcript [Source:HGNC Symbol;Acc:HGNC:52990]	106699570	lncRNA
108.618	2.10365	0.210879	4.77583e-25	4.64843e-24	ENSG00000257557	PPP1R12A-AS1	PPP1R12A antisense RNA 1 [Source:HGNC Symbol;Acc:HGNC:51903]	NA	lncRNA
45.5231	2.09175	0.342486	1.67148e-11	8.87524e-11	ENSG00000226648	PLCG1-AS1	PLCG1 antisense RNA 1 [Source:HGNC Symbol;Acc:HGNC:40450]	NA	lncRNA
18.2423	2.087	0.565464	1.93061e-06	7.26638e-06	ENSG00000287261	ENSG00000287261	novel transcript, antisense to HPS1	101927278	lncRNA
273.829	2.07591	0.139091	6.54618e-52	1.34322e-50	ENSG00000239213	NCK1-DT	NCK1 divergent transcript [Source:HGNC Symbol;Acc:HGNC:49645]	NA	lncRNA
168.056	2.0311	0.167061	1.4018e-35	1.93583e-34	ENSG00000177406	NINJ2-AS1	NINJ2 antisense RNA 1 [Source:HGNC Symbol;Acc:HGNC:40405]	100049716	lncRNA
11.5543	2.02601	0.680496	2.1178e-05	7.24258e-05	ENSG00000214922	HLA-F-AS1	HLA-F antisense RNA 1 [Source:HGNC Symbol;Acc:HGNC:26645]	285830	lncRNA
31.159	2.01896	0.404714	8.5459e-09	3.85966e-08	ENSG00000234350	ENSG00000234350	novel transcript (FLJ13453)	101926913	lncRNA
13.4148	1.96832	0.567806	5.24098e-06	1.9043e-05	ENSG00000225676	ENSG00000225676	novel transcript	105372988	lncRNA
34.8853	1.96502	0.359965	7.74162e-10	3.72637e-09	ENSG00000237813	ENSG00000237813	novel transcript	NA	lncRNA
56.9991	1.95436	0.273903	1.95157e-14	1.19172e-13	ENSG00000245614	DDX11-AS1	DDX11 antisense RNA 1 [Source:HGNC Symbol;Acc:HGNC:44176]	100506660	lncRNA
26.429	1.94923	0.408978	2.70187e-08	1.1782e-07	ENSG00000259293	LIPC-AS1	LIPC antisense RNA 1 [Source:HGNC Symbol;Acc:HGNC:52294]	101928694	lncRNA
17.621	1.93777	0.514435	1.90083e-06	7.16196e-06	ENSG00000266053	NDUFV2-AS1	NDUFV2 antisense RNA 1 [Source:HGNC Symbol;Acc:HGNC:50826]	NA	lncRNA
314.247	1.92203	0.115588	1.20158e-63	3.15609e-62	ENSG00000254166	CASC19	cancer susceptibility 19 [Source:HGNC Symbol;Acc:HGNC:49476]	103164619	lncRNA
5.6008	1.91765	1.01117	0.000274028	0.000831832	ENSG00000225205	ENSG00000225205	novel transcript	NA	lncRNA
13.3834	1.9151	0.744074	7.87148e-05	0.000253706	ENSG00000285159	ENSG00000285159	novel transcript	NA	lncRNA
102.98	1.91365	0.186597	2.71281e-26	2.7786e-25	ENSG00000224687	RASAL2-AS1	RASAL2 antisense RNA 1 [Source:HGNC Symbol;Acc:HGNC:44170]	100302401	lncRNA
12.8139	1.91041	0.552201	5.97169e-06	2.15867e-05	ENSG00000263884	THOC1-DT	THOC1 divergent transcript [Source:HGNC Symbol;Acc:HGNC:55334]	NA	lncRNA
28.8738	1.8986	0.475441	8.42436e-07	3.2685e-06	ENSG00000289109	ENSG00000289109	novel transcript	NA	lncRNA
13.9336	1.8946	0.726899	7.65424e-05	0.000247197	ENSG00000285190	ENSG00000285190	novel transcript, antisense to CCNH	NA	lncRNA
16.8293	1.89324	0.444889	2.87707e-07	1.16176e-06	ENSG00000222012	ENSG00000222012	novel transcript, antisense to PTPRN2	105375614	lncRNA
48.6719	1.89075	0.278262	2.13992e-13	1.24391e-12	ENSG00000261485	PAN3-AS1	PAN3 antisense RNA 1 [Source:HGNC Symbol;Acc:HGNC:39932]	NA	lncRNA
14.8822	1.88486	0.540885	5.73446e-06	2.07656e-05	ENSG00000286695	ENSG00000286695	novel transcript	NA	lncRNA
173.468	1.8775	0.178005	1.2575e-27	1.35614e-26	ENSG00000262155	LINC02175	long intergenic non-protein coding RNA 2175 [Source:HGNC Symbol;Acc:HGNC:27550]	283887	lncRNA
25.0171	1.85503	0.417927	1.35382e-07	5.61092e-07	ENSG00000275880	ENSG00000275880	novel transcript, antisense to CARKD	NA	lncRNA
17.3839	1.84366	0.517281	4.65871e-06	1.69798e-05	ENSG00000272468	ENSG00000272468	novel transcript	NA	lncRNA
73.4668	1.84003	0.209788	3.94603e-20	3.15171e-19	ENSG00000254473	UBQLN1-AS1	UBQLN1 antisense RNA 1 [Source:HGNC Symbol;Acc:HGNC:55518]	105376114	lncRNA
5.23877	1.8276	1.17776	0.000459858	0.00135313	ENSG00000272235	ENSG00000272235	novel transcript	NA	lncRNA
424.569	1.82605	0.108393	2.85015e-65	7.77612e-64	ENSG00000235954	TTC28-AS1	TTC28 antisense RNA 1 [Source:HGNC Symbol;Acc:HGNC:29336]	284900	lncRNA
12.9792	1.82121	0.536534	8.77605e-06	3.11936e-05	ENSG00000234155	LINC02535	long intergenic non-protein coding RNA 2535 [Source:HGNC Symbol;Acc:HGNC:53569]	101928820	lncRNA
8.74984	1.81804	0.866196	0.000272408	0.00082732	ENSG00000277895	ENSG00000277895	novel transcript, antisense to TBK1	NA	lncRNA
27.8335	1.80868	0.391006	6.0413e-08	2.57389e-07	ENSG00000224843	LINC00240	long intergenic non-protein coding RNA 240 [Source:HGNC Symbol;Acc:HGNC:18772]	100133205	lncRNA
19.2301	1.80805	0.494099	3.49549e-06	1.2883e-05	ENSG00000234264	DEPDC1-AS1	DEPDC1 antisense RNA 1 [Source:HGNC Symbol;Acc:HGNC:50592]	101927220	lncRNA
73.2261	1.7921	0.237564	9.53965e-16	6.21627e-15	ENSG00000253669	GASAL1	growth arrest associated lncRNA 1 [Source:HGNC Symbol;Acc:HGNC:53461]	NA	lncRNA
37.379	1.78954	0.331312	1.18928e-09	5.655e-09	ENSG00000237803	LINC00211	long intergenic non-protein coding RNA 211 [Source:HGNC Symbol;Acc:HGNC:37459]	NA	lncRNA
12.5439	1.78564	0.548667	1.4995e-05	5.20678e-05	ENSG00000274818	ENSG00000274818	novel transcript	NA	lncRNA
18.2803	1.78219	0.514545	7.40199e-06	2.65199e-05	ENSG00000254485	ENSG00000254485	novel transcript, antisense to THUMPD3	NA	lncRNA
33.0989	1.77806	0.400899	1.50048e-07	6.18549e-07	ENSG00000289410	ENSG00000289410	novel transcript	NA	lncRNA
115.986	1.77162	0.215022	3.72134e-18	2.70747e-17	ENSG00000260000	ENSG00000260000	novel transcript, antisense to ASCC3	NA	lncRNA
14.4295	1.77029	0.574964	2.71264e-05	9.18766e-05	ENSG00000240476	LINC00973	long intergenic non-protein coding RNA 973 [Source:HGNC Symbol;Acc:HGNC:48868]	NA	lncRNA
91.3047	1.7621	0.242157	7.05981e-15	4.41377e-14	ENSG00000289009	ENSG00000289009	novel transcript, antisense to ITGB2	NA	lncRNA
15.4691	1.76092	0.514863	8.94984e-06	3.1793e-05	ENSG00000270607	NAV2-AS6	NAV2 antisense RNA 6 [Source:HGNC Symbol;Acc:HGNC:55264]	NA	lncRNA
42.882	1.75748	0.30426	1.44582e-10	7.25822e-10	ENSG00000287252	ENSG00000287252	novel transcript	NA	lncRNA
4.87139	1.75269	1.18289	0.000586522	0.00170048	ENSG00000269506	ENSG00000269506	novel transcript, antisense to CHIC2	NA	lncRNA
19.4691	1.75225	0.537213	1.56014e-05	5.40704e-05	ENSG00000230337	EXOSC10-AS1	EXOSC10 antisense RNA 1 [Source:HGNC Symbol;Acc:HGNC:40456]	NA	lncRNA
44.2488	1.75195	0.311325	3.43555e-10	1.68659e-09	ENSG00000275198	ENSG00000275198	novel transcript	NA	lncRNA
121.827	1.75184	0.173885	1.6069e-25	1.59359e-24	ENSG00000203999	LINC01270	long intergenic non-protein coding RNA 1270 [Source:HGNC Symbol;Acc:HGNC:27658]	284751	lncRNA
50.7844	1.75143	0.289408	2.77231e-11	1.45327e-10	ENSG00000272970	ENSG00000272970	novel transcript	107986163	lncRNA
23.8806	1.74998	0.487929	5.02925e-06	1.82898e-05	ENSG00000272677	HNRNPD-DT	HNRNPD divergent transcript [Source:HGNC Symbol;Acc:HGNC:55205]	101928963	lncRNA
209.582	1.74906	0.429477	7.50571e-07	2.92606e-06	ENSG00000274333	ENSG00000274333	novel transcript	102724219	lncRNA
3.47668	1.74549	1.31681	0.000530989	0.00154821	ENSG00000248677	LINC02102	long intergenic non-protein coding RNA 2102 [Source:HGNC Symbol;Acc:HGNC:52957]	100505625	lncRNA
97.5636	1.74509	0.232177	1.17742e-15	7.63206e-15	ENSG00000272476	ENSG00000272476	novel transcript, antisense to SEC63	NA	lncRNA
14.7982	1.74454	0.733465	0.000191311	0.000591141	ENSG00000268288	ENSG00000268288	novel transcript, antisense to OAZ3	NA	lncRNA
29.4562	1.74329	0.40283	2.52906e-07	1.02526e-06	ENSG00000267390	KDSR-DT	KDSR divergent transcript [Source:HGNC Symbol;Acc:HGNC:55299]	NA	lncRNA
27.8256	1.74269	0.333834	3.2722e-09	1.51475e-08	ENSG00000281207	SLFNL1-AS1	SLFNL1 antisense RNA 1 [Source:HGNC Symbol;Acc:HGNC:44126]	100507178	lncRNA
13.5421	1.74183	0.613389	5.89314e-05	0.000192719	ENSG00000249740	OSMR-DT	OSMR divergent transcript [Source:HGNC Symbol;Acc:HGNC:50296]	101926904	lncRNA
57.5521	1.73984	0.281218	1.20434e-11	6.44893e-11	ENSG00000231305	ENSG00000231305	novel transcript	NA	lncRNA
6.78213	1.73709	0.789629	0.000284426	0.000861485	ENSG00000273218	ENSG00000273218	novel transcript	NA	lncRNA
66.7218	1.72367	0.282267	2.00385e-11	1.05786e-10	ENSG00000259426	KIF23-AS1	KIF23 and PAQR5 antisense RNA 1 [Source:HGNC Symbol;Acc:HGNC:27075]	145694	lncRNA
44.4601	1.72361	0.367378	4.82617e-08	2.07157e-07	ENSG00000262003	ENSG00000262003	novel transcript, antisense to NXN	101927727	lncRNA
6.43319	1.72175	0.837646	0.000387168	0.00115133	ENSG00000275630	ENSG00000275630	novel transcript	NA	lncRNA
8.84451	1.70288	1.0038	0.000648117	0.00186917	ENSG00000256862	PARP11-AS1	PARP11 antisense RNA 1 [Source:HGNC Symbol;Acc:HGNC:40103]	105369609	lncRNA
14.9246	1.69338	0.499369	1.11942e-05	3.938e-05	ENSG00000239791	ENSG00000239791	novel transcript	NA	lncRNA
11.4441	1.6904	0.682012	0.000173892	0.00053982	ENSG00000285805	ENSG00000285805	novel transcript, antisense to PYGO1	NA	lncRNA
133.598	1.6899	0.168286	2.21097e-25	2.17864e-24	ENSG00000261094	ENSG00000261094	novel transcript	NA	lncRNA
31.3542	1.68222	0.372098	1.13323e-07	4.73088e-07	ENSG00000278000	ENSG00000278000	novel transcript	NA	lncRNA
79.3883	1.67731	0.211252	4.32658e-17	3.00002e-16	ENSG00000247735	KCTD13-DT	KCTD13 divergent transcript [Source:HGNC Symbol;Acc:HGNC:55585]	NA	lncRNA
37.3674	1.67555	0.373624	1.3519e-07	5.60389e-07	ENSG00000288880	ENSG00000288880	novel transcript	NA	lncRNA
40.1745	1.67366	0.348694	3.01044e-08	1.30905e-07	ENSG00000227210	ENSG00000227210	novel transcript	101928222	lncRNA
20.3935	1.66772	0.502013	1.49212e-05	5.18334e-05	ENSG00000286885	ENSG00000286885	novel transcript	NA	lncRNA
26.0585	1.66352	0.428822	1.87536e-06	7.07139e-06	ENSG00000279968	CCDC28A-AS1	CCDC28A antisense RNA 1 [Source:HGNC Symbol;Acc:HGNC:51715]	100507462	lncRNA
12.0532	1.65171	0.611145	0.000106444	0.000338317	ENSG00000233559	LINC00513	long intergenic non-protein coding RNA 513 [Source:HGNC Symbol;Acc:HGNC:43566]	NA	lncRNA
47.4934	1.64121	0.261545	7.28059e-12	3.9431e-11	ENSG00000271335	CCNY-AS1	CCNY antisense RNA 1 [Source:HGNC Symbol;Acc:HGNC:55252]	NA	lncRNA
6.61126	1.6353	0.845306	0.000608628	0.00176126	ENSG00000258384	RCCD1-AS1	RCCD1 and UNC45A antisense RNA 1 [Source:HGNC Symbol;Acc:HGNC:54811]	NA	lncRNA
109.931	1.63183	0.206587	6.09944e-17	4.19979e-16	ENSG00000226824	ENSG00000226824	novel transcript	NA	lncRNA
28.8923	1.63103	0.49969	1.95338e-05	6.7026e-05	ENSG00000237595	LINC01275	long intergenic non-protein coding RNA 1275 [Source:HGNC Symbol;Acc:HGNC:50331]	101927512	lncRNA
11.7846	1.62919	0.737951	0.000377793	0.00112589	ENSG00000232618	ENSG00000232618	novel transcript	NA	lncRNA
4.42717	1.62514	1.08088	0.000914802	0.00258509	ENSG00000218839	FAM138C	family with sequence similarity 138 member C [Source:HGNC Symbol;Acc:HGNC:32333]	654835	lncRNA
5.27462	1.62407	1.04493	0.000910969	0.00257603	ENSG00000277631	PGM5P3-AS1	PGM5P3 antisense RNA 1 [Source:HGNC Symbol;Acc:HGNC:51194]	101929127	lncRNA
125.476	1.62202	0.166968	5.80878e-24	5.43298e-23	ENSG00000226328	NUP50-DT	NUP50 divergent transcript [Source:HGNC Symbol;Acc:HGNC:50502]	100506714	lncRNA
128.654	1.61618	0.171742	1.0967e-22	9.74038e-22	ENSG00000245498	ENSG00000245498	novel transcript, antisense to C11orf61	100507283	lncRNA
8.2574	1.61322	0.749219	0.000441478	0.00130231	ENSG00000263680	ENSG00000263680	novel transcript	NA	lncRNA
31.7744	1.59565	0.376641	4.6213e-07	1.83306e-06	ENSG00000215866	LINC01356	long intergenic non-protein coding RNA 1356 [Source:HGNC Symbol;Acc:HGNC:50587]	100996702	lncRNA
28.677	1.59502	0.443192	6.27522e-06	2.26242e-05	ENSG00000256915	ENSG00000256915	novel transcript	NA	lncRNA
465.711	1.59419	0.115788	9.03509e-45	1.5638e-43	ENSG00000267270	PARD6G-AS1	PARD6G antisense RNA 1 [Source:HGNC Symbol;Acc:HGNC:44109]	100130522	lncRNA
35.9977	1.59084	0.431401	4.50659e-06	1.64448e-05	ENSG00000257433	RPAP3-DT	RPAP3 divergent transcript [Source:HGNC Symbol;Acc:HGNC:55477]	NA	lncRNA
79	1.58891	0.275357	1.70554e-10	8.52392e-10	ENSG00000276131	ENSG00000276131	novel transcript, antisense to GINS3	NA	lncRNA
88.5174	1.58529	0.218575	9.03599e-15	5.62361e-14	ENSG00000232530	LIF-AS1	LIF antisense RNA 1 [Source:HGNC Symbol;Acc:HGNC:53473]	110806283	lncRNA
14.6623	1.57094	0.637595	0.000244071	0.000745667	ENSG00000235100	ENSG00000235100	novel transcript	NA	lncRNA
100.914	1.56776	0.189338	2.78474e-18	2.0417e-17	ENSG00000233461	ENSG00000233461	novel transcript	NA	lncRNA
34.7547	1.55526	0.35499	2.5739e-07	1.04292e-06	ENSG00000282057	ENSG00000282057	novel transcript	NA	lncRNA
31.6648	1.55059	0.394777	1.8555e-06	6.9997e-06	ENSG00000245213	ENSG00000245213	novel transcript, antisense to GALNT7	101930370	lncRNA
6.98906	1.54713	0.91049	0.00108229	0.00302169	ENSG00000270019	ENSG00000270019	novel transcript	NA	lncRNA
122.089	1.53261	0.184251	2.09108e-18	1.54092e-17	ENSG00000247240	UBL7-DT	UBL7 divergent transcript [Source:HGNC Symbol;Acc:HGNC:48614]	440288	lncRNA
65.4897	1.52482	0.265657	2.21048e-10	1.09675e-09	ENSG00000284634	ENSG00000284634	novel transcript	NA	lncRNA
6.33319	1.51923	0.869037	0.0011287	0.00314202	ENSG00000289149	ENSG00000289149	novel transcript	NA	lncRNA
23.8823	1.51555	0.407381	4.56288e-06	1.66428e-05	ENSG00000227543	SPAG5-AS1	SPAG5 antisense RNA 1 [Source:HGNC Symbol;Acc:HGNC:41140]	NA	lncRNA
88.6529	1.51321	0.198911	6.67345e-16	4.38216e-15	ENSG00000272841	MAP3K4-AS1	MAP3K4 antisense RNA 1 [Source:HGNC Symbol;Acc:HGNC:55048]	NA	lncRNA
63.5977	1.51155	0.266948	3.54803e-10	1.74008e-09	ENSG00000273486	ENSG00000273486	novel transcript, antisense to SLC35G2	NA	lncRNA
30.2008	1.50874	0.374991	1.34296e-06	5.11785e-06	ENSG00000227896	ENSG00000227896	novel transcript	NA	lncRNA
173.075	1.5037	0.144651	6.29605e-27	6.57433e-26	ENSG00000176912	TYMSOS	TYMS opposite strand RNA [Source:HGNC Symbol;Acc:HGNC:29553]	NA	lncRNA
242.499	1.50259	0.157784	4.07338e-23	3.67603e-22	ENSG00000227036	LINC00511	long intergenic non-protein coding RNA 511 [Source:HGNC Symbol;Acc:HGNC:43564]	100499467	lncRNA
27.5544	1.50173	0.424998	9.60135e-06	3.39802e-05	ENSG00000228434	ENSG00000228434	novel transcript	NA	lncRNA
30.802	-1.509	0.363824	7.88213e-07	3.06681e-06	ENSG00000239415	ENSG00000239415	novel transcript, antisense to MCM3APAS	NA	lncRNA
7.21039	-1.53681	1.03391	0.00125653	0.00347472	ENSG00000229299	ENSG00000229299	novel transcript	NA	lncRNA
57.7303	-1.53873	0.360698	4.44439e-07	1.7663e-06	ENSG00000266278	LINC01910	long intergenic non-protein coding RNA 1910 [Source:HGNC Symbol;Acc:HGNC:52729]	101060542	lncRNA
17.7837	-1.54259	0.529808	7.39864e-05	0.00023935	ENSG00000232803	SLCO4A1-AS1	SLCO4A1 antisense RNA 1 [Source:HGNC Symbol;Acc:HGNC:40537]	100127888	lncRNA
54.2754	-1.55609	0.296561	3.43146e-09	1.58608e-08	ENSG00000234771	SLC25A25-AS1	SLC25A25 antisense RNA 1 [Source:HGNC Symbol;Acc:HGNC:27844]	NA	lncRNA
146.396	-1.57839	0.265562	6.10266e-11	3.13444e-10	ENSG00000233085	ENSG00000233085	novel transcript	NA	lncRNA
61.8811	-1.5858	0.245566	2.32807e-12	1.28888e-11	ENSG00000250091	DNAH10OS	dynein axonemal heavy chain 10 opposite strand [Source:HGNC Symbol;Acc:HGNC:37121]	NA	lncRNA
61.8302	-1.58799	0.37147	3.94634e-07	1.5742e-06	ENSG00000197670	ENSG00000197670	novel transcript, antisense to ZNF217	NA	lncRNA
9.56613	-1.59142	0.865482	0.000799204	0.0022759	ENSG00000272760	ENSG00000272760	novel transcript, antisense to PAXIP1	NA	lncRNA
15.2557	-1.61189	0.619579	0.00015408	0.000480797	ENSG00000281103	TRG-AS1	T cell receptor gamma locus antisense RNA 1 [Source:HGNC Symbol;Acc:HGNC:48974]	100506776	lncRNA
35.2168	-1.61989	0.37595	3.23566e-07	1.3008e-06	ENSG00000260086	ENSG00000260086	novel transcript	NA	lncRNA
16.6599	-1.62986	0.618225	0.000134381	0.000422212	ENSG00000231908	IDH1-AS1	IDH1 antisense RNA 1 [Source:HGNC Symbol;Acc:HGNC:40292]	100507475	lncRNA
30.6114	-1.66381	0.679177	0.000199532	0.000615465	ENSG00000288762	ENSG00000288762	novel transcript	NA	lncRNA
46.0518	-1.67483	0.656784	0.000151195	0.000472215	ENSG00000236384	LINC00479	long intergenic non-protein coding RNA 479 [Source:HGNC Symbol;Acc:HGNC:19727]	150135	lncRNA
74.8682	-1.68266	0.252956	5.94718e-13	3.38756e-12	ENSG00000280195	ENSG00000280195	novel transcript, antisense to RPL10	NA	lncRNA
141.749	-1.69575	0.89155	0.000530169	0.001546	ENSG00000236078	LINC01447	long intergenic non-protein coding RNA 1447 [Source:HGNC Symbol;Acc:HGNC:50783]	101929086	lncRNA
31.9656	-1.70187	0.506211	1.2196e-05	4.27517e-05	ENSG00000267757	EML2-AS1	EML2 antisense RNA 1 [Source:HGNC Symbol;Acc:HGNC:48331]	100287177	lncRNA
107.985	-1.7378	0.280967	1.2186e-11	6.52104e-11	ENSG00000267576	ENSG00000267576	novel transcript, sense intronic to TSPAN16	NA	lncRNA
20.3393	-1.74721	0.455346	1.95056e-06	7.33586e-06	ENSG00000175779	LINC02694	long intergenic non-protein coding RNA 2694 [Source:HGNC Symbol;Acc:HGNC:33796]	400359	lncRNA
2.85091	-1.75394	1.35273	0.000490486	0.00143725	ENSG00000260996	ENSG00000260996	novel transcript, overlapping NRARP	NA	lncRNA
614.985	-1.75556	0.0981627	3.81133e-73	1.20826e-71	ENSG00000223949	ROR1-AS1	ROR1 antisense RNA 1 [Source:HGNC Symbol;Acc:HGNC:40508]	101927034	lncRNA
13.4579	-1.75878	0.575187	2.96641e-05	0.000100073	ENSG00000271978	ENSG00000271978	novel transcript	NA	lncRNA
12.4615	-1.77269	0.83437	0.000296375	0.00089526	ENSG00000259976	ENSG00000259976	novel transcript	NA	lncRNA
39.1549	-1.85252	0.334323	5.27786e-10	2.56347e-09	ENSG00000234928	LINC01659	long intergenic non-protein coding RNA 1659 [Source:HGNC Symbol;Acc:HGNC:52447]	101929374	lncRNA
41.0948	-1.94226	0.314612	1.21542e-11	6.50543e-11	ENSG00000273415	LINC02725	long intergenic non-protein coding RNA 2725 [Source:HGNC Symbol;Acc:HGNC:54242]	NA	lncRNA
101.612	-1.9437	0.213154	1.77164e-21	1.50623e-20	ENSG00000267787	ENSG00000267787	novel transcript, antisense to ATP8B1	NA	lncRNA
16.7527	-1.99821	0.66857	2.18245e-05	7.45747e-05	ENSG00000258768	ENSG00000258768	novel transcript	NA	lncRNA
91.3015	-2.02355	0.265734	5.51677e-16	3.63812e-15	ENSG00000237248	LINC00987	long intergenic non-protein coding RNA 987 [Source:HGNC Symbol;Acc:HGNC:48911]	100499405	lncRNA
16.6527	-2.08152	0.993531	0.000131106	0.00041245	ENSG00000236714	LINC01844	long intergenic non-protein coding RNA 1844 [Source:HGNC Symbol;Acc:HGNC:52660]	NA	lncRNA
97.1939	-2.09793	0.272198	2.64305e-16	1.7671e-15	ENSG00000233338	TLR8-AS1	TLR8 antisense RNA 1 [Source:HGNC Symbol;Acc:HGNC:40720]	NA	lncRNA
38.4662	-2.20531	0.350984	5.06524e-12	2.76514e-11	ENSG00000264215	ENSG00000264215	novel transcript	NA	lncRNA
8.81286	-2.2464	0.983395	6.16107e-05	0.000200921	ENSG00000261754	ENSG00000261754	novel transcript	NA	lncRNA
31.3327	-2.25271	0.43324	2.19504e-09	1.02691e-08	ENSG00000272335	ENSG00000272335	novel transcript	NA	lncRNA
72.8071	-2.30527	0.247658	2.55313e-22	2.24014e-21	ENSG00000288990	ENSG00000288990	novel transcript	NA	lncRNA
29.0484	-2.32586	0.467219	5.78779e-09	2.63961e-08	ENSG00000288885	ENSG00000288885	novel transcript, antisense to SLC19A1	NA	lncRNA
81.4933	-2.33752	0.522626	5.65095e-08	2.41426e-07	ENSG00000237836	PHKA2-AS1	PHKA2 antisense RNA 1 [Source:HGNC Symbol;Acc:HGNC:44110]	NA	lncRNA
9.06328	-2.37358	1.50266	8.95741e-05	0.000286993	ENSG00000261071	ENSG00000261071	novel transcript, antisense to NOL7	NA	lncRNA
101.545	-2.39574	0.296906	1.05734e-17	7.55016e-17	ENSG00000197301	HMGA2-AS1	HMGA2 antisense RNA 1 [Source:HGNC Symbol;Acc:HGNC:53973]	100129940	lncRNA
174.342	-2.47068	0.186842	1.07839e-41	1.7316e-40	ENSG00000161149	TUBA3FP	tubulin alpha 3f pseudogene [Source:HGNC Symbol;Acc:HGNC:24067]	113691	lncRNA
9.98263	-2.4854	1.42219	6.61159e-05	0.000214988	ENSG00000256542	ENSG00000256542	novel transcript	NA	lncRNA
15.7563	-2.55273	1.21011	3.88871e-05	0.000129697	ENSG00000279622	ENSG00000279622	novel transcript, antisense to CRISPLD2	NA	lncRNA
58.5124	-2.87529	0.469608	2.54366e-12	1.40508e-11	ENSG00000226510	UPK1A-AS1	UPK1A antisense RNA 1 [Source:HGNC Symbol;Acc:HGNC:40603]	100862728	lncRNA
7.53199	-3.05089	1.51388	1.46224e-05	5.08383e-05	ENSG00000262678	CAMTA2-AS1	CAMTA2 antisense RNA 1 [Source:HGNC Symbol;Acc:HGNC:55342]	NA	lncRNA
70.0636	-3.20642	0.652597	8.22004e-10	3.95203e-09	ENSG00000223485	LINC01615	long intergenic non-protein coding RNA 1615 [Source:HGNC Symbol;Acc:HGNC:51898]	NA	lncRNA
80.1516	-1.52342	0.342359	1.9778e-07	8.07759e-07	ENSG00000277925	ENSG00000277925	Vertebrate telomerase RNA [Source:RFAM;Acc:RF00024]	NA	misc_RNA
8.39004	2.84397	1.33829	1.98709e-05	6.80973e-05	ENSG00000197162	ZNF785	zinc finger protein 785 [Source:HGNC Symbol;Acc:HGNC:26496]	146540	nonsense_mediated_decay
1206.93	1.66357	0.0540476	1.1443e-209	2.01594e-207	ENSG00000111247	RAD51AP1	RAD51 associated protein 1 [Source:HGNC Symbol;Acc:HGNC:16956]	10635	nonsense_mediated_decay
982.214	1.62507	0.083046	6.60975e-87	2.60005e-85	ENSG00000111331	OAS3	2'-5'-oligoadenylate synthetase 3 [Source:HGNC Symbol;Acc:HGNC:8088]	4940	nonsense_mediated_decay
172.221	1.60962	0.136637	1.11404e-33	1.45842e-32	ENSG00000141314	RHBDL3	rhomboid like 3 [Source:HGNC Symbol;Acc:HGNC:16502]	162494	nonsense_mediated_decay
1100.18	1.57711	0.0707071	7.67215e-112	4.51613e-110	ENSG00000144597	EAF1	ELL associated factor 1 [Source:HGNC Symbol;Acc:HGNC:20907]	85403	nonsense_mediated_decay
190.27	1.57293	0.167374	1.26614e-22	1.12291e-21	ENSG00000183722	LHFPL6	LHFPL tetraspan subfamily member 6 [Source:HGNC Symbol;Acc:HGNC:6586]	10186	nonsense_mediated_decay
177.558	1.54421	0.1509	3.26937e-26	3.3362e-25	ENSG00000168152	THAP9	THAP domain containing 9 [Source:HGNC Symbol;Acc:HGNC:23192]	79725	nonsense_mediated_decay
299.244	1.52329	0.142502	2.69928e-28	3.00429e-27	ENSG00000144395	CCDC150	coiled-coil domain containing 150 [Source:HGNC Symbol;Acc:HGNC:26834]	284992	nonsense_mediated_decay
6.05259	1.51105	1.08656	0.00135654	0.00373579	ENSG00000127325	BEST3	bestrophin 3 [Source:HGNC Symbol;Acc:HGNC:17105]	144453	nonsense_mediated_decay
982.398	-1.51337	0.0816271	2.35069e-78	8.08612e-77	ENSG00000112541	PDE10A	phosphodiesterase 10A [Source:HGNC Symbol;Acc:HGNC:8772]	90632	nonsense_mediated_decay
2369.21	-1.53636	0.0521902	4.25538e-192	6.43894e-190	ENSG00000125648	SLC25A23	solute carrier family 25 member 23 [Source:HGNC Symbol;Acc:HGNC:19375]	79085	nonsense_mediated_decay
339.496	-1.54532	0.118282	1.22126e-40	1.898e-39	ENSG00000107614	TRDMT1	tRNA aspartic acid methyltransferase 1 [Source:HGNC Symbol;Acc:HGNC:2977]	1787	nonsense_mediated_decay
3595.29	-1.61058	0.0562272	4.38668e-182	5.69437e-180	ENSG00000167680	SEMA6B	semaphorin 6B [Source:HGNC Symbol;Acc:HGNC:10739]	10501	nonsense_mediated_decay
15.9141	-1.6836	1.20403	0.000718601	0.00205992	ENSG00000134986	NREP	neuronal regeneration related protein [Source:HGNC Symbol;Acc:HGNC:16834]	9315	nonsense_mediated_decay
439.665	-1.76385	0.237679	2.41156e-15	1.5417e-14	ENSG00000130303	BST2	bone marrow stromal cell antigen 2 [Source:HGNC Symbol;Acc:HGNC:1119]	684	nonsense_mediated_decay
432.479	-1.97231	0.116294	4.6863e-66	1.29723e-64	ENSG00000148356	LRSAM1	leucine rich repeat and sterile alpha motif containing 1 [Source:HGNC Symbol;Acc:HGNC:25135]	90678	nonsense_mediated_decay
39.8821	-2.00392	0.438483	6.30789e-08	2.6833e-07	ENSG00000137628	DDX60	DExD/H-box helicase 60 [Source:HGNC Symbol;Acc:HGNC:25942]	55601	nonsense_mediated_decay
157.671	-2.06137	0.348215	5.27002e-11	2.713e-10	ENSG00000124406	ATP8A1	ATPase phospholipid transporting 8A1 [Source:HGNC Symbol;Acc:HGNC:13531]	10396	nonsense_mediated_decay
255.8	-2.08795	0.17551	3.30119e-34	4.38688e-33	ENSG00000100271	TTLL1	tubulin tyrosine ligase like 1 [Source:HGNC Symbol;Acc:HGNC:1312]	25809	nonsense_mediated_decay
54.266	-2.24161	0.355474	4.19751e-12	2.30061e-11	ENSG00000188859	FAM78B	family with sequence similarity 78 member B [Source:HGNC Symbol;Acc:HGNC:13495]	149297	nonsense_mediated_decay
95.1795	-2.35941	0.206146	5.0297e-32	6.25265e-31	ENSG00000174928	C3orf33	chromosome 3 open reading frame 33 [Source:HGNC Symbol;Acc:HGNC:26434]	285315	nonsense_mediated_decay
13490.9	-2.47503	0.0383015	0	0	ENSG00000072310	SREBF1	sterol regulatory element binding transcription factor 1 [Source:HGNC Symbol;Acc:HGNC:11289]	6720	nonsense_mediated_decay
1902.97	-3.34172	0.0801994	0	0	ENSG00000168209	DDIT4	DNA damage inducible transcript 4 [Source:HGNC Symbol;Acc:HGNC:24944]	54541	nonsense_mediated_decay
35.2732	2.99894	0.405728	2.88598e-16	1.92638e-15	ENSG00000262904	TMPOP2	thymopoietin pseudogene 2 [Source:HGNC Symbol;Acc:HGNC:50860]	NA	processed_pseudogene
61.567	1.75285	0.270091	1.7061e-12	9.50957e-12	ENSG00000249626	ENSG00000249626	protein phosphatase 4, regulatory subunit 2 (PPP4R2) pseudogene	NA	processed_pseudogene
19.6041	1.69199	0.539098	2.62904e-05	8.91677e-05	ENSG00000231066	NPM1P9	nucleophosmin 1 pseudogene 9 [Source:HGNC Symbol;Acc:HGNC:7929]	NA	processed_pseudogene
4.84164	1.66742	0.948428	0.000688291	0.00197948	ENSG00000244002	RPSAP39	ribosomal protein SA pseudogene 39 [Source:HGNC Symbol;Acc:HGNC:37040]	NA	processed_pseudogene
12.7566	1.66554	0.603128	8.74345e-05	0.000280427	ENSG00000259388	ENSG00000259388	ring finger protein, LIM domain interacting (RLIM) pseudogene	NA	processed_pseudogene
15.2626	1.63166	0.590098	9.35289e-05	0.000299079	ENSG00000271105	SCML2P2	SCML2 pseudogene 2 [Source:HGNC Symbol;Acc:HGNC:44330]	NA	processed_pseudogene
16.7324	1.50148	0.521131	8.92637e-05	0.000286108	ENSG00000283312	ENSG00000283312	GTF2I repeat domain containing 2(GTF2IRD2) pseudogene	NA	processed_pseudogene
95.0746	-1.54091	0.222392	9.78158e-14	5.77436e-13	ENSG00000235847	LDHAP7	lactate dehydrogenase A pseudogene 7 [Source:HGNC Symbol;Acc:HGNC:23144]	NA	processed_pseudogene
18.1142	-1.55455	0.504682	4.21888e-05	0.00014016	ENSG00000179967	PPP1R14BP3	protein phosphatase 1 regulatory inhibitor subunit 14B pseudogene 3 [Source:HGNC Symbol;Acc:HGNC:16330]	NA	processed_pseudogene
85.7241	-1.5753	0.250583	7.1663e-12	3.8829e-11	ENSG00000188460	ACTBP11	ACTB pseudogene 11 [Source:HGNC Symbol;Acc:HGNC:33971]	NA	processed_pseudogene
143.006	-1.68199	0.164359	3.11147e-26	3.17769e-25	ENSG00000223551	TMSB4XP4	TMSB4X pseudogene 4 [Source:HGNC Symbol;Acc:HGNC:11886]	NA	processed_pseudogene
104.177	-1.73638	0.210704	3.66274e-18	2.66641e-17	ENSG00000231503	PTMAP4	prothymosin alpha pseudogene 4 [Source:HGNC Symbol;Acc:HGNC:9627]	NA	processed_pseudogene
6.49519	-1.74859	1.36363	0.000486852	0.00142762	ENSG00000231588	SHQ1P1	SHQ1, H/ACA ribonucleoprotein assembly factor pseudogene 1 [Source:HGNC Symbol;Acc:HGNC:45013]	NA	processed_pseudogene
96.7073	-1.78002	0.255981	7.20643e-14	4.27875e-13	ENSG00000236480	PKMP1	pyruvate kinase M1/2 pseudogene 1 [Source:HGNC Symbol;Acc:HGNC:44243]	NA	processed_pseudogene
79.0632	-1.82358	0.254507	1.58746e-14	9.75415e-14	ENSG00000243014	PTMAP8	prothymosin alpha pseudogene 8 [Source:HGNC Symbol;Acc:HGNC:42437]	NA	processed_pseudogene
95.9214	-1.88525	0.216313	6.51498e-20	5.15348e-19	ENSG00000226549	SCDP1	stearoyl-CoA desaturase pseudogene 1 [Source:HGNC Symbol;Acc:HGNC:10572]	NA	processed_pseudogene
58.1031	-1.92506	0.306263	6.06249e-12	3.29641e-11	ENSG00000197744	PTMAP2	prothymosin alpha pseudogene 2 [Source:HGNC Symbol;Acc:HGNC:9625]	NA	processed_pseudogene
16.322	-1.95841	0.577932	6.93155e-06	2.48922e-05	ENSG00000282886	PTMAP12	prothymosin alpha pseudogene 12 [Source:HGNC Symbol;Acc:HGNC:53982]	NA	processed_pseudogene
44.0821	4.02612	0.414035	7.92576e-26	7.9886e-25	ENSG00000240661	ENSG00000240661	novel V-set domain-containing pseudogene	NA	processed_transcript
52.0079	2.26074	0.264756	2.64873e-19	2.04471e-18	ENSG00000255624	C10orf88B	C10orf88B (pseudogene) [Source:HGNC Symbol;Acc:HGNC:44080]	NA	processed_transcript
160.999	2.02753	0.159059	8.85052e-39	1.31817e-37	ENSG00000180385	EMC3-AS1	EMC3 antisense RNA 1 [Source:HGNC Symbol;Acc:HGNC:49223]	NA	processed_transcript
7.16266	1.95945	0.973065	0.000207976	0.00064047	ENSG00000254838	GVINP1	GTPase, very large interferon inducible pseudogene 1 [Source:HGNC Symbol;Acc:HGNC:25813]	387751	processed_transcript
681.953	1.94228	0.094006	2.24131e-96	1.04301e-94	ENSG00000162616	DNAJB4	DnaJ heat shock protein family (Hsp40) member B4 [Source:HGNC Symbol;Acc:HGNC:14886]	11080	processed_transcript
27.4175	1.92151	0.478706	7.50616e-07	2.92606e-06	ENSG00000135437	RDH5	retinol dehydrogenase 5 [Source:HGNC Symbol;Acc:HGNC:9940]	5959	processed_transcript
9.94005	1.88813	0.735154	8.52932e-05	0.00027388	ENSG00000215838	ENSG00000215838	carbonic anhydrase XIV (CA14) pseudogene	440700	processed_transcript
13.8585	1.69047	0.589861	6.11988e-05	0.000199683	ENSG00000240399	ENSG00000240399	ribosomal protein L37 (RPL37) pseudogene	NA	processed_transcript
49.9296	1.63187	0.283523	1.78293e-10	8.90166e-10	ENSG00000273763	ENSG00000273763	marker of proliferation Ki-67 (MKI67) pseudogene	NA	processed_transcript
103.618	1.62607	0.189724	2.25629e-19	1.74668e-18	ENSG00000260261	ENSG00000260261	programmed cell death 6 (PDCD6) pseudogene	NA	processed_transcript
698.87	1.61994	0.0846403	2.74023e-83	1.02402e-81	ENSG00000216775	ENSG00000216775	heterogeneous nuclear ribonucleoprotein A/B (HNRNPAB) pseudogene	730101	processed_transcript
14.0797	1.56912	0.59132	0.000148255	0.000463385	ENSG00000259660	DNM1P47	dynamin 1 pseudogene 47 [Source:HGNC Symbol;Acc:HGNC:35200]	NA	processed_transcript
31.0494	1.55709	0.383683	1.06325e-06	4.09367e-06	ENSG00000234911	TEX21P	testis expressed 21, pseudogene [Source:HGNC Symbol;Acc:HGNC:35455]	NA	processed_transcript
28.1735	1.50368	0.496759	5.6074e-05	0.000183886	ENSG00000168874	ATOH8	atonal bHLH transcription factor 8 [Source:HGNC Symbol;Acc:HGNC:24126]	84913	processed_transcript
23.7142	-1.50634	0.465557	2.77752e-05	9.3971e-05	ENSG00000062038	CDH3	cadherin 3 [Source:HGNC Symbol;Acc:HGNC:1762]	1001	processed_transcript
125.939	-1.52321	0.201926	1.08e-15	7.0227e-15	ENSG00000073849	ST6GAL1	ST6 beta-galactoside alpha-2,6-sialyltransferase 1 [Source:HGNC Symbol;Acc:HGNC:10860]	6480	processed_transcript
721.557	-1.53047	0.0891162	9.84072e-68	2.80591e-66	ENSG00000128394	APOBEC3F	apolipoprotein B mRNA editing enzyme catalytic subunit 3F [Source:HGNC Symbol;Acc:HGNC:17356]	200316	processed_transcript
1126.84	-1.53502	0.0585537	4.16865e-153	3.9851e-151	ENSG00000144579	CTDSP1	CTD small phosphatase 1 [Source:HGNC Symbol;Acc:HGNC:21614]	58190	processed_transcript
40.506	-1.6314	0.401019	9.04989e-07	3.50238e-06	ENSG00000225969	ABHD11-AS1	ABHD11 antisense RNA 1 (tail to tail) [Source:HGNC Symbol;Acc:HGNC:18289]	NA	processed_transcript
295.173	-1.64899	0.132979	5.86842e-37	8.43957e-36	ENSG00000171084	FAM86JP	family with sequence similarity 86 member J, pseudogene [Source:HGNC Symbol;Acc:HGNC:44097]	100125556	processed_transcript
388.741	-1.67186	0.105857	7.92368e-58	1.86479e-56	ENSG00000162600	OMA1	OMA1 zinc metallopeptidase [Source:HGNC Symbol;Acc:HGNC:29661]	115209	processed_transcript
259.392	-1.68333	0.128322	5.91582e-41	9.26987e-40	ENSG00000168569	TMEM223	transmembrane protein 223 [Source:HGNC Symbol;Acc:HGNC:28464]	79064	processed_transcript
652.605	-1.68733	0.0796854	3.82075e-101	1.91925e-99	ENSG00000256269	HMBS	hydroxymethylbilane synthase [Source:HGNC Symbol;Acc:HGNC:4982]	3145	processed_transcript
8.3425	-1.71012	0.850015	0.000430643	0.00127202	ENSG00000198597	ZNF536	zinc finger protein 536 [Source:HGNC Symbol;Acc:HGNC:29025]	9745	processed_transcript
156.753	-1.74954	0.169419	1.20481e-26	1.24384e-25	ENSG00000159640	ACE	angiotensin I converting enzyme [Source:HGNC Symbol;Acc:HGNC:2707]	1636	processed_transcript
481.985	-1.79011	0.087681	3.0391e-94	1.38296e-92	ENSG00000132639	SNAP25	synaptosome associated protein 25 [Source:HGNC Symbol;Acc:HGNC:11132]	6616	processed_transcript
34.8314	-1.79958	0.641882	5.72966e-05	0.000187696	ENSG00000158445	KCNB1	potassium voltage-gated channel subfamily B member 1 [Source:HGNC Symbol;Acc:HGNC:6231]	3745	processed_transcript
1008.26	-1.81647	0.109606	2.78219e-63	7.21557e-62	ENSG00000189143	CLDN4	claudin 4 [Source:HGNC Symbol;Acc:HGNC:2046]	1364	processed_transcript
1140.88	-1.82692	0.0683265	4.51673e-159	4.64169e-157	ENSG00000125637	PSD4	pleckstrin and Sec7 domain containing 4 [Source:HGNC Symbol;Acc:HGNC:19096]	23550	processed_transcript
372.292	-1.83635	0.118642	1.24606e-55	2.7863e-54	ENSG00000136319	TTC5	tetratricopeptide repeat domain 5 [Source:HGNC Symbol;Acc:HGNC:19274]	91875	processed_transcript
1081.72	-1.87253	0.101924	5.95104e-77	1.99425e-75	ENSG00000148344	PTGES	prostaglandin E synthase [Source:HGNC Symbol;Acc:HGNC:9599]	9536	processed_transcript
1259.43	-1.94321	0.0779231	8.61028e-139	6.82842e-137	ENSG00000110057	UNC93B1	unc-93 homolog B1, TLR signaling regulator [Source:HGNC Symbol;Acc:HGNC:13481]	81622	processed_transcript
117.356	-1.95924	0.215528	2.30431e-21	1.94568e-20	ENSG00000135119	RNFT2	ring finger protein, transmembrane 2 [Source:HGNC Symbol;Acc:HGNC:25905]	84900	processed_transcript
84.239	-2.00944	0.428202	3.57172e-08	1.54603e-07	ENSG00000147082	CCNB3	cyclin B3 [Source:HGNC Symbol;Acc:HGNC:18709]	85417	processed_transcript
9.54962	-2.07526	1.48901	0.000186916	0.000578068	ENSG00000176134	ENSG00000176134	methylenetetrahydrofolate dehydrogenase (NADP+ dependent) 1-like (MTHFD1L) pseudogene	NA	processed_transcript
341.629	-2.07846	0.123777	8.28919e-65	2.24418e-63	ENSG00000214182	PTMAP5	prothymosin alpha pseudogene 5 [Source:HGNC Symbol;Acc:HGNC:9628]	NA	processed_transcript
435.362	-2.09216	0.121685	8.89896e-68	2.54032e-66	ENSG00000116106	EPHA4	EPH receptor A4 [Source:HGNC Symbol;Acc:HGNC:3388]	2043	processed_transcript
35787.2	-2.12214	0.0245646	0	0	ENSG00000187514	PTMA	prothymosin alpha [Source:HGNC Symbol;Acc:HGNC:9623]	5757	processed_transcript
489.871	-2.13864	0.100573	7.40249e-102	3.76443e-100	ENSG00000137700	SLC37A4	solute carrier family 37 member 4 [Source:HGNC Symbol;Acc:HGNC:4061]	2542	processed_transcript
126.059	-2.15918	0.170115	1.7455e-38	2.58875e-37	ENSG00000134146	DPH6	diphthamine biosynthesis 6 [Source:HGNC Symbol;Acc:HGNC:30543]	89978	processed_transcript
222.796	-2.17779	0.140948	2.09965e-55	4.67804e-54	ENSG00000110844	PRPF40B	pre-mRNA processing factor 40 homolog B [Source:HGNC Symbol;Acc:HGNC:25031]	25766	processed_transcript
2993.44	-2.23671	0.186391	8.77109e-35	1.18407e-33	ENSG00000100867	DHRS2	dehydrogenase/reductase 2 [Source:HGNC Symbol;Acc:HGNC:18349]	10202	processed_transcript
100.589	-2.56587	0.491979	1.04162e-09	4.96818e-09	ENSG00000196139	AKR1C3	aldo-keto reductase family 1 member C3 [Source:HGNC Symbol;Acc:HGNC:386]	8644	processed_transcript
200.692	-2.57705	0.165829	2.36872e-56	5.38453e-55	ENSG00000099957	P2RX6	purinergic receptor P2X 6 [Source:HGNC Symbol;Acc:HGNC:8538]	9127	processed_transcript
170.461	-2.71711	0.204655	2.34762e-42	3.85498e-41	ENSG00000160172	FAM86C2P	family with sequence similarity 86 member C2, pseudogene [Source:HGNC Symbol;Acc:HGNC:42392]	645332	processed_transcript
82.5077	-3.32907	1.18877	2.06862e-06	7.7704e-06	ENSG00000185630	PBX1	PBX homeobox 1 [Source:HGNC Symbol;Acc:HGNC:8632]	5087	processed_transcript
21.572	-4.18068	0.759826	1.35894e-11	7.24846e-11	ENSG00000196136	SERPINA3	serpin family A member 3 [Source:HGNC Symbol;Acc:HGNC:16]	12	processed_transcript
29.5926	6.1189	1.31726	4.57618e-10	2.23101e-09	ENSG00000180332	KCTD4	potassium channel tetramerization domain containing 4 [Source:HGNC Symbol;Acc:HGNC:23227]	386618	protein_coding
59.2547	4.54473	0.344954	1.65153e-42	2.71737e-41	ENSG00000113578	FGF1	fibroblast growth factor 1 [Source:HGNC Symbol;Acc:HGNC:3665]	2246	protein_coding
33.1386	3.74395	0.466787	3.31182e-19	2.54464e-18	ENSG00000242221	PSG2	pregnancy specific beta-1-glycoprotein 2 [Source:HGNC Symbol;Acc:HGNC:9519]	5670	protein_coding
33.2127	3.5838	0.396079	4.94015e-23	4.44848e-22	ENSG00000172738	TMEM217	transmembrane protein 217 [Source:HGNC Symbol;Acc:HGNC:21238]	221468	protein_coding
110.428	3.49111	0.24588	3.04581e-49	5.81438e-48	ENSG00000170498	KISS1	KiSS-1 metastasis suppressor [Source:HGNC Symbol;Acc:HGNC:6341]	3814	protein_coding
65.0913	3.06483	0.321653	2.54863e-24	2.41211e-23	ENSG00000124635	H2BC11	H2B clustered histone 11 [Source:HGNC Symbol;Acc:HGNC:4761]	8970	protein_coding
22.1289	2.92054	0.466142	8.99788e-13	5.0865e-12	ENSG00000161594	KLHL10	kelch like family member 10 [Source:HGNC Symbol;Acc:HGNC:18829]	317719	protein_coding
99.305	2.72968	0.270971	4.65326e-26	4.73075e-25	ENSG00000130768	SMPDL3B	sphingomyelin phosphodiesterase acid like 3B [Source:HGNC Symbol;Acc:HGNC:21416]	27293	protein_coding
46.0153	2.67161	0.323143	9.72037e-19	7.3137e-18	ENSG00000025423	HSD17B6	hydroxysteroid 17-beta dehydrogenase 6 [Source:HGNC Symbol;Acc:HGNC:23316]	8630	protein_coding
99.3458	2.65087	0.215804	1.03165e-36	1.46908e-35	ENSG00000141497	ZMYND15	zinc finger MYND-type containing 15 [Source:HGNC Symbol;Acc:HGNC:20997]	84225	protein_coding
14.8219	2.62041	0.629067	1.0319e-07	4.31956e-07	ENSG00000155918	RAET1L	retinoic acid early transcript 1L [Source:HGNC Symbol;Acc:HGNC:16798]	154064	protein_coding
65.1263	2.57346	0.315058	3.018e-18	2.20616e-17	ENSG00000168811	IL12A	interleukin 12A [Source:HGNC Symbol;Acc:HGNC:5969]	3592	protein_coding
449.946	2.56418	0.0993533	1.01351e-148	8.92758e-147	ENSG00000175305	CCNE2	cyclin E2 [Source:HGNC Symbol;Acc:HGNC:1590]	9134	protein_coding
531.652	2.55902	0.103727	3.19333e-136	2.4384e-134	ENSG00000131470	PSMC3IP	PSMC3 interacting protein [Source:HGNC Symbol;Acc:HGNC:17928]	29893	protein_coding
266.643	2.52378	0.130829	1.0133e-84	3.8568e-83	ENSG00000103044	HAS3	hyaluronan synthase 3 [Source:HGNC Symbol;Acc:HGNC:4820]	3038	protein_coding
528.281	2.48017	0.111018	2.73912e-112	1.62009e-110	ENSG00000131015	ULBP2	UL16 binding protein 2 [Source:HGNC Symbol;Acc:HGNC:14894]	80328	protein_coding
18.9872	2.4772	0.581287	9.97537e-08	4.18067e-07	ENSG00000142959	BEST4	bestrophin 4 [Source:HGNC Symbol;Acc:HGNC:17106]	266675	protein_coding
6.64063	2.4227	1.16176	5.49792e-05	0.000180512	ENSG00000155980	KIF5A	kinesin family member 5A [Source:HGNC Symbol;Acc:HGNC:6323]	3798	protein_coding
44.8154	2.34946	0.395268	3.16766e-11	1.65454e-10	ENSG00000151967	SCHIP1	schwannomin interacting protein 1 [Source:HGNC Symbol;Acc:HGNC:15678]	29970	protein_coding
7.39659	2.30971	0.847029	2.05654e-05	7.03795e-05	ENSG00000185013	NT5C1B	5'-nucleotidase, cytosolic IB [Source:HGNC Symbol;Acc:HGNC:17818]	93034	protein_coding
172.661	2.2465	0.152907	1.91011e-50	3.75985e-49	ENSG00000171126	KCNG3	potassium voltage-gated channel modifier subfamily G member 3 [Source:HGNC Symbol;Acc:HGNC:18306]	170850	protein_coding
5.1467	2.21084	1.34565	0.00014265	0.000446828	ENSG00000184113	CLDN5	claudin 5 [Source:HGNC Symbol;Acc:HGNC:2047]	7122	protein_coding
108.029	2.20795	0.219712	2.14478e-25	2.11595e-24	ENSG00000183578	TNFAIP8L3	TNF alpha induced protein 8 like 3 [Source:HGNC Symbol;Acc:HGNC:20620]	388121	protein_coding
517.785	2.1693	0.110418	1.86294e-87	7.39897e-86	ENSG00000011332	DPF1	double PHD fingers 1 [Source:HGNC Symbol;Acc:HGNC:20225]	8193	protein_coding
1659.62	2.13369	0.0627	2.55663e-255	6.9293e-253	ENSG00000135048	CEMIP2	cell migration inducing hyaluronidase 2 [Source:HGNC Symbol;Acc:HGNC:11869]	23670	protein_coding
138.775	2.12234	0.188118	4.17892e-31	5.05735e-30	ENSG00000188613	NANOS1	nanos C2HC-type zinc finger 1 [Source:HGNC Symbol;Acc:HGNC:23044]	340719	protein_coding
702.737	2.11977	0.0800477	5.02354e-156	4.95602e-154	ENSG00000113070	HBEGF	heparin binding EGF like growth factor [Source:HGNC Symbol;Acc:HGNC:3059]	1839	protein_coding
17.866	2.10984	0.596417	3.13819e-06	1.16217e-05	ENSG00000186723	OR10H1	olfactory receptor family 10 subfamily H member 1 [Source:HGNC Symbol;Acc:HGNC:8172]	26539	protein_coding
39.5824	2.10503	0.404002	2.54288e-09	1.18447e-08	ENSG00000123342	MMP19	matrix metallopeptidase 19 [Source:HGNC Symbol;Acc:HGNC:7165]	4327	protein_coding
71.0903	2.09182	0.295122	2.61081e-14	1.58448e-13	ENSG00000174640	SLCO2A1	solute carrier organic anion transporter family member 2A1 [Source:HGNC Symbol;Acc:HGNC:10955]	6578	protein_coding
2490.78	2.07562	0.0511379	0	0	ENSG00000175352	NRIP3	nuclear receptor interacting protein 3 [Source:HGNC Symbol;Acc:HGNC:1167]	56675	protein_coding
475.267	2.01794	0.0948561	6.04762e-102	3.08179e-100	ENSG00000189362	NEMP2	nuclear envelope integral membrane protein 2 [Source:HGNC Symbol;Acc:HGNC:33700]	100131211	protein_coding
137.756	1.99495	0.312979	3.36447e-12	1.8502e-11	ENSG00000285827	ENSG00000285827	novel protein	NA	protein_coding
45.9483	1.99258	0.298571	4.74322e-13	2.71242e-12	ENSG00000176732	PFN4	profilin family member 4 [Source:HGNC Symbol;Acc:HGNC:31103]	375189	protein_coding
1535.81	1.99219	0.0599123	6.00079e-244	1.45101e-241	ENSG00000140403	DNAJA4	DnaJ heat shock protein family (Hsp40) member A4 [Source:HGNC Symbol;Acc:HGNC:14885]	55466	protein_coding
8.98591	1.98753	0.858353	0.000114601	0.000363072	ENSG00000276180	H4C9	H4 clustered histone 9 [Source:HGNC Symbol;Acc:HGNC:4793]	8294	protein_coding
129.956	1.98337	0.206416	1.77352e-23	1.62853e-22	ENSG00000119508	NR4A3	nuclear receptor subfamily 4 group A member 3 [Source:HGNC Symbol;Acc:HGNC:7982]	8013	protein_coding
595.366	1.9696	0.09795	1.83753e-91	7.92322e-90	ENSG00000128578	STRIP2	striatin interacting protein 2 [Source:HGNC Symbol;Acc:HGNC:22209]	57464	protein_coding
232.025	1.96892	0.140478	3.42678e-46	6.17372e-45	ENSG00000180998	GPR137C	G protein-coupled receptor 137C [Source:HGNC Symbol;Acc:HGNC:25445]	283554	protein_coding
16.5566	1.95397	0.579642	7.41043e-06	2.65462e-05	ENSG00000286522	H3C2	H3 clustered histone 2 [Source:HGNC Symbol;Acc:HGNC:4776]	8358	protein_coding
8.59723	1.95175	0.851776	0.000132234	0.000415839	ENSG00000163072	NOSTRIN	nitric oxide synthase trafficking [Source:HGNC Symbol;Acc:HGNC:20203]	115677	protein_coding
9.39151	1.94206	0.9565	0.00021324	0.000655698	ENSG00000163131	CTSS	cathepsin S [Source:HGNC Symbol;Acc:HGNC:2545]	1520	protein_coding
4.58419	1.91988	1.3935	0.000308034	0.000928999	ENSG00000283324	CTXND2	cortexin domain containing 2 [Source:HGNC Symbol;Acc:HGNC:53440]	100996521	protein_coding
63.9978	1.89762	0.282262	3.48828e-13	2.00641e-12	ENSG00000132016	BRME1	break repair meiotic recombinase recruitment factor 1 [Source:HGNC Symbol;Acc:HGNC:28153]	79173	protein_coding
224.368	1.88605	0.152351	8.54391e-37	1.22161e-35	ENSG00000112394	SLC16A10	solute carrier family 16 member 10 [Source:HGNC Symbol;Acc:HGNC:17027]	117247	protein_coding
167.585	1.87609	0.169242	3.61626e-30	4.25126e-29	ENSG00000117525	F3	coagulation factor III, tissue factor [Source:HGNC Symbol;Acc:HGNC:3541]	2152	protein_coding
17.3861	1.86798	0.537734	6.13885e-06	2.21584e-05	ENSG00000129654	FOXJ1	forkhead box J1 [Source:HGNC Symbol;Acc:HGNC:3816]	2302	protein_coding
335.477	1.86191	0.107629	1.2607e-68	3.65381e-67	ENSG00000005189	REXO5	RNA exonuclease 5 [Source:HGNC Symbol;Acc:HGNC:24661]	81691	protein_coding
173.444	1.81361	0.190295	3.54908e-23	3.21464e-22	ENSG00000126562	WNK4	WNK lysine deficient protein kinase 4 [Source:HGNC Symbol;Acc:HGNC:14544]	65266	protein_coding
260.95	1.80358	0.182748	1.29184e-24	1.23928e-23	ENSG00000241697	TMEFF1	transmembrane protein with EGF like and two follistatin like domains 1 [Source:HGNC Symbol;Acc:HGNC:11866]	8577	protein_coding
60.0187	1.80248	0.275755	1.23662e-12	6.93218e-12	ENSG00000079337	RAPGEF3	Rap guanine nucleotide exchange factor 3 [Source:HGNC Symbol;Acc:HGNC:16629]	10411	protein_coding
1116.69	1.78616	0.0569357	1.27293e-217	2.41504e-215	ENSG00000100473	COCH	cochlin [Source:HGNC Symbol;Acc:HGNC:2180]	1690	protein_coding
10.2831	1.7744	0.625431	5.52088e-05	0.000181194	ENSG00000212993	POU5F1B	POU class 5 homeobox 1B [Source:HGNC Symbol;Acc:HGNC:9223]	5462	protein_coding
83.8641	1.77181	0.25092	3.36509e-14	2.02827e-13	ENSG00000284981	UPK3BL2	uroplakin 3B like 2 [Source:HGNC Symbol;Acc:HGNC:53444]	107983993	protein_coding
250.082	1.76843	0.153802	3.13197e-32	3.9053e-31	ENSG00000173926	MARCHF3	membrane associated ring-CH-type finger 3 [Source:HGNC Symbol;Acc:HGNC:28728]	115123	protein_coding
43.8655	1.7682	0.327183	1.18723e-09	5.64632e-09	ENSG00000015285	WAS	WASP actin nucleation promoting factor [Source:HGNC Symbol;Acc:HGNC:12731]	7454	protein_coding
29.9129	1.76252	0.375692	4.64069e-08	1.99404e-07	ENSG00000140009	ESR2	estrogen receptor 2 [Source:HGNC Symbol;Acc:HGNC:3468]	2100	protein_coding
1679.08	1.75679	0.055352	1.14625e-222	2.27992e-220	ENSG00000166311	SMPD1	sphingomyelin phosphodiesterase 1 [Source:HGNC Symbol;Acc:HGNC:11120]	6609	protein_coding
21.5828	1.75546	0.457926	1.95378e-06	7.34684e-06	ENSG00000146856	AGBL3	AGBL carboxypeptidase 3 [Source:HGNC Symbol;Acc:HGNC:27981]	340351	protein_coding
226.348	1.75393	0.126168	1.4701e-45	2.6104e-44	ENSG00000149548	CCDC15	coiled-coil domain containing 15 [Source:HGNC Symbol;Acc:HGNC:25798]	80071	protein_coding
533.266	1.75191	0.0889305	5.2916e-88	2.14306e-86	ENSG00000181773	GPR3	G protein-coupled receptor 3 [Source:HGNC Symbol;Acc:HGNC:4484]	2827	protein_coding
439.288	1.74046	0.106373	8.54353e-62	2.14799e-60	ENSG00000152503	TRIM36	tripartite motif containing 36 [Source:HGNC Symbol;Acc:HGNC:16280]	55521	protein_coding
1923.28	1.73347	0.052961	1.38697e-236	3.16742e-234	ENSG00000143476	DTL	denticleless E3 ubiquitin protein ligase homolog [Source:HGNC Symbol;Acc:HGNC:30288]	51514	protein_coding
1078.57	1.73111	0.0731829	2.56847e-125	1.74035e-123	ENSG00000171320	ESCO2	establishment of sister chromatid cohesion N-acetyltransferase 2 [Source:HGNC Symbol;Acc:HGNC:27230]	157570	protein_coding
2305.65	1.72743	0.0472385	2.24686e-294	7.38888e-292	ENSG00000143322	ABL2	ABL proto-oncogene 2, non-receptor tyrosine kinase [Source:HGNC Symbol;Acc:HGNC:77]	27	protein_coding
12.058	1.69509	0.697082	0.000192339	0.000594244	ENSG00000172215	CXCR6	C-X-C motif chemokine receptor 6 [Source:HGNC Symbol;Acc:HGNC:16647]	10663	protein_coding
421.358	1.69485	0.124403	6.63269e-44	1.12201e-42	ENSG00000136842	TMOD1	tropomodulin 1 [Source:HGNC Symbol;Acc:HGNC:11871]	7111	protein_coding
143.768	1.69269	0.178216	4.70456e-23	4.23943e-22	ENSG00000154447	SH3RF1	SH3 domain containing ring finger 1 [Source:HGNC Symbol;Acc:HGNC:17650]	57630	protein_coding
141.425	1.68833	0.173916	6.16182e-24	5.761e-23	ENSG00000132801	ZSWIM3	zinc finger SWIM-type containing 3 [Source:HGNC Symbol;Acc:HGNC:16157]	140831	protein_coding
1728.89	1.68268	0.0550286	5.62137e-207	9.56176e-205	ENSG00000012822	CALCOCO1	calcium binding and coiled-coil domain 1 [Source:HGNC Symbol;Acc:HGNC:29306]	57658	protein_coding
258.34	1.68234	0.126159	3.30224e-42	5.38311e-41	ENSG00000198855	FICD	FIC domain protein adenylyltransferase [Source:HGNC Symbol;Acc:HGNC:18416]	11153	protein_coding
848.226	1.67643	0.0724527	4.47093e-120	2.82023e-118	ENSG00000163683	SMIM14	small integral membrane protein 14 [Source:HGNC Symbol;Acc:HGNC:27321]	201895	protein_coding
1263.81	1.67243	0.0581545	1.67277e-183	2.25449e-181	ENSG00000176244	ACBD7	acyl-CoA binding domain containing 7 [Source:HGNC Symbol;Acc:HGNC:17715]	414149	protein_coding
1130.41	1.67015	0.0682147	5.14862e-134	3.88335e-132	ENSG00000162144	CYB561A3	cytochrome b561 family member A3 [Source:HGNC Symbol;Acc:HGNC:23014]	220002	protein_coding
1603.49	1.66387	0.0523717	3.88929e-223	7.86275e-221	ENSG00000012048	BRCA1	BRCA1 DNA repair associated [Source:HGNC Symbol;Acc:HGNC:1100]	672	protein_coding
295.719	1.65646	0.140061	6.39012e-34	8.43714e-33	ENSG00000058404	CAMK2B	calcium/calmodulin dependent protein kinase II beta [Source:HGNC Symbol;Acc:HGNC:1461]	816	protein_coding
14915.1	1.65581	0.0334538	0	0	ENSG00000181222	POLR2A	RNA polymerase II subunit A [Source:HGNC Symbol;Acc:HGNC:9187]	5430	protein_coding
853.526	1.6548	0.0778098	5.28596e-102	2.69923e-100	ENSG00000136492	BRIP1	BRCA1 interacting helicase 1 [Source:HGNC Symbol;Acc:HGNC:20473]	83990	protein_coding
405.903	1.65382	0.120059	8.17847e-45	1.41753e-43	ENSG00000175197	DDIT3	DNA damage inducible transcript 3 [Source:HGNC Symbol;Acc:HGNC:2726]	1649	protein_coding
901.813	1.64923	0.0715802	4.26217e-119	2.66132e-117	ENSG00000165490	DDIAS	DNA damage induced apoptosis suppressor [Source:HGNC Symbol;Acc:HGNC:26351]	220042	protein_coding
820.008	1.64302	0.0876946	5.82885e-80	2.06853e-78	ENSG00000113742	CPEB4	cytoplasmic polyadenylation element binding protein 4 [Source:HGNC Symbol;Acc:HGNC:21747]	80315	protein_coding
3504.36	1.64299	0.0441532	1.04863e-304	3.69477e-302	ENSG00000136943	CTSV	cathepsin V [Source:HGNC Symbol;Acc:HGNC:2538]	1515	protein_coding
1877.28	1.64216	0.056107	6.0903e-190	8.88824e-188	ENSG00000083799	CYLD	CYLD lysine 63 deubiquitinase [Source:HGNC Symbol;Acc:HGNC:2584]	1540	protein_coding
854.878	1.63271	0.0794819	2.09273e-95	9.61176e-94	ENSG00000154040	CABYR	calcium binding tyrosine phosphorylation regulated [Source:HGNC Symbol;Acc:HGNC:15569]	26256	protein_coding
78.6553	1.62601	0.210525	2.45318e-16	1.64149e-15	ENSG00000180596	H2BC4	H2B clustered histone 4 [Source:HGNC Symbol;Acc:HGNC:4757]	8347	protein_coding
152.781	1.61849	0.160081	1.10812e-25	1.11101e-24	ENSG00000174808	BTC	betacellulin [Source:HGNC Symbol;Acc:HGNC:1121]	685	protein_coding
23.2466	1.61079	0.476667	1.36089e-05	4.74752e-05	ENSG00000174326	SLC16A11	solute carrier family 16 member 11 [Source:HGNC Symbol;Acc:HGNC:23093]	162515	protein_coding
777.846	1.60535	0.0893486	8.06454e-74	2.58317e-72	ENSG00000054967	RELT	RELT TNF receptor [Source:HGNC Symbol;Acc:HGNC:13764]	84957	protein_coding
1427.08	1.59982	0.0607445	1.67471e-154	1.61348e-152	ENSG00000149636	DSN1	DSN1 component of MIS12 kinetochore complex [Source:HGNC Symbol;Acc:HGNC:16165]	79980	protein_coding
1504.72	1.59968	0.0518478	1.16219e-210	2.06218e-208	ENSG00000110925	CSRNP2	cysteine and serine rich nuclear protein 2 [Source:HGNC Symbol;Acc:HGNC:16006]	81566	protein_coding
17.0672	1.58927	0.467186	1.30892e-05	4.57657e-05	ENSG00000188396	DYNLT4	dynein light chain Tctex-type 4 [Source:HGNC Symbol;Acc:HGNC:32315]	343521	protein_coding
202.838	1.58438	0.123121	1.54563e-39	2.34305e-38	ENSG00000108187	PBLD	phenazine biosynthesis like protein domain containing [Source:HGNC Symbol;Acc:HGNC:23301]	64081	protein_coding
9.54645	1.58251	1.08383	0.00106269	0.00296932	ENSG00000205755	CRLF2	cytokine receptor like factor 2 [Source:HGNC Symbol;Acc:HGNC:14281]	64109	protein_coding
7.20511	1.58028	0.733494	0.000483389	0.00141797	ENSG00000185958	FAM186A	family with sequence similarity 186 member A [Source:HGNC Symbol;Acc:HGNC:26980]	121006	protein_coding
1189.91	1.57508	0.0632133	1.12903e-138	8.9251e-137	ENSG00000135414	GDF11	growth differentiation factor 11 [Source:HGNC Symbol;Acc:HGNC:4216]	10220	protein_coding
2801.27	1.57421	0.0413642	0	0	ENSG00000119326	CTNNAL1	catenin alpha like 1 [Source:HGNC Symbol;Acc:HGNC:2512]	8727	protein_coding
553.842	1.57416	0.104541	7.04994e-53	1.47606e-51	ENSG00000168389	MFSD2A	major facilitator superfamily domain containing 2A [Source:HGNC Symbol;Acc:HGNC:25897]	84879	protein_coding
2.77101	1.55941	1.43435	0.000559617	0.00162611	ENSG00000286105	ENSG00000286105	novel transmembrane protein	221468	protein_coding
886.354	1.5569	0.0759056	3.9893e-95	1.82885e-93	ENSG00000129116	PALLD	palladin, cytoskeletal associated protein [Source:HGNC Symbol;Acc:HGNC:17068]	23022	protein_coding
724.046	1.5532	0.0917018	5.53573e-66	1.53064e-64	ENSG00000100647	SUSD6	sushi domain containing 6 [Source:HGNC Symbol;Acc:HGNC:19956]	9766	protein_coding
1047.75	1.53896	0.064256	2.14682e-128	1.53032e-126	ENSG00000189057	FAM111B	FAM111 trypsin like peptidase B [Source:HGNC Symbol;Acc:HGNC:24200]	374393	protein_coding
135.867	1.53649	0.169546	2.98009e-21	2.50344e-20	ENSG00000176438	SYNE3	spectrin repeat containing nuclear envelope family member 3 [Source:HGNC Symbol;Acc:HGNC:19861]	161176	protein_coding
125.121	1.53103	0.187681	8.00321e-18	5.74145e-17	ENSG00000204923	FBXO48	F-box protein 48 [Source:HGNC Symbol;Acc:HGNC:33857]	554251	protein_coding
48.5495	1.52144	0.29402	5.32443e-09	2.43278e-08	ENSG00000076944	STXBP2	syntaxin binding protein 2 [Source:HGNC Symbol;Acc:HGNC:11445]	6813	protein_coding
86.7088	1.51908	0.223624	2.59675e-13	1.50379e-12	ENSG00000165046	LETM2	leucine zipper and EF-hand containing transmembrane protein 2 [Source:HGNC Symbol;Acc:HGNC:14648]	137994	protein_coding
474.11	1.51397	0.106205	9.97889e-48	1.84913e-46	ENSG00000060762	MPC1	mitochondrial pyruvate carrier 1 [Source:HGNC Symbol;Acc:HGNC:21606]	51660	protein_coding
196.222	1.51076	0.152042	6.93281e-25	6.7029e-24	ENSG00000182118	FAM89A	family with sequence similarity 89 member A [Source:HGNC Symbol;Acc:HGNC:25057]	375061	protein_coding
284.075	1.50441	0.110545	8.55794e-44	1.44373e-42	ENSG00000198556	ZNF789	zinc finger protein 789 [Source:HGNC Symbol;Acc:HGNC:27801]	285989	protein_coding
509.081	1.50375	0.084608	2.75839e-72	8.61177e-71	ENSG00000031691	CENPQ	centromere protein Q [Source:HGNC Symbol;Acc:HGNC:21347]	55166	protein_coding
5346.3	1.50187	0.0400911	0	0	ENSG00000100600	LGMN	legumain [Source:HGNC Symbol;Acc:HGNC:9472]	5641	protein_coding
1437.08	-1.50059	0.0590771	6.03757e-144	4.93082e-142	ENSG00000182809	CRIP2	cysteine rich protein 2 [Source:HGNC Symbol;Acc:HGNC:2361]	1397	protein_coding
176.016	-1.50205	0.16347	9.64928e-22	8.30391e-21	ENSG00000204922	UQCC3	ubiquinol-cytochrome c reductase complex assembly factor 3 [Source:HGNC Symbol;Acc:HGNC:34399]	790955	protein_coding
1147.45	-1.50492	0.0654167	1.00201e-118	6.22508e-117	ENSG00000148334	PTGES2	prostaglandin E synthase 2 [Source:HGNC Symbol;Acc:HGNC:17822]	80142	protein_coding
52.7454	-1.51208	0.48607	4.18268e-05	0.00013905	ENSG00000261115	TMEM178B	transmembrane protein 178B [Source:HGNC Symbol;Acc:HGNC:44112]	100507421	protein_coding
4103.91	-1.5122	0.0474158	8.17994e-225	1.68125e-222	ENSG00000187678	SPRY4	sprouty RTK signaling antagonist 4 [Source:HGNC Symbol;Acc:HGNC:15533]	81848	protein_coding
7609.23	-1.51528	0.0297909	0	0	ENSG00000165527	ARF6	ADP ribosylation factor 6 [Source:HGNC Symbol;Acc:HGNC:659]	382	protein_coding
1468.01	-1.51612	0.068494	3.47384e-110	1.97872e-108	ENSG00000244005	NFS1	NFS1 cysteine desulfurase [Source:HGNC Symbol;Acc:HGNC:15910]	9054	protein_coding
537.543	-1.51888	0.101845	6.40972e-52	1.31631e-50	ENSG00000250644	ENSG00000250644	novel protein	NA	protein_coding
1539.01	-1.52311	0.0519195	8.56381e-191	1.26478e-188	ENSG00000101384	JAG1	jagged canonical Notch ligand 1 [Source:HGNC Symbol;Acc:HGNC:6188]	182	protein_coding
805.052	-1.52341	0.0874697	1.47023e-69	4.34794e-68	ENSG00000243509	TNFRSF6B	TNF receptor superfamily member 6b [Source:HGNC Symbol;Acc:HGNC:11921]	8771	protein_coding
604.505	-1.52352	0.100326	1.04406e-53	2.22757e-52	ENSG00000176533	GNG7	G protein subunit gamma 7 [Source:HGNC Symbol;Acc:HGNC:4410]	2788	protein_coding
385.074	-1.52529	0.0941941	1.33987e-60	3.30136e-59	ENSG00000196950	SLC39A10	solute carrier family 39 member 10 [Source:HGNC Symbol;Acc:HGNC:20861]	57181	protein_coding
63.8242	-1.52587	0.287883	2.68113e-09	1.24792e-08	ENSG00000185187	SIGIRR	single Ig and TIR domain containing [Source:HGNC Symbol;Acc:HGNC:30575]	59307	protein_coding
67.4727	-1.52691	0.794887	0.000867407	0.0024599	ENSG00000139946	PELI2	pellino E3 ubiquitin protein ligase family member 2 [Source:HGNC Symbol;Acc:HGNC:8828]	57161	protein_coding
1368.75	-1.53103	0.0618511	6.71149e-137	5.17288e-135	ENSG00000102893	PHKB	phosphorylase kinase regulatory subunit beta [Source:HGNC Symbol;Acc:HGNC:8927]	5257	protein_coding
14.4121	-1.53644	0.549076	0.000105748	0.000336146	ENSG00000117407	ARTN	artemin [Source:HGNC Symbol;Acc:HGNC:727]	9048	protein_coding
128.017	-1.53818	0.243021	5.66694e-12	3.08678e-11	ENSG00000168843	FSTL5	follistatin like 5 [Source:HGNC Symbol;Acc:HGNC:21386]	56884	protein_coding
773.169	-1.54066	0.0773999	8.61027e-90	3.59329e-88	ENSG00000178773	CPNE7	copine 7 [Source:HGNC Symbol;Acc:HGNC:2320]	27132	protein_coding
2742.79	-1.54078	0.0389584	0	0	ENSG00000140350	ANP32A	acidic nuclear phosphoprotein 32 family member A [Source:HGNC Symbol;Acc:HGNC:13233]	8125	protein_coding
119.131	-1.54158	0.185812	2.48675e-18	1.82593e-17	ENSG00000186603	HPDL	4-hydroxyphenylpyruvate dioxygenase like [Source:HGNC Symbol;Acc:HGNC:28242]	84842	protein_coding
484.647	-1.54497	0.0934991	5.77518e-63	1.48684e-61	ENSG00000141569	TRIM65	tripartite motif containing 65 [Source:HGNC Symbol;Acc:HGNC:27316]	201292	protein_coding
37.9598	-1.54795	0.538605	8.20268e-05	0.000263789	ENSG00000214967	NPIPA7	nuclear pore complex interacting protein family member A7 [Source:HGNC Symbol;Acc:HGNC:41982]	101059938	protein_coding
473.141	-1.55169	0.102029	7.25238e-54	1.55137e-52	ENSG00000125457	MIF4GD	MIF4G domain containing [Source:HGNC Symbol;Acc:HGNC:24030]	57409	protein_coding
3775.31	-1.55353	0.0484875	7.1261e-227	1.48948e-224	ENSG00000151458	ANKRD50	ankyrin repeat domain 50 [Source:HGNC Symbol;Acc:HGNC:29223]	57182	protein_coding
95.0659	-1.5559	0.233162	5.6693e-13	3.23226e-12	ENSG00000165644	COMTD1	catechol-O-methyltransferase domain containing 1 [Source:HGNC Symbol;Acc:HGNC:26309]	118881	protein_coding
2089.98	-1.55643	0.0462004	1.97483e-250	5.12708e-248	ENSG00000103495	MAZ	MYC associated zinc finger protein [Source:HGNC Symbol;Acc:HGNC:6914]	4150	protein_coding
837.492	-1.55867	0.0817458	1.09807e-82	4.03617e-81	ENSG00000108175	ZMIZ1	zinc finger MIZ-type containing 1 [Source:HGNC Symbol;Acc:HGNC:16493]	57178	protein_coding
741.664	-1.56074	0.0732339	2.05149e-102	1.05412e-100	ENSG00000126351	THRA	thyroid hormone receptor alpha [Source:HGNC Symbol;Acc:HGNC:11796]	7067	protein_coding
1811.02	-1.56095	0.0502059	7.43362e-214	1.38896e-211	ENSG00000168264	IRF2BP2	interferon regulatory factor 2 binding protein 2 [Source:HGNC Symbol;Acc:HGNC:21729]	359948	protein_coding
1675.14	-1.56104	0.0588695	1.43628e-156	1.4459e-154	ENSG00000183010	PYCR1	pyrroline-5-carboxylate reductase 1 [Source:HGNC Symbol;Acc:HGNC:9721]	5831	protein_coding
5147.2	-1.5616	0.0366753	0	0	ENSG00000115738	ID2	inhibitor of DNA binding 2 [Source:HGNC Symbol;Acc:HGNC:5361]	3398	protein_coding
25.3063	-1.56304	0.381406	8.88253e-07	3.43977e-06	ENSG00000152785	BMP3	bone morphogenetic protein 3 [Source:HGNC Symbol;Acc:HGNC:1070]	651	protein_coding
1336.67	-1.56536	0.0693496	1.89681e-114	1.14664e-112	ENSG00000162302	RPS6KA4	ribosomal protein S6 kinase A4 [Source:HGNC Symbol;Acc:HGNC:10433]	8986	protein_coding
604.103	-1.57059	0.0999813	3.03166e-57	7.02092e-56	ENSG00000103145	HCFC1R1	host cell factor C1 regulator 1 [Source:HGNC Symbol;Acc:HGNC:21198]	54985	protein_coding
345.185	-1.57505	0.109599	1.80706e-48	3.39189e-47	ENSG00000151413	NUBPL	nucleotide binding protein like [Source:HGNC Symbol;Acc:HGNC:20278]	80224	protein_coding
54.2626	-1.57629	0.323614	2.38054e-08	1.04306e-07	ENSG00000256043	CTSO	cathepsin O [Source:HGNC Symbol;Acc:HGNC:2542]	1519	protein_coding
98.8562	-1.58657	0.348923	1.13715e-07	4.74643e-07	ENSG00000114423	CBLB	Cbl proto-oncogene B [Source:HGNC Symbol;Acc:HGNC:1542]	868	protein_coding
115.889	-1.59237	0.209455	6.42452e-16	4.22095e-15	ENSG00000176428	VPS37D	VPS37D subunit of ESCRT-I [Source:HGNC Symbol;Acc:HGNC:18287]	155382	protein_coding
900.411	-1.59398	0.0821263	1.49131e-85	5.79241e-84	ENSG00000109452	INPP4B	inositol polyphosphate-4-phosphatase type II B [Source:HGNC Symbol;Acc:HGNC:6075]	8821	protein_coding
4775.81	-1.59425	0.0445608	5.81749e-282	1.83952e-279	ENSG00000198910	L1CAM	L1 cell adhesion molecule [Source:HGNC Symbol;Acc:HGNC:6470]	3897	protein_coding
2057.01	-1.59526	0.0590398	1.97868e-162	2.14045e-160	ENSG00000107404	DVL1	dishevelled segment polarity protein 1 [Source:HGNC Symbol;Acc:HGNC:3084]	1855	protein_coding
12.2632	-1.5998	1.17594	0.000949552	0.00267532	ENSG00000123096	SSPN	sarcospan [Source:HGNC Symbol;Acc:HGNC:11322]	8082	protein_coding
55.2522	-1.61288	0.296595	1.12282e-09	5.34617e-09	ENSG00000184719	RNLS	renalase, FAD dependent amine oxidase [Source:HGNC Symbol;Acc:HGNC:25641]	55328	protein_coding
1468.08	-1.61878	0.056372	5.55054e-183	7.36013e-181	ENSG00000132640	BTBD3	BTB domain containing 3 [Source:HGNC Symbol;Acc:HGNC:15854]	22903	protein_coding
13104.1	-1.62144	0.0404216	0	0	ENSG00000134294	SLC38A2	solute carrier family 38 member 2 [Source:HGNC Symbol;Acc:HGNC:13448]	54407	protein_coding
37.8302	-1.62307	0.365254	1.74796e-07	7.17331e-07	ENSG00000135205	CCDC146	coiled-coil domain containing 146 [Source:HGNC Symbol;Acc:HGNC:29296]	57639	protein_coding
2573.45	-1.62842	0.0495727	2.71268e-238	6.37195e-236	ENSG00000138771	SHROOM3	shroom family member 3 [Source:HGNC Symbol;Acc:HGNC:30422]	57619	protein_coding
306.448	-1.64	0.12187	6.34508e-43	1.05171e-41	ENSG00000184489	PTP4A3	protein tyrosine phosphatase 4A3 [Source:HGNC Symbol;Acc:HGNC:9636]	11156	protein_coding
9.93545	-1.6449	0.924235	0.000723415	0.00207317	ENSG00000185559	DLK1	delta like non-canonical Notch ligand 1 [Source:HGNC Symbol;Acc:HGNC:2907]	8788	protein_coding
337.196	-1.64756	0.110345	4.72373e-52	9.74946e-51	ENSG00000125458	NT5C	5', 3'-nucleotidase, cytosolic [Source:HGNC Symbol;Acc:HGNC:17144]	30833	protein_coding
517.544	-1.64892	0.101441	4.7272e-61	1.17295e-59	ENSG00000171798	KNDC1	kinase non-catalytic C-lobe domain containing 1 [Source:HGNC Symbol;Acc:HGNC:29374]	85442	protein_coding
62.7742	-1.6509	0.37581	2.12256e-07	8.64447e-07	ENSG00000173114	LRRN3	leucine rich repeat neuronal 3 [Source:HGNC Symbol;Acc:HGNC:17200]	54674	protein_coding
136.194	-1.65225	0.17117	1.05688e-23	9.78483e-23	ENSG00000163617	CCDC191	coiled-coil domain containing 191 [Source:HGNC Symbol;Acc:HGNC:29272]	57577	protein_coding
65.0701	-1.65569	1.17485	0.000800351	0.0022789	ENSG00000164176	EDIL3	EGF like repeats and discoidin domains 3 [Source:HGNC Symbol;Acc:HGNC:3173]	10085	protein_coding
266.802	-1.65649	0.138212	9.58099e-35	1.29129e-33	ENSG00000026297	RNASET2	ribonuclease T2 [Source:HGNC Symbol;Acc:HGNC:21686]	8635	protein_coding
50.4215	-1.65698	0.336516	1.64978e-08	7.30392e-08	ENSG00000104332	SFRP1	secreted frizzled related protein 1 [Source:HGNC Symbol;Acc:HGNC:10776]	6422	protein_coding
41.8107	-1.65738	0.444575	3.43951e-06	1.26842e-05	ENSG00000008323	PLEKHG6	pleckstrin homology and RhoGEF domain containing G6 [Source:HGNC Symbol;Acc:HGNC:25562]	55200	protein_coding
1544.43	-1.65739	0.0610624	7.21889e-164	7.94852e-162	ENSG00000170485	NPAS2	neuronal PAS domain protein 2 [Source:HGNC Symbol;Acc:HGNC:7895]	4862	protein_coding
2356.72	-1.66092	0.0449543	1.92214e-300	6.58441e-298	ENSG00000240184	PCDHGC3	protocadherin gamma subfamily C, 3 [Source:HGNC Symbol;Acc:HGNC:8716]	5098	protein_coding
92145.5	-1.66608	0.0222862	0	0	ENSG00000075624	ACTB	actin beta [Source:HGNC Symbol;Acc:HGNC:132]	60	protein_coding
1672.61	-1.66869	0.0765876	7.01469e-107	3.87048e-105	ENSG00000161243	FBXO27	F-box protein 27 [Source:HGNC Symbol;Acc:HGNC:18753]	126433	protein_coding
922.463	-1.67074	0.142412	1.97214e-33	2.5614e-32	ENSG00000171345	KRT19	keratin 19 [Source:HGNC Symbol;Acc:HGNC:6436]	3880	protein_coding
586.322	-1.67404	0.10187	2.55598e-62	6.50576e-61	ENSG00000102178	UBL4A	ubiquitin like 4A [Source:HGNC Symbol;Acc:HGNC:12505]	8266	protein_coding
136.079	-1.67726	0.178738	1.39507e-22	1.23503e-21	ENSG00000172828	CES3	carboxylesterase 3 [Source:HGNC Symbol;Acc:HGNC:1865]	23491	protein_coding
279.64	-1.68248	0.151226	2.11219e-30	2.50457e-29	ENSG00000167074	TEF	TEF transcription factor, PAR bZIP family member [Source:HGNC Symbol;Acc:HGNC:11722]	7008	protein_coding
4596.04	-1.68293	0.0444741	0	0	ENSG00000075213	SEMA3A	semaphorin 3A [Source:HGNC Symbol;Acc:HGNC:10723]	10371	protein_coding
19.7352	-1.68667	0.773819	0.000340679	0.00102121	ENSG00000157654	PALM2AKAP2	PALM2 and AKAP2 fusion [Source:HGNC Symbol;Acc:HGNC:33529]	445815	protein_coding
65.2757	-1.69077	0.278165	2.43125e-11	1.27747e-10	ENSG00000275183	LENG9	leukocyte receptor cluster member 9 [Source:HGNC Symbol;Acc:HGNC:16306]	94059	protein_coding
103.769	-1.69152	0.691086	0.000186878	0.000578025	ENSG00000139364	TMEM132B	transmembrane protein 132B [Source:HGNC Symbol;Acc:HGNC:29397]	114795	protein_coding
17.9785	-1.69719	0.664683	0.000141896	0.000444578	ENSG00000128591	FLNC	filamin C [Source:HGNC Symbol;Acc:HGNC:3756]	2318	protein_coding
110.504	-1.69859	0.214018	4.42048e-17	3.06083e-16	ENSG00000169598	DFFB	DNA fragmentation factor subunit beta [Source:HGNC Symbol;Acc:HGNC:2773]	1677	protein_coding
175.198	-1.70576	0.195677	6.17894e-20	4.89237e-19	ENSG00000167700	MFSD3	major facilitator superfamily domain containing 3 [Source:HGNC Symbol;Acc:HGNC:25157]	113655	protein_coding
422.657	-1.71126	0.0986271	4.58003e-69	1.34159e-67	ENSG00000102967	DHODH	dihydroorotate dehydrogenase (quinone) [Source:HGNC Symbol;Acc:HGNC:2867]	1723	protein_coding
388.052	-1.71884	0.0971936	1.30456e-71	4.02196e-70	ENSG00000167889	MGAT5B	alpha-1,6-mannosylglycoprotein 6-beta-N-acetylglucosaminyltransferase B [Source:HGNC Symbol;Acc:HGNC:24140]	146664	protein_coding
6.66829	-1.72023	0.875456	0.000449631	0.00132493	ENSG00000100078	PLA2G3	phospholipase A2 group III [Source:HGNC Symbol;Acc:HGNC:17934]	50487	protein_coding
494.043	-1.72032	0.0986888	1.12259e-69	3.33182e-68	ENSG00000119138	KLF9	Kruppel like factor 9 [Source:HGNC Symbol;Acc:HGNC:1123]	687	protein_coding
2042.76	-1.72082	0.048741	1.17819e-274	3.50107e-272	ENSG00000142453	CARM1	coactivator associated arginine methyltransferase 1 [Source:HGNC Symbol;Acc:HGNC:23393]	10498	protein_coding
320.463	-1.72377	0.111689	2.2878e-55	5.09264e-54	ENSG00000167644	C19orf33	chromosome 19 open reading frame 33 [Source:HGNC Symbol;Acc:HGNC:16668]	64073	protein_coding
129.492	-1.72394	0.205802	1.17011e-18	8.74266e-18	ENSG00000244242	IFITM10	interferon induced transmembrane protein 10 [Source:HGNC Symbol;Acc:HGNC:40022]	402778	protein_coding
11436.8	-1.72436	0.0444089	0	0	ENSG00000178209	PLEC	plectin [Source:HGNC Symbol;Acc:HGNC:9069]	5339	protein_coding
386.796	-1.72507	0.10687	3.07001e-60	7.51924e-59	ENSG00000263465	SRSF8	serine and arginine rich splicing factor 8 [Source:HGNC Symbol;Acc:HGNC:16988]	10929	protein_coding
2142.69	-1.73277	0.0545476	4.65053e-223	9.32527e-221	ENSG00000125398	SOX9	SRY-box transcription factor 9 [Source:HGNC Symbol;Acc:HGNC:11204]	6662	protein_coding
7033.7	-1.73389	0.0379578	0	0	ENSG00000189060	H1-0	H1.0 linker histone [Source:HGNC Symbol;Acc:HGNC:4714]	3005	protein_coding
175.931	-1.74441	0.198805	3.73742e-20	2.9909e-19	ENSG00000172350	ABCG4	ATP binding cassette subfamily G member 4 [Source:HGNC Symbol;Acc:HGNC:13884]	64137	protein_coding
211.468	-1.75293	0.489717	5.13572e-06	1.86715e-05	ENSG00000184226	PCDH9	protocadherin 9 [Source:HGNC Symbol;Acc:HGNC:8661]	5101	protein_coding
60.2191	-1.7535	0.265077	7.42505e-13	4.21573e-12	ENSG00000176714	CCDC121	coiled-coil domain containing 121 [Source:HGNC Symbol;Acc:HGNC:25833]	79635	protein_coding
195.8	-1.75779	0.146124	5.78805e-35	7.85671e-34	ENSG00000115041	KCNIP3	potassium voltage-gated channel interacting protein 3 [Source:HGNC Symbol;Acc:HGNC:15523]	30818	protein_coding
836.459	-1.76048	0.174484	1.38506e-25	1.37858e-24	ENSG00000153993	SEMA3D	semaphorin 3D [Source:HGNC Symbol;Acc:HGNC:10726]	223117	protein_coding
1500.44	-1.77065	0.0764621	3.0755e-120	1.94998e-118	ENSG00000130511	SSBP4	single stranded DNA binding protein 4 [Source:HGNC Symbol;Acc:HGNC:15676]	170463	protein_coding
11.635	-1.77274	1.25967	0.000527517	0.00153845	ENSG00000134321	RSAD2	radical S-adenosyl methionine domain containing 2 [Source:HGNC Symbol;Acc:HGNC:30908]	91543	protein_coding
5158.32	-1.77726	0.0393783	0	0	ENSG00000110092	CCND1	cyclin D1 [Source:HGNC Symbol;Acc:HGNC:1582]	595	protein_coding
514.677	-1.78771	0.102097	3.00106e-70	8.96402e-69	ENSG00000172915	NBEA	neurobeachin [Source:HGNC Symbol;Acc:HGNC:7648]	26960	protein_coding
860.787	-1.78816	0.0686246	2.86136e-151	2.66311e-149	ENSG00000008283	CYB561	cytochrome b561 [Source:HGNC Symbol;Acc:HGNC:2571]	1534	protein_coding
250.355	-1.79373	0.171024	2.25844e-27	2.40718e-26	ENSG00000122507	BBS9	Bardet-Biedl syndrome 9 [Source:HGNC Symbol;Acc:HGNC:30000]	27241	protein_coding
213.77	-1.79527	0.248754	1.09009e-14	6.75529e-14	ENSG00000021300	PLEKHB1	pleckstrin homology domain containing B1 [Source:HGNC Symbol;Acc:HGNC:19079]	58473	protein_coding
36.0083	-1.80477	0.464912	1.50076e-06	5.69895e-06	ENSG00000138400	MDH1B	malate dehydrogenase 1B [Source:HGNC Symbol;Acc:HGNC:17836]	130752	protein_coding
342.583	-1.80567	0.126287	5.53929e-48	1.03188e-46	ENSG00000187961	KLHL17	kelch like family member 17 [Source:HGNC Symbol;Acc:HGNC:24023]	339451	protein_coding
144.41	-1.81018	0.199766	2.86925e-21	2.41279e-20	ENSG00000103024	NME3	NME/NM23 nucleoside diphosphate kinase 3 [Source:HGNC Symbol;Acc:HGNC:7851]	4832	protein_coding
108.5	-1.81187	0.29387	1.33744e-11	7.13842e-11	ENSG00000183161	FANCF	FA complementation group F [Source:HGNC Symbol;Acc:HGNC:3587]	2188	protein_coding
405.133	-1.81487	0.114676	5.17515e-58	1.22849e-56	ENSG00000107819	SFXN3	sideroflexin 3 [Source:HGNC Symbol;Acc:HGNC:16087]	81855	protein_coding
259.748	-1.82043	0.193726	1.27194e-22	1.12765e-21	ENSG00000019549	SNAI2	snail family transcriptional repressor 2 [Source:HGNC Symbol;Acc:HGNC:11094]	6591	protein_coding
5.19445	-1.8219	1.39874	0.000385525	0.00114686	ENSG00000131152	ENSG00000131152	novel protein	NA	protein_coding
188.431	-1.82553	0.156724	5.64684e-33	7.19389e-32	ENSG00000125652	ALKBH7	alkB homolog 7 [Source:HGNC Symbol;Acc:HGNC:21306]	84266	protein_coding
114.964	-1.82916	0.227814	2.10496e-17	1.48122e-16	ENSG00000188747	NOXA1	NADPH oxidase activator 1 [Source:HGNC Symbol;Acc:HGNC:10668]	10811	protein_coding
18282.4	-1.83408	0.0358414	0	0	ENSG00000181104	F2R	coagulation factor II thrombin receptor [Source:HGNC Symbol;Acc:HGNC:3537]	2149	protein_coding
1841.55	-1.83952	0.0639039	8.75366e-184	1.18627e-181	ENSG00000166510	CCDC68	coiled-coil domain containing 68 [Source:HGNC Symbol;Acc:HGNC:24350]	80323	protein_coding
44385.8	-1.84464	0.0307739	0	0	ENSG00000205542	TMSB4X	thymosin beta 4 X-linked [Source:HGNC Symbol;Acc:HGNC:11881]	7114	protein_coding
572.989	-1.84502	0.102447	4.30319e-74	1.38556e-72	ENSG00000198691	ABCA4	ATP binding cassette subfamily A member 4 [Source:HGNC Symbol;Acc:HGNC:34]	24	protein_coding
4165.74	-1.84553	0.0628792	6.42995e-191	9.55351e-189	ENSG00000196154	S100A4	S100 calcium binding protein A4 [Source:HGNC Symbol;Acc:HGNC:10494]	6275	protein_coding
666.994	-1.84734	0.0767465	1.3676e-129	1.00091e-127	ENSG00000142327	RNPEPL1	arginyl aminopeptidase like 1 [Source:HGNC Symbol;Acc:HGNC:10079]	57140	protein_coding
1407.41	-1.85817	0.0778487	1.75065e-127	1.23014e-125	ENSG00000162426	SLC45A1	solute carrier family 45 member 1 [Source:HGNC Symbol;Acc:HGNC:17939]	50651	protein_coding
55.7673	-1.86185	0.915044	0.000266593	0.000811059	ENSG00000157570	TSPAN18	tetraspanin 18 [Source:HGNC Symbol;Acc:HGNC:20660]	90139	protein_coding
299.003	-1.86346	0.529072	5.22655e-06	1.89933e-05	ENSG00000172137	CALB2	calbindin 2 [Source:HGNC Symbol;Acc:HGNC:1435]	794	protein_coding
23.4548	-1.86466	0.562937	1.06617e-05	3.75657e-05	ENSG00000169330	MINAR1	membrane integral NOTCH2 associated receptor 1 [Source:HGNC Symbol;Acc:HGNC:29172]	23251	protein_coding
72.6755	-1.87068	0.312879	4.10928e-11	2.13147e-10	ENSG00000141837	CACNA1A	calcium voltage-gated channel subunit alpha1 A [Source:HGNC Symbol;Acc:HGNC:1388]	773	protein_coding
176.445	-1.8773	0.164825	1.16171e-31	1.42834e-30	ENSG00000184178	SCFD2	sec1 family domain containing 2 [Source:HGNC Symbol;Acc:HGNC:30676]	152579	protein_coding
9.46893	-1.8782	0.924656	0.000255675	0.000778996	ENSG00000181722	ZBTB20	zinc finger and BTB domain containing 20 [Source:HGNC Symbol;Acc:HGNC:13503]	26137	protein_coding
197.458	-1.88298	0.208242	3.50313e-21	2.93882e-20	ENSG00000130054	NALF2	NALCN channel auxiliary factor 2 [Source:HGNC Symbol;Acc:HGNC:30701]	27112	protein_coding
1930.12	-1.88334	0.055573	2.70185e-253	7.16543e-251	ENSG00000188042	ARL4C	ADP ribosylation factor like GTPase 4C [Source:HGNC Symbol;Acc:HGNC:698]	10123	protein_coding
44.9664	-1.88533	1.21135	0.000381782	0.00113668	ENSG00000158458	NRG2	neuregulin 2 [Source:HGNC Symbol;Acc:HGNC:7998]	9542	protein_coding
1602.09	-1.88721	0.0666821	9.34307e-178	1.16973e-175	ENSG00000173457	PPP1R14B	protein phosphatase 1 regulatory inhibitor subunit 14B [Source:HGNC Symbol;Acc:HGNC:9057]	26472	protein_coding
1598	-1.88794	0.0802782	7.56735e-124	5.05802e-122	ENSG00000123358	NR4A1	nuclear receptor subfamily 4 group A member 1 [Source:HGNC Symbol;Acc:HGNC:7980]	3164	protein_coding
330.628	-1.89273	0.13784	1.7207e-44	2.94718e-43	ENSG00000169750	RAC3	Rac family small GTPase 3 [Source:HGNC Symbol;Acc:HGNC:9803]	5881	protein_coding
77.8126	-1.8973	0.271083	5.17787e-14	3.09368e-13	ENSG00000187554	TLR5	toll like receptor 5 [Source:HGNC Symbol;Acc:HGNC:11851]	7100	protein_coding
163.696	-1.90052	0.542069	5.17973e-06	1.88287e-05	ENSG00000158813	EDA	ectodysplasin A [Source:HGNC Symbol;Acc:HGNC:3157]	1896	protein_coding
392.416	-1.90255	0.120612	1.26666e-57	2.96967e-56	ENSG00000185924	RTN4RL1	reticulon 4 receptor like 1 [Source:HGNC Symbol;Acc:HGNC:21329]	146760	protein_coding
75.9514	-1.90336	0.251597	8.14167e-16	5.3236e-15	ENSG00000153832	FBXO36	F-box protein 36 [Source:HGNC Symbol;Acc:HGNC:27020]	130888	protein_coding
3036.59	-1.91645	0.0511281	0	0	ENSG00000196535	MYO18A	myosin XVIIIA [Source:HGNC Symbol;Acc:HGNC:31104]	399687	protein_coding
184.9	-1.91903	0.170752	6.61264e-31	7.96747e-30	ENSG00000103253	HAGHL	hydroxyacylglutathione hydrolase like [Source:HGNC Symbol;Acc:HGNC:14177]	84264	protein_coding
490.839	-1.9198	0.101238	9.67342e-82	3.4932e-80	ENSG00000177542	SLC25A22	solute carrier family 25 member 22 [Source:HGNC Symbol;Acc:HGNC:19954]	79751	protein_coding
505.17	-1.92246	0.115579	1.10711e-63	2.91418e-62	ENSG00000067836	ROGDI	rogdi atypical leucine zipper [Source:HGNC Symbol;Acc:HGNC:29478]	79641	protein_coding
2799.45	-1.9354	0.0402241	0	0	ENSG00000197971	MBP	myelin basic protein [Source:HGNC Symbol;Acc:HGNC:6925]	4155	protein_coding
1648.12	-1.93692	0.0660835	2.27826e-190	3.34471e-188	ENSG00000164056	SPRY1	sprouty RTK signaling antagonist 1 [Source:HGNC Symbol;Acc:HGNC:11269]	10252	protein_coding
213.219	-1.94102	0.188372	1.6584e-26	1.70571e-25	ENSG00000026950	BTN3A1	butyrophilin subfamily 3 member A1 [Source:HGNC Symbol;Acc:HGNC:1138]	11119	protein_coding
8.17219	-1.94572	1.16403	0.000306611	0.000924819	ENSG00000168454	TXNDC2	thioredoxin domain containing 2 [Source:HGNC Symbol;Acc:HGNC:16470]	84203	protein_coding
47.4442	-1.94878	0.31085	6.66673e-12	3.61778e-11	ENSG00000142065	ZFP14	ZFP14 zinc finger protein [Source:HGNC Symbol;Acc:HGNC:29312]	57677	protein_coding
83.7962	-1.95416	0.257846	7.33486e-16	4.80624e-15	ENSG00000171346	KRT15	keratin 15 [Source:HGNC Symbol;Acc:HGNC:6421]	3866	protein_coding
564.413	-1.95461	0.099159	4.95105e-88	2.00843e-86	ENSG00000160948	VPS28	VPS28 subunit of ESCRT-I [Source:HGNC Symbol;Acc:HGNC:18178]	51160	protein_coding
318.514	-1.9559	0.125022	1.01408e-56	2.33314e-55	ENSG00000004660	CAMKK1	calcium/calmodulin dependent protein kinase kinase 1 [Source:HGNC Symbol;Acc:HGNC:1469]	84254	protein_coding
70.6815	-1.95928	0.290605	3.02388e-13	1.74663e-12	ENSG00000184985	SORCS2	sortilin related VPS10 domain containing receptor 2 [Source:HGNC Symbol;Acc:HGNC:16698]	57537	protein_coding
13.3841	-1.9708	0.794166	8.45304e-05	0.000271466	ENSG00000091972	CD200	CD200 molecule [Source:HGNC Symbol;Acc:HGNC:7203]	4345	protein_coding
71.9078	-1.97517	0.312054	4.50342e-12	2.46608e-11	ENSG00000168453	HR	HR lysine demethylase and nuclear receptor corepressor [Source:HGNC Symbol;Acc:HGNC:5172]	55806	protein_coding
351.146	-1.98602	0.120951	3.95038e-62	1.00342e-60	ENSG00000186205	MTARC1	mitochondrial amidoxime reducing component 1 [Source:HGNC Symbol;Acc:HGNC:26189]	64757	protein_coding
1194.19	-1.99054	0.0617623	2.14074e-229	4.55166e-227	ENSG00000145675	PIK3R1	phosphoinositide-3-kinase regulatory subunit 1 [Source:HGNC Symbol;Acc:HGNC:8979]	5295	protein_coding
105.472	-1.99391	0.188606	1.01691e-27	1.10198e-26	ENSG00000184898	RBM43	RNA binding motif protein 43 [Source:HGNC Symbol;Acc:HGNC:24790]	375287	protein_coding
2772.89	-2.00245	0.0473318	0	0	ENSG00000119669	IRF2BPL	interferon regulatory factor 2 binding protein like [Source:HGNC Symbol;Acc:HGNC:14282]	64207	protein_coding
94.876	-2.00527	0.248096	1.38579e-17	9.8499e-17	ENSG00000134864	GGACT	gamma-glutamylamine cyclotransferase [Source:HGNC Symbol;Acc:HGNC:25100]	87769	protein_coding
54554.5	-2.00664	0.0294711	0	0	ENSG00000099194	SCD	stearoyl-CoA desaturase [Source:HGNC Symbol;Acc:HGNC:10571]	6319	protein_coding
125.865	-2.012	0.244259	3.90312e-18	2.83721e-17	ENSG00000187486	KCNJ11	potassium inwardly rectifying channel subfamily J member 11 [Source:HGNC Symbol;Acc:HGNC:6257]	3767	protein_coding
39.5089	-2.0205	0.705907	2.93929e-05	9.9199e-05	ENSG00000121075	TBX4	T-box transcription factor 4 [Source:HGNC Symbol;Acc:HGNC:11603]	9496	protein_coding
32.793	-2.02211	0.38188	1.78001e-09	8.38468e-09	ENSG00000198939	ZFP2	ZFP2 zinc finger protein [Source:HGNC Symbol;Acc:HGNC:26138]	80108	protein_coding
616.805	-2.03082	0.100603	3.90269e-92	1.71274e-90	ENSG00000140323	DISP2	dispatched RND transporter family member 2 [Source:HGNC Symbol;Acc:HGNC:19712]	85455	protein_coding
43.1103	-2.03473	0.326313	7.90262e-12	4.27435e-11	ENSG00000130283	GDF1	growth differentiation factor 1 [Source:HGNC Symbol;Acc:HGNC:4214]	2657	protein_coding
84.2444	-2.04244	0.324172	5.23691e-12	2.85569e-11	ENSG00000171227	TMEM37	transmembrane protein 37 [Source:HGNC Symbol;Acc:HGNC:18216]	140738	protein_coding
5.07168	-2.04728	1.37803	0.000224948	0.000689894	ENSG00000156222	SLC28A1	solute carrier family 28 member 1 [Source:HGNC Symbol;Acc:HGNC:11001]	9154	protein_coding
317.88	-2.05862	0.132618	7.06239e-56	1.5864e-54	ENSG00000131188	PRR7	proline rich 7, synaptic [Source:HGNC Symbol;Acc:HGNC:28130]	80758	protein_coding
16.456	-2.06767	0.811565	5.69319e-05	0.000186576	ENSG00000121858	TNFSF10	TNF superfamily member 10 [Source:HGNC Symbol;Acc:HGNC:11925]	8743	protein_coding
282.547	-2.07778	0.122303	2.95373e-66	8.20393e-65	ENSG00000173950	XXYLT1	xyloside xylosyltransferase 1 [Source:HGNC Symbol;Acc:HGNC:26639]	152002	protein_coding
70.3223	-2.08035	0.321335	1.68919e-12	9.41946e-12	ENSG00000243566	UPK3B	uroplakin 3B [Source:HGNC Symbol;Acc:HGNC:21444]	105375355	protein_coding
25.6493	-2.08225	0.463889	8.18155e-08	3.45058e-07	ENSG00000185269	NOTUM	notum, palmitoleoyl-protein carboxylesterase [Source:HGNC Symbol;Acc:HGNC:27106]	147111	protein_coding
135.153	-2.0862	0.235053	1.59892e-20	1.30453e-19	ENSG00000153234	NR4A2	nuclear receptor subfamily 4 group A member 2 [Source:HGNC Symbol;Acc:HGNC:7981]	4929	protein_coding
277.474	-2.08958	0.166912	1.60135e-37	2.32739e-36	ENSG00000130518	IQCN	IQ motif containing N [Source:HGNC Symbol;Acc:HGNC:29350]	80726	protein_coding
87.6857	-2.09212	0.250272	1.3852e-18	1.03092e-17	ENSG00000137868	STRA6	signaling receptor and transporter of retinol STRA6 [Source:HGNC Symbol;Acc:HGNC:30650]	64220	protein_coding
365.578	-2.09253	0.11152	4.53838e-80	1.61289e-78	ENSG00000197442	MAP3K5	mitogen-activated protein kinase kinase kinase 5 [Source:HGNC Symbol;Acc:HGNC:6857]	4217	protein_coding
74.0469	-2.11146	0.277174	5.21968e-16	3.44404e-15	ENSG00000003137	CYP26B1	cytochrome P450 family 26 subfamily B member 1 [Source:HGNC Symbol;Acc:HGNC:20581]	56603	protein_coding
791.672	-2.13215	0.0860198	3.89733e-137	3.01328e-135	ENSG00000162073	PAQR4	progestin and adipoQ receptor family member 4 [Source:HGNC Symbol;Acc:HGNC:26386]	124222	protein_coding
946.576	-2.13788	0.0731306	2.29438e-189	3.30928e-187	ENSG00000132470	ITGB4	integrin subunit beta 4 [Source:HGNC Symbol;Acc:HGNC:6158]	3691	protein_coding
84.7753	-2.13897	0.219625	4.8919e-24	4.58238e-23	ENSG00000169570	DTWD2	DTW domain containing 2 [Source:HGNC Symbol;Acc:HGNC:19334]	285605	protein_coding
89.7063	-2.16032	0.266048	9.64488e-18	6.89511e-17	ENSG00000065618	COL17A1	collagen type XVII alpha 1 chain [Source:HGNC Symbol;Acc:HGNC:2194]	1308	protein_coding
345.188	-2.1625	0.165109	9.2376e-41	1.442e-39	ENSG00000205116	TMEM88B	transmembrane protein 88B [Source:HGNC Symbol;Acc:HGNC:37099]	643965	protein_coding
19.9546	-2.16996	0.739203	1.69992e-05	5.87129e-05	ENSG00000267001	ENSG00000267001	novel protein	NA	protein_coding
883.145	-2.18011	0.0893925	7.00148e-133	5.23287e-131	ENSG00000115266	APC2	APC regulator of WNT signaling pathway 2 [Source:HGNC Symbol;Acc:HGNC:24036]	10297	protein_coding
40.7581	-2.19134	0.693378	8.62142e-06	3.06617e-05	ENSG00000143365	RORC	RAR related orphan receptor C [Source:HGNC Symbol;Acc:HGNC:10260]	6097	protein_coding
237.025	-2.19465	0.138489	4.14183e-58	9.85094e-57	ENSG00000099377	HSD3B7	hydroxy-delta-5-steroid dehydrogenase, 3 beta- and steroid delta-isomerase 7 [Source:HGNC Symbol;Acc:HGNC:18324]	80270	protein_coding
2829.38	-2.20022	0.0563224	0	0	ENSG00000145681	HAPLN1	hyaluronan and proteoglycan link protein 1 [Source:HGNC Symbol;Acc:HGNC:2380]	1404	protein_coding
69.7831	-2.2049	0.298885	2.95241e-15	1.87966e-14	ENSG00000162105	SHANK2	SH3 and multiple ankyrin repeat domains 2 [Source:HGNC Symbol;Acc:HGNC:14295]	22941	protein_coding
81.1928	-2.20646	0.272507	1.11958e-17	7.98999e-17	ENSG00000100033	PRODH	proline dehydrogenase 1 [Source:HGNC Symbol;Acc:HGNC:9453]	5625	protein_coding
456.341	-2.22089	0.173777	5.45371e-39	8.16699e-38	ENSG00000197766	CFD	complement factor D [Source:HGNC Symbol;Acc:HGNC:2771]	1675	protein_coding
20.8056	-2.22713	0.469949	2.12762e-08	9.34728e-08	ENSG00000180530	NRIP1	nuclear receptor interacting protein 1 [Source:HGNC Symbol;Acc:HGNC:8001]	8204	protein_coding
128.264	-2.22886	0.22713	2.21407e-24	2.10354e-23	ENSG00000184508	HDDC3	HD domain containing 3 [Source:HGNC Symbol;Acc:HGNC:30522]	374659	protein_coding
9.91301	-2.23469	1.18874	0.000114838	0.000363778	ENSG00000162148	PPP1R32	protein phosphatase 1 regulatory subunit 32 [Source:HGNC Symbol;Acc:HGNC:28869]	220004	protein_coding
3720.02	-2.24225	0.0532765	0	0	ENSG00000101187	SLCO4A1	solute carrier organic anion transporter family member 4A1 [Source:HGNC Symbol;Acc:HGNC:10953]	28231	protein_coding
10.4547	-2.25554	0.720239	8.07806e-06	2.88207e-05	ENSG00000101871	MID1	midline 1 [Source:HGNC Symbol;Acc:HGNC:7095]	4281	protein_coding
28.2038	-2.26215	1.32547	0.000121376	0.000383307	ENSG00000070915	SLC12A3	solute carrier family 12 member 3 [Source:HGNC Symbol;Acc:HGNC:10912]	6559	protein_coding
336.92	-2.28141	0.112842	1.84937e-92	8.17435e-91	ENSG00000167767	KRT80	keratin 80 [Source:HGNC Symbol;Acc:HGNC:27056]	144501	protein_coding
1772.01	-2.30171	0.0681859	2.38117e-251	6.24779e-249	ENSG00000188483	IER5L	immediate early response 5 like [Source:HGNC Symbol;Acc:HGNC:23679]	389792	protein_coding
42.1978	-2.31402	0.589699	5.28273e-07	2.08436e-06	ENSG00000155792	DEPTOR	DEP domain containing MTOR interacting protein [Source:HGNC Symbol;Acc:HGNC:22953]	64798	protein_coding
88.3657	-2.31474	0.390195	3.60823e-11	1.8775e-10	ENSG00000038427	VCAN	versican [Source:HGNC Symbol;Acc:HGNC:2464]	1462	protein_coding
564.789	-2.34572	0.0827194	1.71111e-178	2.15321e-176	ENSG00000187720	THSD4	thrombospondin type 1 domain containing 4 [Source:HGNC Symbol;Acc:HGNC:25835]	79875	protein_coding
4908.54	-2.35191	0.0849543	2.694e-170	3.19446e-168	ENSG00000164220	F2RL2	coagulation factor II thrombin receptor like 2 [Source:HGNC Symbol;Acc:HGNC:3539]	2151	protein_coding
72.5727	-2.37967	0.950441	2.86547e-05	9.68269e-05	ENSG00000151623	NR3C2	nuclear receptor subfamily 3 group C member 2 [Source:HGNC Symbol;Acc:HGNC:7979]	4306	protein_coding
49.2025	-2.38667	0.493283	9.94594e-09	4.46825e-08	ENSG00000124191	TOX2	TOX high mobility group box family member 2 [Source:HGNC Symbol;Acc:HGNC:16095]	84969	protein_coding
143.978	-2.39751	0.22194	6.11952e-29	6.95218e-28	ENSG00000174791	RIN1	Ras and Rab interactor 1 [Source:HGNC Symbol;Acc:HGNC:18749]	9610	protein_coding
195.045	-2.39764	0.149644	1.88227e-59	4.55141e-58	ENSG00000164741	DLC1	DLC1 Rho GTPase activating protein [Source:HGNC Symbol;Acc:HGNC:2897]	10395	protein_coding
139.269	-2.42265	0.228716	5.53156e-28	6.06357e-27	ENSG00000277196	ENSG00000277196	NA	102724788	protein_coding
59.3664	-2.42447	0.335984	6.71849e-15	4.20464e-14	ENSG00000171435	KSR2	kinase suppressor of ras 2 [Source:HGNC Symbol;Acc:HGNC:18610]	283455	protein_coding
5080.94	-2.45238	0.0411191	0	0	ENSG00000117318	ID3	inhibitor of DNA binding 3, HLH protein [Source:HGNC Symbol;Acc:HGNC:5362]	3399	protein_coding
147.714	-2.467	0.17006	1.91725e-49	3.67993e-48	ENSG00000144476	ACKR3	atypical chemokine receptor 3 [Source:HGNC Symbol;Acc:HGNC:23692]	57007	protein_coding
49.3635	-2.46903	0.85313	9.25578e-06	3.28042e-05	ENSG00000143341	HMCN1	hemicentin 1 [Source:HGNC Symbol;Acc:HGNC:19194]	83872	protein_coding
126.782	-2.47085	0.184228	8.67373e-43	1.43384e-41	ENSG00000175395	ZNF25	zinc finger protein 25 [Source:HGNC Symbol;Acc:HGNC:13043]	219749	protein_coding
832.174	-2.47564	0.0861689	3.03177e-183	4.06388e-181	ENSG00000111319	SCNN1A	sodium channel epithelial 1 subunit alpha [Source:HGNC Symbol;Acc:HGNC:10599]	6337	protein_coding
237.36	-2.47575	0.159693	5.71718e-56	1.28893e-54	ENSG00000065057	NTHL1	nth like DNA glycosylase 1 [Source:HGNC Symbol;Acc:HGNC:8028]	4913	protein_coding
9918.78	-2.50001	0.0336943	0	0	ENSG00000118515	SGK1	serum/glucocorticoid regulated kinase 1 [Source:HGNC Symbol;Acc:HGNC:10810]	6446	protein_coding
456.739	-2.50284	0.100024	6.01205e-140	4.83001e-138	ENSG00000142408	CACNG8	calcium voltage-gated channel auxiliary subunit gamma 8 [Source:HGNC Symbol;Acc:HGNC:13628]	59283	protein_coding
199.125	-2.51564	0.28421	1.04681e-20	8.60328e-20	ENSG00000167619	TMEM145	transmembrane protein 145 [Source:HGNC Symbol;Acc:HGNC:26912]	284339	protein_coding
236.01	-2.5208	0.432663	4.29683e-11	2.22547e-10	ENSG00000060566	CREB3L3	cAMP responsive element binding protein 3 like 3 [Source:HGNC Symbol;Acc:HGNC:18855]	84699	protein_coding
4794.92	-2.54996	0.033981	0	0	ENSG00000125968	ID1	inhibitor of DNA binding 1, HLH protein [Source:HGNC Symbol;Acc:HGNC:5360]	3397	protein_coding
2044.06	-2.56754	0.0676974	0	0	ENSG00000137203	TFAP2A	transcription factor AP-2 alpha [Source:HGNC Symbol;Acc:HGNC:11742]	7020	protein_coding
102.981	-2.57307	1.35471	4.79582e-05	0.000158537	ENSG00000107317	PTGDS	prostaglandin D2 synthase [Source:HGNC Symbol;Acc:HGNC:9592]	5730	protein_coding
1113.94	-2.57692	0.469729	2.45905e-10	1.21665e-09	ENSG00000163286	ALPG	alkaline phosphatase, germ cell [Source:HGNC Symbol;Acc:HGNC:441]	251	protein_coding
402.166	-2.61685	0.205312	3.49931e-39	5.26262e-38	ENSG00000205426	KRT81	keratin 81 [Source:HGNC Symbol;Acc:HGNC:6458]	3887	protein_coding
38.651	-2.62319	0.429154	6.0204e-12	3.27641e-11	ENSG00000183778	B3GALT5	beta-1,3-galactosyltransferase 5 [Source:HGNC Symbol;Acc:HGNC:920]	10317	protein_coding
351.602	-2.63271	0.137958	3.78797e-83	1.40915e-81	ENSG00000105516	DBP	D-box binding PAR bZIP transcription factor [Source:HGNC Symbol;Acc:HGNC:2697]	1628	protein_coding
17.2025	-2.64772	0.690311	3.34164e-07	1.34166e-06	ENSG00000185345	PRKN	parkin RBR E3 ubiquitin protein ligase [Source:HGNC Symbol;Acc:HGNC:8607]	5071	protein_coding
421.296	-2.64821	0.161161	1.13894e-62	2.91397e-61	ENSG00000187867	PALM3	paralemmin 3 [Source:HGNC Symbol;Acc:HGNC:33274]	342979	protein_coding
69.2432	-2.67335	0.310704	5.58535e-20	4.43662e-19	ENSG00000151632	AKR1C2	aldo-keto reductase family 1 member C2 [Source:HGNC Symbol;Acc:HGNC:385]	1646	protein_coding
48.3602	-2.67893	0.324359	1.01656e-18	7.63935e-18	ENSG00000167614	TTYH1	tweety family member 1 [Source:HGNC Symbol;Acc:HGNC:13476]	57348	protein_coding
140.096	-2.70791	0.195189	7.14504e-46	1.28071e-44	ENSG00000187634	SAMD11	sterile alpha motif domain containing 11 [Source:HGNC Symbol;Acc:HGNC:28706]	148398	protein_coding
25.3549	-2.72895	0.629301	3.91816e-08	1.69213e-07	ENSG00000176472	ZNF575	zinc finger protein 575 [Source:HGNC Symbol;Acc:HGNC:27606]	284346	protein_coding
1074.78	-2.74103	0.0880334	5.76668e-215	1.08572e-212	ENSG00000174307	PHLDA3	pleckstrin homology like domain family A member 3 [Source:HGNC Symbol;Acc:HGNC:8934]	23612	protein_coding
97.3871	-2.75948	0.253567	8.24e-30	9.58187e-29	ENSG00000165029	ABCA1	ATP binding cassette subfamily A member 1 [Source:HGNC Symbol;Acc:HGNC:29]	19	protein_coding
236.851	-2.77728	0.295604	2.96689e-23	2.69523e-22	ENSG00000186648	CARMIL3	capping protein regulator and myosin 1 linker 3 [Source:HGNC Symbol;Acc:HGNC:20272]	90668	protein_coding
154.245	-2.79532	0.18414	2.62482e-54	5.69883e-53	ENSG00000142765	SYTL1	synaptotagmin like 1 [Source:HGNC Symbol;Acc:HGNC:15584]	84958	protein_coding
10.107	-2.91275	1.44107	1.95588e-05	6.70928e-05	ENSG00000147614	ATP6V0D2	ATPase H+ transporting V0 subunit d2 [Source:HGNC Symbol;Acc:HGNC:18266]	245972	protein_coding
21.0862	-2.91891	1.42074	1.85821e-05	6.39113e-05	ENSG00000271503	CCL5	C-C motif chemokine ligand 5 [Source:HGNC Symbol;Acc:HGNC:10632]	6352	protein_coding
5087.98	-2.93111	0.0469815	0	0	ENSG00000175745	NR2F1	nuclear receptor subfamily 2 group F member 1 [Source:HGNC Symbol;Acc:HGNC:7975]	7025	protein_coding
66.4867	-2.94613	0.831995	4.6346e-07	1.83775e-06	ENSG00000127863	TNFRSF19	TNF receptor superfamily member 19 [Source:HGNC Symbol;Acc:HGNC:11915]	55504	protein_coding
203.778	-2.9627	0.238927	6.62494e-38	9.68568e-37	ENSG00000135114	OASL	2'-5'-oligoadenylate synthetase like [Source:HGNC Symbol;Acc:HGNC:8090]	8638	protein_coding
3888.93	-2.96872	0.0442335	0	0	ENSG00000136158	SPRY2	sprouty RTK signaling antagonist 2 [Source:HGNC Symbol;Acc:HGNC:11270]	10253	protein_coding
237.407	-2.99703	0.202084	2.03527e-52	4.21832e-51	ENSG00000170442	KRT86	keratin 86 [Source:HGNC Symbol;Acc:HGNC:6463]	3892	protein_coding
312.008	-3.00181	0.602822	9.9635e-10	4.75871e-09	ENSG00000103522	IL21R	interleukin 21 receptor [Source:HGNC Symbol;Acc:HGNC:6006]	50615	protein_coding
23.0543	-3.04539	1.00307	1.80922e-06	6.83034e-06	ENSG00000007237	GAS7	growth arrest specific 7 [Source:HGNC Symbol;Acc:HGNC:4169]	8522	protein_coding
467.892	-3.19057	0.117101	1.58949e-166	1.8234e-164	ENSG00000071575	TRIB2	tribbles pseudokinase 2 [Source:HGNC Symbol;Acc:HGNC:30809]	28951	protein_coding
109.321	-3.21934	1.02162	9.45677e-07	3.65468e-06	ENSG00000250264	ENSG00000250264	novel protein, TAP2-HLA-DOB readthrough	NA	protein_coding
89.4105	-3.2728	0.335544	1.26963e-25	1.26778e-24	ENSG00000254221	PCDHGB1	protocadherin gamma subfamily B, 1 [Source:HGNC Symbol;Acc:HGNC:8708]	56104	protein_coding
33.4875	-3.41462	0.5937	5.21445e-12	2.84408e-11	ENSG00000253846	PCDHGA10	protocadherin gamma subfamily A, 10 [Source:HGNC Symbol;Acc:HGNC:8697]	56106	protein_coding
85.6643	-3.47987	0.960239	1.33038e-07	5.52027e-07	ENSG00000115267	IFIH1	interferon induced with helicase C domain 1 [Source:HGNC Symbol;Acc:HGNC:18873]	64135	protein_coding
23.5928	-3.54965	0.641375	1.47858e-11	7.86961e-11	ENSG00000136383	ALPK3	alpha kinase 3 [Source:HGNC Symbol;Acc:HGNC:17574]	57538	protein_coding
75.3325	-3.65497	0.422123	1.53025e-21	1.3037e-20	ENSG00000254122	PCDHGB7	protocadherin gamma subfamily B, 7 [Source:HGNC Symbol;Acc:HGNC:8714]	56099	protein_coding
27.394	-3.66187	0.542527	5.52338e-15	3.47433e-14	ENSG00000182621	PLCB1	phospholipase C beta 1 [Source:HGNC Symbol;Acc:HGNC:15917]	23236	protein_coding
17.7204	-3.72043	0.776802	6.68919e-10	3.23368e-09	ENSG00000262576	PCDHGA4	protocadherin gamma subfamily A, 4 [Source:HGNC Symbol;Acc:HGNC:8702]	56111	protein_coding
18.488	-4.02895	0.669539	6.22614e-13	3.54318e-12	ENSG00000174015	CBY2	chibby family member 2 [Source:HGNC Symbol;Acc:HGNC:30720]	220082	protein_coding
75.797	-4.29968	0.498699	3.41131e-21	2.86276e-20	ENSG00000204967	PCDHA4	protocadherin alpha 4 [Source:HGNC Symbol;Acc:HGNC:8670]	56144	protein_coding
84.6774	-4.3235	0.643378	8.24909e-15	5.14166e-14	ENSG00000163520	FBLN2	fibulin 2 [Source:HGNC Symbol;Acc:HGNC:3601]	2199	protein_coding
180.733	-4.92398	0.388968	3.32498e-39	5.00349e-38	ENSG00000163435	ELF3	E74 like ETS transcription factor 3 [Source:HGNC Symbol;Acc:HGNC:3318]	1999	protein_coding
1173.2	1.87912	0.0701018	7.79603e-160	8.11313e-158	ENSG00000086619	ERO1B	endoplasmic reticulum oxidoreductase 1 beta [Source:HGNC Symbol;Acc:HGNC:14355]	56605	retained_intron
30.0245	1.63847	0.360301	1.05716e-07	4.42379e-07	ENSG00000249492	ENSG00000249492	novel transcript	NA	retained_intron
1342.5	1.58109	0.0570764	1.5556e-170	1.85349e-168	ENSG00000185022	MAFF	MAF bZIP transcription factor F [Source:HGNC Symbol;Acc:HGNC:6780]	23764	retained_intron
1539.03	1.50571	0.0568345	2.81866e-156	2.81455e-154	ENSG00000090020	SLC9A1	solute carrier family 9 member A1 [Source:HGNC Symbol;Acc:HGNC:11071]	6548	retained_intron
282.794	-1.50442	0.110052	3.70504e-44	6.30215e-43	ENSG00000104835	SARS2	seryl-tRNA synthetase 2, mitochondrial [Source:HGNC Symbol;Acc:HGNC:17697]	54938	retained_intron
136.795	-1.50906	1.13077	0.0013152	0.00362924	ENSG00000196611	MMP1	matrix metallopeptidase 1 [Source:HGNC Symbol;Acc:HGNC:7155]	4312	retained_intron
397.293	-1.55459	0.10572	1.39515e-50	2.76164e-49	ENSG00000073282	TP63	tumor protein p63 [Source:HGNC Symbol;Acc:HGNC:15979]	8626	retained_intron
79571.6	-1.57319	0.0202668	0	0	ENSG00000067225	PKM	pyruvate kinase M1/2 [Source:HGNC Symbol;Acc:HGNC:9021]	5315	retained_intron
45.3748	-1.61568	0.454285	7.08583e-06	2.54277e-05	ENSG00000187595	ZNF385C	zinc finger protein 385C [Source:HGNC Symbol;Acc:HGNC:33722]	201181	retained_intron
349.823	-1.65008	0.216733	5.71399e-16	3.76516e-15	ENSG00000167646	DNAAF3	dynein axonemal assembly factor 3 [Source:HGNC Symbol;Acc:HGNC:30492]	352909	retained_intron
304.049	-1.67139	0.107188	1.86384e-56	4.25251e-55	ENSG00000213339	QTRT1	queuine tRNA-ribosyltransferase catalytic subunit 1 [Source:HGNC Symbol;Acc:HGNC:23797]	81890	retained_intron
266.16	-1.67544	0.128083	9.62337e-41	1.50127e-39	ENSG00000006015	REX1BD	required for excision 1-B domain containing [Source:HGNC Symbol;Acc:HGNC:26098]	55049	retained_intron
66.0605	-1.68912	0.292372	1.49962e-10	7.51761e-10	ENSG00000213920	MDP1	magnesium dependent phosphatase 1 [Source:HGNC Symbol;Acc:HGNC:28781]	145553	retained_intron
712.664	-1.79536	0.084014	6.51069e-103	3.37352e-101	ENSG00000152076	CCDC74B	coiled-coil domain containing 74B [Source:HGNC Symbol;Acc:HGNC:25267]	91409	retained_intron
414.035	-1.80654	0.138917	2.80583e-40	4.31709e-39	ENSG00000088340	FER1L4	fer-1 like family member 4 (pseudogene) [Source:HGNC Symbol;Acc:HGNC:15801]	NA	retained_intron
136.545	-1.8152	0.165445	1.23342e-29	1.42621e-28	ENSG00000090447	TFAP4	transcription factor AP-4 [Source:HGNC Symbol;Acc:HGNC:11745]	7023	retained_intron
486.11	-1.82675	0.0987807	6.08834e-78	2.0827e-76	ENSG00000163040	CCDC74A	coiled-coil domain containing 74A [Source:HGNC Symbol;Acc:HGNC:25197]	90557	retained_intron
259.979	-1.86418	0.13599	2.31604e-44	3.96135e-43	ENSG00000178149	DALRD3	DALR anticodon binding domain containing 3 [Source:HGNC Symbol;Acc:HGNC:25536]	55152	retained_intron
127.505	-1.92005	0.229886	1.48763e-18	1.10548e-17	ENSG00000162004	CCDC78	coiled-coil domain containing 78 [Source:HGNC Symbol;Acc:HGNC:14153]	124093	retained_intron
5.75707	-2.1657	1.24282	0.000155402	0.000484677	ENSG00000164100	NDST3	N-deacetylase and N-sulfotransferase 3 [Source:HGNC Symbol;Acc:HGNC:7682]	9348	retained_intron
168.079	-2.38179	1.30349	8.20686e-05	0.000263869	ENSG00000163283	ALPP	alkaline phosphatase, placental [Source:HGNC Symbol;Acc:HGNC:439]	250	retained_intron
968.499	-2.41247	0.110843	1.08121e-106	5.93922e-105	ENSG00000239713	APOBEC3G	apolipoprotein B mRNA editing enzyme catalytic subunit 3G [Source:HGNC Symbol;Acc:HGNC:17357]	60489	retained_intron
34.1602	-3.24173	1.4368	7.36785e-06	2.64052e-05	ENSG00000214402	LCNL1	lipocalin like 1 [Source:HGNC Symbol;Acc:HGNC:34436]	401562	retained_intron
11.5434	-1.93001	0.661992	3.12683e-05	0.000105211	ENSG00000236824	BCYRN1	brain cytoplasmic RNA 1 [Source:HGNC Symbol;Acc:HGNC:1022]	618	scRNA
14.5552	2.79359	0.837808	1.26298e-06	4.82274e-06	ENSG00000280054	ENSG00000280054	TEC	NA	TEC
25.0752	2.4709	0.499491	4.94362e-09	2.26424e-08	ENSG00000279948	ENSG00000279948	TEC	NA	TEC
10.3802	1.98985	0.790223	7.41915e-05	0.000239919	ENSG00000279041	ENSG00000279041	TEC	NA	TEC
25.2825	1.84216	0.509321	3.86095e-06	1.41959e-05	ENSG00000129214	SHBG	sex hormone binding globulin [Source:HGNC Symbol;Acc:HGNC:10839]	6462	TEC
60.2452	1.82469	0.301341	2.63198e-11	1.38147e-10	ENSG00000280417	ENSG00000280417	TEC	NA	TEC
103.033	-1.71984	0.196527	4.58201e-20	3.65494e-19	ENSG00000230445	LRRC37A6P	leucine rich repeat containing 37 member A6, pseudogene [Source:HGNC Symbol;Acc:HGNC:33746]	NA	transcribed_processed_pseudogene
6.19572	1.86294	0.986006	0.000324891	0.000976971	ENSG00000232724	TRIM80P	tripartite motif containing 80, pseudogene [Source:HGNC Symbol;Acc:HGNC:51490]	NA	unitary_pseudogene
7.06115	1.78693	0.981963	0.000443022	0.00130608	ENSG00000285287	ENSG00000285287	novel pseudogene similar to avian transmembrane protein 180	NA	unprocessed_pseudogene
6.19693	-2.57644	1.12536	2.73696e-05	9.26239e-05	ENSG00000248409	ENSG00000248409	coiled-coil domain containing 188 (CCDC188) pseudogene	NA	unprocessed_pseudogene

## Sheet: MIAPACA2_UVI5008Gem
baseMean	log2FoldChange	lfcSE	pvalue	padj	ensembl_gene_id	hgnc_symbol	description	entrezgene_id	transcript_biotype
3.80905	5.51965	1.52152	1.0603e-05	2.80987e-05	ENSG00000228272	ENSG00000228272	novel transcript	NA	lncRNA
3.33032	5.30322	1.65556	3.51957e-05	8.94096e-05	ENSG00000254489	MPPED2-AS1	MPPED2 antisense RNA 1 [Source:HGNC Symbol;Acc:HGNC:53909]	NA	lncRNA
2.87584	4.88437	1.63129	6.67322e-05	0.000165442	ENSG00000259039	ENSG00000259039	novel transcript, antisense to SLC35F4	NA	lncRNA
2.80489	4.77843	1.79072	0.000147032	0.000354292	ENSG00000286270	ENSG00000286270	novel transcript	NA	lncRNA
2.62916	4.32419	1.98855	0.000501545	0.001149	ENSG00000286453	ENSG00000286453	novel transcript	NA	lncRNA
2.28185	4.17179	1.85752	0.000458757	0.00105565	ENSG00000204460	LINC01854	long intergenic non-protein coding RNA 1854 [Source:HGNC Symbol;Acc:HGNC:52670]	151121	lncRNA
2.19452	4.08612	1.99929	0.000728649	0.00164226	ENSG00000267193	ENSG00000267193	novel transcript, antisense to SLC14A1 and SLC14A2	NA	lncRNA
2.50697	4.05423	1.99238	0.000752918	0.00169397	ENSG00000242512	LINC01206	long intergenic non-protein coding RNA 1206 [Source:HGNC Symbol;Acc:HGNC:49637]	100996490	lncRNA
2.08571	3.78957	2.01949	0.00117728	0.00258702	ENSG00000196167	COLCA1	colorectal cancer associated 1 [Source:HGNC Symbol;Acc:HGNC:33789]	399948	lncRNA
1.99497	3.64164	2.04543	0.00153961	0.00333523	ENSG00000258028	ENSG00000258028	novel transcript	NA	lncRNA
7.85777	3.60192	0.950422	4.29591e-06	1.17542e-05	ENSG00000283849	ENSG00000283849	novel transcript, antisense CSRNP1	NA	lncRNA
2.43669	3.49934	2.06955	0.00198505	0.00424677	ENSG00000255411	LINC02548	long intergenic non-protein coding RNA 2548 [Source:HGNC Symbol;Acc:HGNC:53583]	NA	lncRNA
2.13693	3.49733	2.1371	0.0022025	0.00468587	ENSG00000242593	ENSG00000242593	novel transcript	NA	lncRNA
3.24716	3.46882	1.75899	0.00107864	0.00238058	ENSG00000271860	ENSG00000271860	novel transcript	101927314	lncRNA
2.02492	3.43894	2.06451	0.0021575	0.00459523	ENSG00000249001	ENSG00000249001	novel transcript	NA	lncRNA
5.92299	3.2222	1.38194	0.000431911	0.000996094	ENSG00000287434	ENSG00000287434	novel transcript, antisense to DEPDC1B	NA	lncRNA
1.78124	3.14739	1.93594	0.00274474	0.00575926	ENSG00000223631	LINC01120	long intergenic non-protein coding RNA 1120 [Source:HGNC Symbol;Acc:HGNC:49265]	NA	lncRNA
2.30311	3.08741	1.97901	0.00326195	0.00676791	ENSG00000284966	ENSG00000284966	novel transcript, antisense to EFNB2	NA	lncRNA
1.92821	3.03718	2.11811	0.00429941	0.00877612	ENSG00000287059	ENSG00000287059	novel transcript	NA	lncRNA
2.31409	3.02099	1.78077	0.00248109	0.00523917	ENSG00000289269	ENSG00000289269	novel transcript, sense intronic to CDK13	NA	lncRNA
1.57811	2.98284	2.02347	0.00413723	0.00846244	ENSG00000176320	ENSG00000176320	novel transcript	NA	lncRNA
2.10718	2.97439	2.11087	0.00469766	0.00954627	ENSG00000281186	LINC00706	long intergenic non-protein coding RNA 706 [Source:HGNC Symbol;Acc:HGNC:44690]	100652997	lncRNA
2.64124	2.96334	1.75606	0.00260135	0.00547292	ENSG00000286116	ENSG00000286116	FAS antisense RNA 1	NA	lncRNA
1.70568	2.9206	2.05743	0.00478823	0.0097146	ENSG00000259669	ENSG00000259669	novel transcript	NA	lncRNA
2.00597	2.88715	1.9636	0.00442905	0.00903253	ENSG00000255101	ENSG00000255101	novel transcript	NA	lncRNA
2.04586	2.87192	1.99163	0.00473707	0.00961762	ENSG00000288805	ENSG00000288805	novel transcript	NA	lncRNA
1.97163	2.86381	1.96626	0.00462441	0.00940809	ENSG00000250155	ENSG00000250155	novel transcript	NA	lncRNA
2.10862	2.75216	2.0519	0.00623863	0.0124085	ENSG00000235669	CHN2-AS1	CHN2 antisense RNA 1 [Source:HGNC Symbol;Acc:HGNC:40149]	NA	lncRNA
1.65722	2.74755	2.07686	0.00646601	0.0128341	ENSG00000234593	KAZN-AS1	KAZN antisense RNA 1 [Source:HGNC Symbol;Acc:HGNC:53610]	NA	lncRNA
5.52036	2.7235	1.26046	0.000768624	0.00172728	ENSG00000285747	ENSG00000285747	novel transcript	NA	lncRNA
1.65665	2.69395	1.95798	0.00609252	0.0121412	ENSG00000285627	ENSG00000285627	novel transcript, antisense to ADIPOR2	NA	lncRNA
2.09885	2.67879	1.93176	0.00602337	0.0120177	ENSG00000224413	ENSG00000224413	novel transcript	NA	lncRNA
1.69018	2.64877	2.01743	0.00710034	0.0139981	ENSG00000233421	LINC01783	long intergenic non-protein coding RNA 1783 [Source:HGNC Symbol;Acc:HGNC:52573]	100132147	lncRNA
1.57138	2.64662	2.15113	0.00813743	0.0158831	ENSG00000236958	ENSG00000236958	novel transcript	NA	lncRNA
2.60985	2.62953	1.85805	0.00586149	0.0117287	ENSG00000233143	DIRC3-AS1	DIRC3 antisense RNA 1 [Source:HGNC Symbol;Acc:HGNC:50636]	NA	lncRNA
13.5421	2.61846	0.654288	8.27839e-07	2.37458e-06	ENSG00000249740	OSMR-DT	OSMR divergent transcript [Source:HGNC Symbol;Acc:HGNC:50296]	101926904	lncRNA
2.86191	2.59139	1.71843	0.00485579	0.00984454	ENSG00000286100	ENSG00000286100	novel transcript	NA	lncRNA
1.88825	2.58591	1.77827	0.00552506	0.0111034	ENSG00000227502	MROCKI	MARCKS cis regulating lncRNA promoter of cytokines and inflammation [Source:HGNC Symbol;Acc:HGNC:50323]	285758	lncRNA
2.46707	2.5761	1.78308	0.00567988	0.0113881	ENSG00000255449	ENSG00000255449	novel transcript, antisense to AAMDC	NA	lncRNA
1.59287	2.54875	2.0216	0.00842998	0.016404	ENSG00000287052	ENSG00000287052	novel transcript	NA	lncRNA
1.52457	2.54747	2.07059	0.00887735	0.0172284	ENSG00000253553	ENSG00000253553	novel transcript, antisense to MMP16	NA	lncRNA
18.2548	2.53447	0.715332	5.85769e-06	1.58579e-05	ENSG00000272589	ZSWIM8-AS1	ZSWIM8 antisense RNA 1 [Source:HGNC Symbol;Acc:HGNC:45103]	100507331	lncRNA
2.03065	2.52932	1.90582	0.00755154	0.0148289	ENSG00000223944	ENSG00000223944	novel transcript	NA	lncRNA
1.40391	2.50995	1.94863	0.0082713	0.0161268	ENSG00000248429	GASK1B-AS1	GASK1B antisense RNA 1 [Source:HGNC Symbol;Acc:HGNC:53132]	285505	lncRNA
3.76772	2.5091	1.51565	0.00351069	0.00725152	ENSG00000223561	ENSG00000223561	novel transcript	646588	lncRNA
2.57863	2.50227	2.0053	0.00895569	0.0173692	ENSG00000267225	WDR7-OT1	WDR7 overlapping transcript 1 [Source:HGNC Symbol;Acc:HGNC:45131]	NA	lncRNA
3.48027	2.50135	2.37395	0.0109988	0.0210447	ENSG00000230991	ENSG00000230991	novel transcript	NA	lncRNA
2.28016	2.48896	1.80546	0.00697242	0.0137701	ENSG00000274038	ENSG00000274038	novel transcript, sense intronic to CLEC16A	NA	lncRNA
1.3981	2.48654	2.04694	0.00959245	0.0185293	ENSG00000287227	ENSG00000287227	novel transcript	NA	lncRNA
4.87139	2.48415	1.43426	0.00290115	0.00606662	ENSG00000269506	ENSG00000269506	novel transcript, antisense to CHIC2	NA	lncRNA
2.90837	2.46197	1.66906	0.00568424	0.0113943	ENSG00000270332	SMC2-DT	SMC2 divergent transcript [Source:HGNC Symbol;Acc:HGNC:50827]	101928550	lncRNA
5.96606	2.44712	1.06644	0.000562157	0.00128043	ENSG00000260034	LCMT1-AS2	LCMT1 antisense RNA 2 [Source:HGNC Symbol;Acc:HGNC:51178]	100506655	lncRNA
5.21134	2.4339	1.22844	0.00147318	0.00319776	ENSG00000173077	DELEC1	deleted in esophageal cancer 1 [Source:HGNC Symbol;Acc:HGNC:23658]	NA	lncRNA
1.71503	2.4323	1.91964	0.00914597	0.0177203	ENSG00000178722	C5orf64	chromosome 5 putative open reading frame 64 [Source:HGNC Symbol;Acc:HGNC:26744]	285668	lncRNA
2.87339	2.41893	1.67286	0.0062634	0.012455	ENSG00000269938	ENSG00000269938	novel transcript, sense intronic to CCDC92	NA	lncRNA
27.5544	2.41522	0.432371	2.19373e-10	7.70329e-10	ENSG00000228434	ENSG00000228434	novel transcript	NA	lncRNA
1.67041	2.41399	2.10269	0.0113105	0.0215766	ENSG00000231536	ENSG00000231536	novel transcript	NA	lncRNA
7.16546	2.39259	0.871261	0.000128146	0.000310398	ENSG00000231057	ENSG00000231057	novel transcript	NA	lncRNA
5.30543	2.34576	1.16586	0.00141653	0.00308201	ENSG00000235280	MCF2L-AS1	MCF2L antisense RNA 1 [Source:HGNC Symbol;Acc:HGNC:39825]	NA	lncRNA
1.27914	2.3379	2.0031	0.0118126	0.0224657	ENSG00000249738	ENSG00000249738	novel transcript	285626	lncRNA
2.57784	2.33051	1.68005	0.00763421	0.0149814	ENSG00000231533	ENSG00000231533	novel transcript	NA	lncRNA
4.46607	2.32841	2.36905	0.0137825	0.0258808	ENSG00000244198	ARHGEF35-AS1	ARHGEF35 antisense RNA 1 [Source:HGNC Symbol;Acc:HGNC:41292]	NA	lncRNA
1.50354	2.30975	1.98087	0.0121403	0.0230287	ENSG00000286487	ENSG00000286487	novel transcript	NA	lncRNA
41.7243	2.30899	0.344847	1.82357e-13	7.25784e-13	ENSG00000286964	ENSG00000286964	novel transcript	NA	lncRNA
1.31284	2.28424	1.92985	0.0120557	0.0228893	ENSG00000228791	THRB-AS1	THRB antisense RNA 1 [Source:HGNC Symbol;Acc:HGNC:44515]	NA	lncRNA
9.5275	2.28253	0.78044	7.30502e-05	0.000180606	ENSG00000275894	ENSG00000275894	novel transcript, sense intronic to SDC4	NA	lncRNA
95.8268	2.26592	0.203826	6.8582e-31	4.2837e-30	ENSG00000280739	EIF1B-AS1	EIF1B antisense RNA 1 [Source:HGNC Symbol;Acc:HGNC:44555]	440952	lncRNA
6.45081	2.25879	1.0011	0.000715069	0.0016126	ENSG00000224292	ENSG00000224292	novel transcript, antisense to PORCN, EBP	101927635	lncRNA
4.23695	2.24778	1.17911	0.00206178	0.00440218	ENSG00000224138	ENSG00000224138	novel transcript	NA	lncRNA
1.45234	2.24586	1.81391	0.0112406	0.0214555	ENSG00000263567	ENSG00000263567	novel transcript	NA	lncRNA
41.1883	2.23456	0.351905	2.07629e-12	7.93803e-12	ENSG00000288764	ENSG00000288764	novel transcript	NA	lncRNA
1.53154	2.22143	1.99782	0.0143453	0.0268383	ENSG00000285095	ENSG00000285095	novel transcript	NA	lncRNA
6.58549	2.2149	1.09251	0.00148656	0.00322602	ENSG00000257052	PRPF19-DT	PRPF19 divergent transcript [Source:HGNC Symbol;Acc:HGNC:55484]	NA	lncRNA
1.67293	2.21312	1.89448	0.0131932	0.024868	ENSG00000267098	ENSG00000267098	novel transcript	NA	lncRNA
1.3917	2.1917	1.77565	0.0118459	0.0225271	ENSG00000231437	LINC01750	long intergenic non-protein coding RNA 1750 [Source:HGNC Symbol;Acc:HGNC:52538]	643355	lncRNA
1.5164	2.18818	2.08999	0.0161154	0.0299312	ENSG00000287241	ENSG00000287241	novel transcript, antisense to PCSK2	NA	lncRNA
1.62299	2.18611	1.95545	0.0147104	0.027485	ENSG00000250978	ENSG00000250978	novel transcript	NA	lncRNA
13.4781	2.18591	0.605763	5.60714e-06	1.52087e-05	ENSG00000275549	STPG3-AS1	STPG3 antisense RNA 1 [Source:HGNC Symbol;Acc:HGNC:51176]	100129722	lncRNA
6.4721	2.17738	0.999877	0.000977156	0.00216799	ENSG00000237605	DYRK3-AS1	DYRK3 antisense RNA 1 [Source:HGNC Symbol;Acc:HGNC:40199]	NA	lncRNA
1.625	2.16773	1.81788	0.0131305	0.0247568	ENSG00000243636	ENSG00000243636	novel transcript	NA	lncRNA
21.6768	2.16276	0.613992	8.25586e-06	2.20965e-05	ENSG00000289164	ENSG00000289164	novel transcript, sense intronic to RANBP10	NA	lncRNA
8.90111	2.15701	0.798849	0.000183115	0.000437628	ENSG00000273472	ENSG00000273472	novel transcript	NA	lncRNA
48.0255	2.15135	0.282171	2.41715e-16	1.05694e-15	ENSG00000178977	LINC00324	long intergenic non-protein coding RNA 324 [Source:HGNC Symbol;Acc:HGNC:26628]	284029	lncRNA
23.2516	2.14615	0.521948	6.56902e-07	1.89722e-06	ENSG00000284669	ENSG00000284669	novel transcript, antisense CSRNP1	NA	lncRNA
31.159	2.13454	0.424686	7.02504e-09	2.28172e-08	ENSG00000234350	ENSG00000234350	novel transcript (FLJ13453)	101926913	lncRNA
1.46496	2.12269	2.03519	0.0173973	0.0320969	ENSG00000258038	LINC02327	long intergenic non-protein coding RNA 2327 [Source:HGNC Symbol;Acc:HGNC:53247]	NA	lncRNA
36.8697	2.12096	0.403965	2.108e-09	7.03459e-09	ENSG00000266947	ENSG00000266947	novel transcript, antisense SLFN5	NA	lncRNA
14.6114	2.1207	0.580024	5.05174e-06	1.37508e-05	ENSG00000225434	LINC01504	long intergenic non-protein coding RNA 1504 [Source:HGNC Symbol;Acc:HGNC:51185]	100507540	lncRNA
1.78241	2.11594	1.67767	0.0119288	0.0226772	ENSG00000230790	ENSG00000230790	novel transcript	NA	lncRNA
1.39863	2.10992	1.99624	0.0173376	0.0319997	ENSG00000226070	ENSG00000226070	novel transcript	NA	lncRNA
1.47902	2.09675	1.94956	0.0171321	0.0316511	ENSG00000188511	MIR3667HG	MIR3667 host gene [Source:HGNC Symbol;Acc:HGNC:28010]	348645	lncRNA
7.48641	2.08911	0.95264	0.0010182	0.0022559	ENSG00000286373	ENSG00000286373	novel transcript	NA	lncRNA
1.41142	2.08459	2.01451	0.0183139	0.0336424	ENSG00000234456	MAGI2-AS3	MAGI2 antisense RNA 3 [Source:HGNC Symbol;Acc:HGNC:40862]	100505881	lncRNA
1.34817	2.08003	2.06145	0.0189227	0.0346708	ENSG00000253301	LINC01606	long intergenic non-protein coding RNA 1606 [Source:HGNC Symbol;Acc:HGNC:51656]	NA	lncRNA
3.92493	2.0705	1.3058	0.00570387	0.011432	ENSG00000288952	ENSG00000288952	novel transcript	NA	lncRNA
13.9379	2.06595	0.62936	2.48549e-05	6.39363e-05	ENSG00000288996	ENSG00000288996	novel transcript	NA	lncRNA
14.1455	2.06345	0.643251	3.32254e-05	8.45162e-05	ENSG00000261360	OTULIN-DT	OTULIN divergent transcript [Source:HGNC Symbol;Acc:HGNC:55368]	728178	lncRNA
1.91254	2.05	1.67625	0.0136854	0.0257111	ENSG00000229893	TAX1BP1-AS1	TAX1BP1 antisense RNA 1 [Source:HGNC Symbol;Acc:HGNC:40576]	NA	lncRNA
133.567	2.0464	0.210355	2.71056e-24	1.47473e-23	ENSG00000269821	KCNQ1OT1	KCNQ1 opposite strand/antisense transcript 1 [Source:HGNC Symbol;Acc:HGNC:6295]	10984	lncRNA
2.76668	2.03558	1.69346	0.0144719	0.0270619	ENSG00000286240	ENSG00000286240	novel transcript	NA	lncRNA
82.6104	2.03312	0.253615	1.45763e-17	6.62438e-17	ENSG00000260912	ENSG00000260912	novel transcript, overlapping ACER2	NA	lncRNA
1.5911	2.02926	1.82303	0.0172366	0.0318244	ENSG00000177369	ENSG00000177369	uncharacterized FLJ40194 [Source:NCBI gene (formerly Entrezgene);Acc:124871]	124871	lncRNA
1.81841	2.02349	1.88506	0.0185125	0.0339841	ENSG00000261065	ENSG00000261065	novel transcript	NA	lncRNA
6.35465	2.01659	0.917872	0.00109413	0.00241338	ENSG00000289267	ENSG00000289267	novel transcript	NA	lncRNA
1.17844	2.01636	1.94152	0.0196257	0.035844	ENSG00000257443	LRIG3-DT	LRIG3 divergent transcript [Source:HGNC Symbol;Acc:HGNC:55476]	NA	lncRNA
3.5959	2.00537	1.22683	0.00533644	0.0107461	ENSG00000259070	LINC00639	long intergenic non-protein coding RNA 639 [Source:HGNC Symbol;Acc:HGNC:27502]	283547	lncRNA
5.22733	2.00362	1.09118	0.00312503	0.0065029	ENSG00000276054	ENSG00000276054	novel transcript, sense intronic to C17orf78	NA	lncRNA
24.7556	1.99199	0.49765	1.4624e-06	4.12521e-06	ENSG00000264808	ENSG00000264808	novel transcript, antisense to TAOK1	NA	lncRNA
4.65113	1.99092	1.22547	0.00555335	0.0111586	ENSG00000254966	IGSF22-AS1	IGSF22 antisense RNA 1 [Source:HGNC Symbol;Acc:HGNC:55511]	NA	lncRNA
1.90819	1.98669	1.7867	0.0179986	0.0331266	ENSG00000250230	ENSG00000250230	novel transcript	101927495	lncRNA
16.414	1.97408	0.539158	6.56082e-06	1.76795e-05	ENSG00000273796	ENSG00000273796	novel transcript	NA	lncRNA
4.97451	1.97177	1.17344	0.00490053	0.009927	ENSG00000285730	ENSG00000285730	novel transcript	NA	lncRNA
11.5543	1.97075	0.720099	0.00020999	0.000498534	ENSG00000214922	HLA-F-AS1	HLA-F antisense RNA 1 [Source:HGNC Symbol;Acc:HGNC:26645]	285830	lncRNA
80.7671	1.96518	0.238011	2.53655e-18	1.1799e-17	ENSG00000230658	KLHL7-DT	KLHL7 divergent transcript [Source:HGNC Symbol;Acc:HGNC:43431]	NA	lncRNA
13.1475	1.95635	0.690374	0.000154811	0.000372303	ENSG00000241570	PAQR9-AS1	PAQR9 antisense RNA 1 [Source:HGNC Symbol;Acc:HGNC:50861]	101927832	lncRNA
19.5166	1.95563	0.85428	0.00089916	0.00200354	ENSG00000186019	ENSG00000186019	novel transcript, antisense to ZNF225 and ZNF224	NA	lncRNA
22.3897	1.95208	0.517499	4.3539e-06	1.19068e-05	ENSG00000261159	ENSG00000261159	novel transcript	NA	lncRNA
1.17416	1.94994	1.81683	0.0199507	0.0363806	ENSG00000236283	ENSG00000236283	novel transcript, antisense to SLC38A11 and SCN3A	NA	lncRNA
1.37092	1.93948	1.95602	0.0226776	0.040934	ENSG00000250387	LINC02197	long intergenic non-protein coding RNA 2197 [Source:HGNC Symbol;Acc:HGNC:53063]	NA	lncRNA
2.20481	1.93679	1.81558	0.0204377	0.0371805	ENSG00000229425	ENSG00000229425	novel transcript	105369302	lncRNA
1.40549	1.93576	1.97977	0.0231235	0.0416493	ENSG00000272727	LINC02266	long intergenic non-protein coding RNA 2266 [Source:HGNC Symbol;Acc:HGNC:53180]	105377466	lncRNA
1.29817	1.93489	1.88553	0.021795	0.0394626	ENSG00000287597	ENSG00000287597	novel transcript	NA	lncRNA
1.34096	1.93317	1.93469	0.022633	0.0408617	ENSG00000231987	LINC01787	long intergenic non-protein coding RNA 1787 [Source:HGNC Symbol;Acc:HGNC:52576]	101928241	lncRNA
2.19455	1.92651	1.58611	0.0155816	0.0290019	ENSG00000234754	LINC02817	long intergenic non-protein coding RNA 2817 [Source:HGNC Symbol;Acc:HGNC:32042]	400804	lncRNA
4.3714	1.91699	1.18011	0.00599602	0.0119693	ENSG00000279110	ENSG00000279110	novel transcript	NA	lncRNA
11.8392	1.91062	0.703861	0.000251783	0.000593456	ENSG00000258884	LINC02321	long intergenic non-protein coding RNA 2321 [Source:HGNC Symbol;Acc:HGNC:53240]	NA	lncRNA
1.3153	1.90918	1.90954	0.0232376	0.0418352	ENSG00000287394	ENSG00000287394	novel transcript, antisense to GABRQ	NA	lncRNA
800.268	1.90077	0.0906513	2.53019e-99	4.31223e-98	ENSG00000212719	LINC02693	long intergenic non-protein coding RNA 2693 [Source:HGNC Symbol;Acc:HGNC:27904]	339263	lncRNA
1.70231	1.89713	1.88546	0.0233557	0.0420312	ENSG00000258803	ENSG00000258803	novel transcript	101927690	lncRNA
23.8806	1.88716	0.49894	4.92023e-06	1.3401e-05	ENSG00000272677	HNRNPD-DT	HNRNPD divergent transcript [Source:HGNC Symbol;Acc:HGNC:55205]	101928963	lncRNA
39.5042	1.88306	0.363675	6.13065e-09	1.99774e-08	ENSG00000231249	ITPR1-DT	ITPR1 divergent transcript [Source:HGNC Symbol;Acc:HGNC:44470]	100996539	lncRNA
128.172	1.88029	0.193142	4.95147e-24	2.67338e-23	ENSG00000239665	ENSG00000239665	novel transcript	NA	lncRNA
6.54791	1.88018	0.889759	0.00168478	0.00363447	ENSG00000230461	PROX1-AS1	PROX1 antisense RNA 1 [Source:HGNC Symbol;Acc:HGNC:43656]	NA	lncRNA
93.9701	1.87518	0.22554	2.25548e-18	1.0508e-17	ENSG00000268573	ENSG00000268573	novel transcript	NA	lncRNA
1.88937	1.87461	1.6172	0.0183454	0.0336957	ENSG00000286423	ENSG00000286423	novel transcript	NA	lncRNA
5.0914	1.86763	1.15808	0.0065245	0.0129407	ENSG00000272906	ENSG00000272906	novel transcript, antisense to TOR1AIP1	NA	lncRNA
53.9967	1.86446	0.313748	7.79119e-11	2.79391e-10	ENSG00000157306	ZFHX2-AS1	ZFHX2 antisense RNA 1 [Source:HGNC Symbol;Acc:HGNC:52658]	NA	lncRNA
1.6381	1.8644	1.90036	0.0250417	0.0447652	ENSG00000236107	SCN1A-AS1	SCN1A and SCN9A antisense RNA 1 [Source:HGNC Symbol;Acc:HGNC:54069]	102724058	lncRNA
39.1142	1.85771	0.356292	5.49687e-09	1.7947e-08	ENSG00000231742	LINC01273	long intergenic non-protein coding RNA 1273 [Source:HGNC Symbol;Acc:HGNC:50329]	101927541	lncRNA
45.4064	1.85166	0.331629	6.99888e-10	2.39599e-09	ENSG00000283078	ENSG00000283078	novel transcript	NA	lncRNA
10.1463	1.84814	0.715683	0.000435123	0.00100324	ENSG00000287743	ENSG00000287743	novel transcript, antisense to RIMS3	NA	lncRNA
56.5446	1.84778	0.284021	2.23166e-12	8.52116e-12	ENSG00000232586	KIAA1614-AS1	KIAA1614 antisense RNA 1 [Source:HGNC Symbol;Acc:HGNC:50644]	103344928	lncRNA
2.66056	1.84755	1.52931	0.0170501	0.0315126	ENSG00000246859	STARD4-AS1	STARD4 antisense RNA 1 [Source:HGNC Symbol;Acc:HGNC:44117]	100505678	lncRNA
56.4013	1.84154	0.309745	8.35633e-11	2.99178e-10	ENSG00000225975	LINC01534	long intergenic non-protein coding RNA 1534 [Source:HGNC Symbol;Acc:HGNC:51281]	101927621	lncRNA
1.57679	1.83546	1.81211	0.0247661	0.0443315	ENSG00000227640	SOX21-AS1	SOX21 antisense divergent transcript 1 [Source:HGNC Symbol;Acc:HGNC:39807]	100507533	lncRNA
179.857	1.83498	0.158289	1.25823e-32	8.15074e-32	ENSG00000288983	ENSG00000288983	novel transcript	NA	lncRNA
2.12285	1.83022	1.6684	0.0216113	0.0391564	ENSG00000253671	ENSG00000253671	novel transcript	101930275	lncRNA
27.5033	1.82844	0.419776	4.65894e-07	1.35915e-06	ENSG00000267698	ENSG00000267698	novel transcript, antisense to CLIP3 and THAP8	NA	lncRNA
5.32991	1.82678	0.966891	0.00337028	0.00697704	ENSG00000253133	GPAT4-AS1	GPAT4 and GINS4 antisense RNA 1 [Source:HGNC Symbol;Acc:HGNC:55539]	NA	lncRNA
1.16281	1.82617	1.84554	0.0258772	0.0461299	ENSG00000231672	DIRC3	disrupted in renal carcinoma 3 [Source:HGNC Symbol;Acc:HGNC:17805]	NA	lncRNA
9.01761	1.82485	0.730871	0.000594588	0.00135109	ENSG00000273064	ENSG00000273064	novel transcript	NA	lncRNA
42.3547	1.8232	0.315053	2.34548e-10	8.22648e-10	ENSG00000270277	ENSG00000270277	novel transcript, antisense to titin	NA	lncRNA
32.1192	1.82082	0.441175	1.35002e-06	3.8162e-06	ENSG00000285804	ENSG00000285804	novel transcript	NA	lncRNA
424.569	1.81038	0.109026	1.98552e-63	2.19531e-62	ENSG00000235954	TTC28-AS1	TTC28 antisense RNA 1 [Source:HGNC Symbol;Acc:HGNC:29336]	284900	lncRNA
1.99961	1.80555	1.66882	0.0227884	0.0411064	ENSG00000237742	ENSG00000237742	novel transcript, antisense to HEY2	NA	lncRNA
8.77322	1.80224	0.933447	0.00313003	0.00651279	ENSG00000261420	MPC1-DT	MPC1 divergent transcript [Source:HGNC Symbol;Acc:HGNC:55366]	NA	lncRNA
22.9717	1.78249	0.399083	3.22879e-07	9.51537e-07	ENSG00000181097	LINC02878	long intergenic non-protein coding RNA 2878 [Source:HGNC Symbol;Acc:HGNC:54524]	NA	lncRNA
12.3846	1.7818	0.699191	0.000553564	0.00126279	ENSG00000235527	HIPK1-AS1	HIPK1 antisense RNA 1 [Source:HGNC Symbol;Acc:HGNC:50576]	101928846	lncRNA
2.84345	1.7809	1.51769	0.0195962	0.0357926	ENSG00000260634	ENSG00000260634	novel transcript	NA	lncRNA
9.64814	1.77922	0.727989	0.000764253	0.00171832	ENSG00000288573	ENSG00000288573	novel transcript	NA	lncRNA
2.03918	1.77287	1.77354	0.0270842	0.0481092	ENSG00000284391	ENSG00000284391	novel transcript, antisense to GDPD2	105373244	lncRNA
12.4931	1.77233	0.582191	0.000111762	0.000271963	ENSG00000276718	ENSG00000276718	novel transcript, antisense to VAMP1	NA	lncRNA
18.2976	1.7678	0.508048	2.30979e-05	5.95723e-05	ENSG00000289046	ENSG00000289046	novel transcript, antisense to SCAF11	NA	lncRNA
2.8012	1.7659	1.46986	0.0187988	0.0344695	ENSG00000289173	ENSG00000289173	novel transcript	NA	lncRNA
36.4493	1.76472	0.375954	1.14367e-07	3.46193e-07	ENSG00000274021	ENSG00000274021	novel transcript, antisense to DUSP6	NA	lncRNA
11.0447	1.76375	0.651956	0.000352271	0.000819527	ENSG00000277453	ENSG00000277453	novel transcript	NA	lncRNA
90.1285	1.7607	0.197139	1.69572e-20	8.39491e-20	ENSG00000182165	TP53TG1	TP53 target 1 [Source:HGNC Symbol;Acc:HGNC:17026]	NA	lncRNA
23.9824	1.75818	0.398214	4.46795e-07	1.30499e-06	ENSG00000272345	ENSG00000272345	novel transcript, antisense to ACOT13	NA	lncRNA
19.6104	1.75503	0.46194	6.74342e-06	1.81551e-05	ENSG00000237356	ENSG00000237356	novel transcript	NA	lncRNA
59.605	1.75123	0.296287	1.47669e-10	5.22911e-10	ENSG00000283674	ENSG00000283674	novel transcript	729732	lncRNA
2.05779	1.74505	1.69202	0.0265559	0.0472364	ENSG00000231811	ENSG00000231811	novel transcript	101927888	lncRNA
3.09669	1.73907	1.47409	0.0202226	0.036834	ENSG00000214999	ENSG00000214999	novel transcript, antisense to ALOX12B	107985075	lncRNA
97.2595	1.73884	0.191996	5.98045e-21	2.99882e-20	ENSG00000274605	PCCA-DT	PCCA divergent transcript [Source:HGNC Symbol;Acc:HGNC:53266]	105370333	lncRNA
126.092	1.73828	0.220894	1.59726e-16	7.02382e-16	ENSG00000288741	ENSG00000288741	novel transcript	NA	lncRNA
1.74688	1.73253	1.60267	0.0246668	0.0441797	ENSG00000236790	LINC00299	long intergenic non-protein coding RNA 299 [Source:HGNC Symbol;Acc:HGNC:27940]	339789	lncRNA
134.339	1.73113	0.179573	2.4844e-23	1.32015e-22	ENSG00000272599	ENSG00000272599	novel transcript to NUDT13	NA	lncRNA
7.91744	1.72958	0.7873	0.00172063	0.00370854	ENSG00000262198	ENSG00000262198	novel transcript	NA	lncRNA
49.2302	1.71949	0.330627	9.87602e-09	3.18653e-08	ENSG00000246263	UBR5-DT	UBR5 divergent transcript [Source:HGNC Symbol;Acc:HGNC:51661]	NA	lncRNA
42.2622	1.71589	0.29402	2.6748e-10	9.35832e-10	ENSG00000263327	TAPT1-AS1	TAPT1 antisense RNA 1 (head to head) [Source:HGNC Symbol;Acc:HGNC:26832]	NA	lncRNA
2.79058	1.70624	1.37113	0.0183435	0.0336945	ENSG00000272627	ENSG00000272627	novel transcript, sense intronic with MCU	NA	lncRNA
17.6064	1.70616	0.558858	0.000129213	0.00031287	ENSG00000274372	LINC02804	long intergenic non-protein coding RNA 2804 [Source:HGNC Symbol;Acc:HGNC:54338]	NA	lncRNA
1574.15	1.69421	0.0761762	7.57754e-111	1.45369e-109	ENSG00000225138	SLC9A3-AS1	SLC9A3 antisense RNA 1 [Source:HGNC Symbol;Acc:HGNC:40550]	NA	lncRNA
5.85544	1.69384	0.972252	0.00598103	0.0119447	ENSG00000229536	LINC02572	long intergenic non-protein coding RNA 2572 [Source:HGNC Symbol;Acc:HGNC:53634]	105373615	lncRNA
72.6223	1.68421	0.247592	5.84421e-13	2.27827e-12	ENSG00000272902	TBC1D8-AS1	TBC1D8 antisense RNA 1 [Source:HGNC Symbol;Acc:HGNC:52782]	100506286	lncRNA
145.23	1.68361	0.162967	2.91493e-26	1.65704e-25	ENSG00000233396	LINC01719	long intergenic non-protein coding RNA 1719 [Source:HGNC Symbol;Acc:HGNC:52506]	NA	lncRNA
52.1694	1.68125	0.297062	8.73398e-10	2.9752e-09	ENSG00000287110	ENSG00000287110	novel transcript	NA	lncRNA
18.2803	1.67242	0.515204	7.24568e-05	0.000179189	ENSG00000254485	ENSG00000254485	novel transcript, antisense to THUMPD3	NA	lncRNA
45.1252	1.66019	0.290808	7.12235e-10	2.43763e-09	ENSG00000251279	SMIM15-AS1	SMIM15 antisense RNA 1 [Source:HGNC Symbol;Acc:HGNC:41293]	NA	lncRNA
15.1171	1.65522	0.593609	0.000354127	0.000823417	ENSG00000234817	ECI2-DT	ECI2 divergent transcript [Source:HGNC Symbol;Acc:HGNC:54425]	100507506	lncRNA
110.144	1.65403	0.248933	1.96097e-12	7.50462e-12	ENSG00000284707	ENSG00000284707	novel transcript	NA	lncRNA
17.9264	1.65336	0.462389	2.26742e-05	5.85075e-05	ENSG00000289635	ENSG00000289635	novel transcript	NA	lncRNA
17.5362	1.64837	0.552759	0.000192691	0.00045925	ENSG00000251396	LINC01301	long intergenic non-protein coding RNA 1301 [Source:HGNC Symbol;Acc:HGNC:50464]	NA	lncRNA
173.433	1.64442	0.152417	2.64517e-28	1.56941e-27	ENSG00000273117	INSIG1-DT	INSIG1 divergent transcript [Source:HGNC Symbol;Acc:HGNC:55155]	NA	lncRNA
100.976	1.62992	0.206519	2.12954e-16	9.32633e-16	ENSG00000289486	ENSG00000289486	novel transcript, antisense to STIP1	NA	lncRNA
72.1504	1.6295	0.250358	5.40336e-12	2.03e-11	ENSG00000206344	HCG27	HLA complex group 27 [Source:HGNC Symbol;Acc:HGNC:27366]	253018	lncRNA
26.0585	1.62347	0.423323	8.97061e-06	2.3919e-05	ENSG00000279968	CCDC28A-AS1	CCDC28A antisense RNA 1 [Source:HGNC Symbol;Acc:HGNC:51715]	100507462	lncRNA
3.53154	1.61646	1.25959	0.018827	0.0345166	ENSG00000268388	FENDRR	FOXF1 adjacent non-coding developmental regulatory RNA [Source:HGNC Symbol;Acc:HGNC:43894]	400550	lncRNA
6.24363	1.61631	0.870099	0.00515033	0.0103993	ENSG00000227885	ENSG00000227885	novel transcript	NA	lncRNA
7.62899	1.61245	0.781319	0.00310192	0.0064578	ENSG00000274943	ENSG00000274943	novel transcript, sense intronic to PPHLN1	NA	lncRNA
79.6645	1.60887	0.286069	1.43196e-09	4.81929e-09	ENSG00000239467	ENSG00000239467	glutamate rich 2 [Source:NCBI gene (formerly Entrezgene);Acc:285141]	285141	lncRNA
4.98822	1.60409	0.90362	0.00641669	0.012741	ENSG00000266036	SLC9A3R1-AS1	SLC9A3R1 antisense RNA 1 [Source:HGNC Symbol;Acc:HGNC:55322]	NA	lncRNA
62.2506	1.60171	0.279771	8.17424e-10	2.78948e-09	ENSG00000249637	ANKHD1-DT	ANKHD1 divergent transcript [Source:HGNC Symbol;Acc:HGNC:55564]	NA	lncRNA
5.96385	1.59643	0.757422	0.00286551	0.00599676	ENSG00000276724	ENSG00000276724	novel transcript	NA	lncRNA
367.534	1.59622	0.110025	9.18081e-49	8.00106e-48	ENSG00000237298	TTN-AS1	TTN antisense RNA 1 [Source:HGNC Symbol;Acc:HGNC:44124]	101927055	lncRNA
27.2635	1.5883	0.375845	1.93051e-06	5.40371e-06	ENSG00000260589	STAM-DT	STAM divergent transcript [Source:HGNC Symbol;Acc:HGNC:49568]	102723166	lncRNA
48.7187	1.58803	0.891655	0.00651453	0.0129228	ENSG00000254873	ENSG00000254873	novel transcript, antisense to ATP5L and UBE4A	NA	lncRNA
340.681	1.5879	0.113316	1.14053e-45	9.45532e-45	ENSG00000247572	CKMT2-AS1	CKMT2 antisense RNA 1 [Source:HGNC Symbol;Acc:HGNC:48997]	100131067	lncRNA
148.824	1.58674	0.160054	3.16306e-24	1.71744e-23	ENSG00000188825	LINC00910	long intergenic non-protein coding RNA 910 [Source:HGNC Symbol;Acc:HGNC:44361]	NA	lncRNA
31.8949	1.57196	0.330878	1.76378e-07	5.28195e-07	ENSG00000261168	ENSG00000261168	novel transcript, sense overlapping SEMA6C	NA	lncRNA
18.375	1.56098	0.457732	5.67654e-05	0.000141713	ENSG00000268628	ENSG00000268628	novel transcript	NA	lncRNA
309.298	1.55415	0.116452	1.26824e-41	9.80904e-41	ENSG00000260565	ERVK13-1	endogenous retrovirus group K13 member 1 [Source:HGNC Symbol;Acc:HGNC:27548]	NA	lncRNA
10.0762	1.55354	0.983417	0.0109307	0.0209204	ENSG00000271894	ENSG00000271894	novel transcript	NA	lncRNA
3.22054	1.54773	1.2725	0.0235572	0.0423651	ENSG00000279494	ENSG00000279494	novel transcript	NA	lncRNA
6.37517	1.54558	0.877706	0.00738252	0.0145246	ENSG00000196096	SPAG16-DT	SPAG16 divergent transcript [Source:HGNC Symbol;Acc:HGNC:52674]	NA	lncRNA
52.4205	1.54346	0.269207	9.76897e-10	3.31977e-09	ENSG00000260442	ATP2A1-AS1	ATP2A1 antisense RNA 1 [Source:HGNC Symbol;Acc:HGNC:51370]	100289092	lncRNA
17.8497	1.54197	0.481329	0.000125412	0.000304159	ENSG00000246090	ENSG00000246090	novel transcript, antisense to ADH4, ADH6 & ADH1A	100507053	lncRNA
5.6008	1.54156	1.00339	0.0122534	0.0232328	ENSG00000225205	ENSG00000225205	novel transcript	NA	lncRNA
26.6983	1.53568	0.397918	1.09799e-05	2.90658e-05	ENSG00000286416	ENSG00000286416	novel transcript	NA	lncRNA
97.4043	1.53507	0.216661	1.45805e-13	5.82287e-13	ENSG00000231187	ENSG00000231187	novel transcript	102724593	lncRNA
48.1646	1.53467	0.296297	2.25148e-08	7.11584e-08	ENSG00000282386	ENSG00000282386	novel transcript, antisense to SLC39A1	NA	lncRNA
4.16794	1.53344	1.11167	0.0172836	0.0319046	ENSG00000267077	ENSG00000267077	novel transcript, antisense to novel protein	NA	lncRNA
4.23764	1.53244	1.0781	0.0158646	0.0295021	ENSG00000248206	ENSG00000248206	novel transcript	NA	lncRNA
110.368	1.53177	0.188233	4.34216e-17	1.9454e-16	ENSG00000247400	DNAJC3-DT	DNAJC3 divergent transcript [Source:HGNC Symbol;Acc:HGNC:39808]	100289274	lncRNA
834.663	1.52476	0.0818124	1.84004e-78	2.48641e-77	ENSG00000272068	BCAN-AS1	BCAN antisense RNA 1 [Source:HGNC Symbol;Acc:HGNC:55233]	NA	lncRNA
22.234	1.52422	0.422363	3.05683e-05	7.79788e-05	ENSG00000227014	FKBP14-AS1	FKBP14 antisense RNA 1 [Source:HGNC Symbol;Acc:HGNC:40990]	NA	lncRNA
67.1206	1.52079	0.252837	1.959e-10	6.88891e-10	ENSG00000232995	ENSG00000232995	regulator of G protein signaling 5 [Source:NCBI gene (formerly Entrezgene);Acc:8490]	8490	lncRNA
31.6701	1.51935	0.361583	2.7411e-06	7.60059e-06	ENSG00000289602	ENSG00000289602	novel transcript	NA	lncRNA
15.158	1.51829	0.4927	0.000203887	0.000484686	ENSG00000289015	ENSG00000289015	novel transcript	NA	lncRNA
8.87209	1.51293	0.713507	0.00334638	0.00693077	ENSG00000282381	ENSG00000282381	novel transcript	NA	lncRNA
9.6644	1.50298	0.689642	0.00295359	0.00616697	ENSG00000235903	CPB2-AS1	CPB2 antisense RNA 1 [Source:HGNC Symbol;Acc:HGNC:39898]	100509894	lncRNA
39.4045	1.50219	0.304397	9.07528e-08	2.76989e-07	ENSG00000231663	COA6-AS1	COA6 antisense RNA 1 [Source:HGNC Symbol;Acc:HGNC:40825]	101927765	lncRNA
3.38824	-1.5018	1.14051	0.0205625	0.0373924	ENSG00000276071	ENSG00000276071	novel transcript	NA	lncRNA
91.3015	-1.51144	0.254041	3.02585e-10	1.05481e-09	ENSG00000237248	LINC00987	long intergenic non-protein coding RNA 987 [Source:HGNC Symbol;Acc:HGNC:48911]	100499405	lncRNA
9.90643	-1.52209	0.87323	0.00803886	0.0157101	ENSG00000272369	ENSG00000272369	novel transcript	NA	lncRNA
18.2841	-1.52445	0.585426	0.000882281	0.00196773	ENSG00000268006	PTOV1-AS1	PTOV1 antisense RNA 1 [Source:HGNC Symbol;Acc:HGNC:44174]	100506033	lncRNA
12.2242	-1.52543	0.60179	0.00107315	0.00236943	ENSG00000236204	LINC01376	long intergenic non-protein coding RNA 1376 [Source:HGNC Symbol;Acc:HGNC:50637]	400945	lncRNA
826.501	-1.52929	0.0962018	7.51102e-58	7.60353e-57	ENSG00000214900	LINC01588	long intergenic non-protein coding RNA 1588 [Source:HGNC Symbol;Acc:HGNC:27503]	283551	lncRNA
11.9491	-1.53249	0.661349	0.00191891	0.00411345	ENSG00000262877	ENSG00000262877	novel transcript	NA	lncRNA
3.63171	-1.53507	1.17097	0.0198327	0.0361802	ENSG00000260988	ENSG00000260988	novel transcript	NA	lncRNA
9.90979	-1.5393	0.727383	0.00318203	0.00661536	ENSG00000196366	C9orf163	chromosome 9 putative open reading frame 163 [Source:HGNC Symbol;Acc:HGNC:26718]	158055	lncRNA
44.8475	-1.54604	0.305866	4.1679e-08	1.29759e-07	ENSG00000272933	TRIM8-DT	TRIM8 divergent transcript [Source:HGNC Symbol;Acc:HGNC:55573]	NA	lncRNA
19.1793	-1.5513	0.529199	0.000301019	0.000704072	ENSG00000269044	ENSG00000269044	novel transcript, sense intronic C19orf42	NA	lncRNA
4.48611	-1.56212	1.39585	0.0279092	0.0494604	ENSG00000249584	LINC02225	long intergenic non-protein coding RNA 2225 [Source:HGNC Symbol;Acc:HGNC:53094]	101928539	lncRNA
3.14268	-1.58355	1.39571	0.0264038	0.0469814	ENSG00000232739	ENSG00000232739	novel transcript	NA	lncRNA
38.2468	-1.59799	0.347327	3.31798e-07	9.76429e-07	ENSG00000287431	RENO1	regulator of early neurogenesis 1 [Source:HGNC Symbol;Acc:HGNC:54096]	NA	lncRNA
4.4812	-1.62302	1.14198	0.0139165	0.0261069	ENSG00000225762	LINC01389	long intergenic non-protein coding RNA 1389 [Source:HGNC Symbol;Acc:HGNC:50661]	NA	lncRNA
63.2157	-1.62972	0.290315	1.40033e-09	4.71696e-09	ENSG00000259583	ALDH1A3-AS1	ALDH1A3 antisense RNA 1 [Source:HGNC Symbol;Acc:HGNC:55416]	101927751	lncRNA
9.09123	-1.63691	0.764005	0.00240125	0.00508176	ENSG00000272338	ENSG00000272338	novel transcript	NA	lncRNA
9.07692	-1.6417	0.681565	0.00114463	0.00251898	ENSG00000287218	ENSG00000287218	novel transcript, antisense to CD247	NA	lncRNA
36.1123	-1.64854	0.394809	1.94609e-06	5.44448e-06	ENSG00000256433	ENSG00000256433	novel transcript	NA	lncRNA
3.50712	-1.65236	1.51756	0.0265675	0.0472539	ENSG00000249923	LINC02891	long intergenic non-protein coding RNA 2891 [Source:HGNC Symbol;Acc:HGNC:55221]	284865	lncRNA
123.22	-1.66172	0.196597	1.7908e-18	8.37647e-18	ENSG00000260121	ENSG00000260121	novel transcript, antisense to FAM38A	NA	lncRNA
43.3995	-1.66774	0.346206	8.85803e-08	2.70481e-07	ENSG00000267288	ENSG00000267288	novel transcript, antisense to HEXIM2	105371795	lncRNA
32.7305	-1.66959	0.368369	3.53089e-07	1.03772e-06	ENSG00000262454	MIR193BHG	MIR193b-365a host gene [Source:HGNC Symbol;Acc:HGNC:51945]	100129781	lncRNA
285.346	-1.67302	0.124778	3.26696e-42	2.54806e-41	ENSG00000196810	CTBP1-DT	CTBP1 divergent transcript [Source:HGNC Symbol;Acc:HGNC:28307]	NA	lncRNA
11.4168	-1.67509	1.31674	0.0179377	0.0330281	ENSG00000276527	ENSG00000276527	novel transcript	NA	lncRNA
39.3129	-1.68112	0.339901	4.38053e-08	1.36252e-07	ENSG00000230438	SERPINB9P1	serpin family B member 9 pseudogene 1 [Source:HGNC Symbol;Acc:HGNC:28590]	NA	lncRNA
12.7378	-1.69023	0.687701	0.000888233	0.00198018	ENSG00000274331	ENSG00000274331	novel transcript	NA	lncRNA
58.2823	-1.6975	0.35674	1.06294e-07	3.22881e-07	ENSG00000281903	LINC02246	long intergenic non-protein coding RNA 2246 [Source:HGNC Symbol;Acc:HGNC:53135]	NA	lncRNA
6.60061	-1.69911	1.12116	0.0101612	0.0195505	ENSG00000271797	ENSG00000271797	novel transcript, antisense to PGGT1B	NA	lncRNA
2.44459	-1.70685	1.52954	0.0237553	0.0426928	ENSG00000257298	ENSG00000257298	novel transcript, sense intronic to LIMA1	NA	lncRNA
2.07507	-1.71368	1.58869	0.025286	0.045169	ENSG00000241544	LINC02029	long intergenic non-protein coding RNA 2029 [Source:HGNC Symbol;Acc:HGNC:52863]	105374177	lncRNA
16.6953	-1.72618	0.625817	0.00032521	0.000758871	ENSG00000232748	ENSG00000232748	novel transcript, antisense to ZNF668	NA	lncRNA
16.2991	-1.74459	0.743943	0.00109745	0.00242009	ENSG00000259605	ENSG00000259605	novel transcript, antisense to SIX5	NA	lncRNA
9.48114	-1.76501	0.876834	0.00266623	0.00560285	ENSG00000288934	ENSG00000288934	novel transcript, antisense to PPP1R15B	NA	lncRNA
4.63463	-1.76788	0.927484	0.00352133	0.0072707	ENSG00000271959	ENSG00000271959	novel transcript, antisense to MROH5	NA	lncRNA
32.4271	-1.77057	0.378818	1.23645e-07	3.73561e-07	ENSG00000280832	GSEC	G-quadruplex forming sequence containing lncRNA [Source:HGNC Symbol;Acc:HGNC:48645]	NA	lncRNA
110.684	-1.77522	0.204738	1.62258e-19	7.79029e-19	ENSG00000259953	ENSG00000259953	novel transcript, overlapping SUSD1	NA	lncRNA
1.57806	-1.77776	1.64988	0.0236532	0.0425292	ENSG00000278456	ENSG00000278456	novel transcript, antisense to ALDH1A3	NA	lncRNA
5.54976	-1.78199	1.0481	0.00583498	0.0116765	ENSG00000273058	ENSG00000273058	novel transcript	NA	lncRNA
31.3327	-1.78325	0.424904	1.11587e-06	3.17099e-06	ENSG00000272335	ENSG00000272335	novel transcript	NA	lncRNA
29.0484	-1.78796	0.447812	2.69589e-06	7.47678e-06	ENSG00000288885	ENSG00000288885	novel transcript, antisense to SLC19A1	NA	lncRNA
6.89796	-1.79406	1.0875	0.00650895	0.0129136	ENSG00000289628	ENSG00000289628	novel transcript, sense intronic to RYR2	NA	lncRNA
291.025	-1.79749	0.154863	1.27076e-32	8.2299e-32	ENSG00000255248	MIR100HG	mir-100-let-7a-2-mir-125b-1 cluster host gene [Source:HGNC Symbol;Acc:HGNC:39522]	399959	lncRNA
20.1279	-1.82278	0.530946	2.36882e-05	6.10419e-05	ENSG00000222047	C10orf55	chromosome 10 putative open reading frame 55 [Source:HGNC Symbol;Acc:HGNC:31008]	414236	lncRNA
1003.84	-1.85016	0.101951	3.41309e-75	4.43157e-74	ENSG00000283462	ENSG00000283462	novel transcript	NA	lncRNA
3.42733	-1.89919	1.48448	0.0139102	0.0260969	ENSG00000265511	ENSG00000265511	novel transcript	NA	lncRNA
1.40548	-1.90433	1.70341	0.0192936	0.035295	ENSG00000287923	ENSG00000287923	novel transcript	NA	lncRNA
7.17084	-1.93008	1.01383	0.00282594	0.00591994	ENSG00000237476	LINC01637	long intergenic non-protein coding RNA 1637 [Source:HGNC Symbol;Acc:HGNC:52424]	101928891	lncRNA
7.22285	-1.94502	1.052	0.00322339	0.00669307	ENSG00000271743	ENSG00000271743	novel transcript	NA	lncRNA
257.659	-1.96601	0.131482	2.22479e-52	2.06121e-51	ENSG00000237945	LINC00649	long intergenic non-protein coding RNA 649 [Source:HGNC Symbol;Acc:HGNC:44305]	100506334	lncRNA
19.2216	-1.96813	0.540074	7.13793e-06	1.91827e-05	ENSG00000259673	IQCH-AS1	IQCH antisense RNA 1 [Source:HGNC Symbol;Acc:HGNC:44104]	100506686	lncRNA
11.9699	-1.96887	0.7901	0.000469825	0.00107992	ENSG00000206417	H1-10-AS1	H1-10 antisense RNA 1 [Source:HGNC Symbol;Acc:HGNC:27953]	NA	lncRNA
4.70125	-1.97178	1.48325	0.0116182	0.0221196	ENSG00000289039	ENSG00000289039	novel transcript	NA	lncRNA
11.6049	-2.00524	0.866035	0.00077484	0.00174053	ENSG00000271155	ENSG00000271155	novel transcript, antisense to PTCH1	NA	lncRNA
2.02602	-2.06598	1.63566	0.0123954	0.0234713	ENSG00000276931	ENSG00000276931	novel transcript, sense intronic to LMF1	NA	lncRNA
15.3857	-2.06973	0.707647	9.33317e-05	0.000228813	ENSG00000235904	RBMS3-AS3	RBMS3 antisense RNA 3 [Source:HGNC Symbol;Acc:HGNC:39989]	NA	lncRNA
2.15703	-2.07685	1.69432	0.0132902	0.0250281	ENSG00000230109	LINC02643	long intergenic non-protein coding RNA 2643 [Source:HGNC Symbol;Acc:HGNC:54126]	105376444	lncRNA
35.0715	-2.07993	0.432016	2.41367e-08	7.61144e-08	ENSG00000271880	ENSG00000271880	novel transcript	NA	lncRNA
3.90146	-2.08019	1.86608	0.0163685	0.0303467	ENSG00000286999	ENSG00000286999	novel transcript, antisense to OPRL1	NA	lncRNA
13.0088	-2.10716	0.952974	0.000944973	0.0021004	ENSG00000288988	ENSG00000288988	novel transcript, antisense to DOCK3	NA	lncRNA
21.2949	-2.16641	0.718768	5.92563e-05	0.000147698	ENSG00000281376	ABALON	apoptotic BCL2L1-antisense long non-coding RNA [Source:HGNC Symbol;Acc:HGNC:49667]	103021294	lncRNA
9.83226	-2.18654	2.18621	0.0167418	0.0309726	ENSG00000289316	ENSG00000289316	novel transcript	NA	lncRNA
107.064	-2.18789	0.237014	2.19086e-22	1.13478e-21	ENSG00000254187	ENSG00000254187	novel transcript	NA	lncRNA
11.2612	-2.19713	0.983782	0.000808707	0.00181251	ENSG00000239653	PSMD6-AS2	PSMD6 antisense RNA 2 [Source:HGNC Symbol;Acc:HGNC:44125]	100507062	lncRNA
1.82983	-2.20086	1.74063	0.0110483	0.0211289	ENSG00000253932	ENSG00000253932	novel transcript	NA	lncRNA
12.48	-2.21613	1.31627	0.00391867	0.00803741	ENSG00000287385	ENSG00000287385	novel transcript, antisense to RAD51B	107984016	lncRNA
1.95521	-2.22812	1.95386	0.0136426	0.0256396	ENSG00000289329	ENSG00000289329	novel transcript, antisense to ZMYND8	NA	lncRNA
9.45508	-2.24248	0.836306	0.000179114	0.000428564	ENSG00000261326	LINC01355	long intergenic non-protein coding RNA 1355 [Source:HGNC Symbol;Acc:HGNC:50584]	NA	lncRNA
225.058	-2.24524	0.185765	8.19905e-36	5.67369e-35	ENSG00000229563	LINC01204	long intergenic non-protein coding RNA 1204 [Source:HGNC Symbol;Acc:HGNC:49635]	101927528	lncRNA
62.3976	-2.25308	0.343413	4.89707e-13	1.91557e-12	ENSG00000267121	FMNL1-DT	FMNL1 divergent transcript [Source:HGNC Symbol;Acc:HGNC:55311]	339192	lncRNA
53.2159	-2.27584	0.335008	9.49449e-14	3.81782e-13	ENSG00000285922	ENSG00000285922	novel transcript	NA	lncRNA
48.7543	-2.33421	0.353501	3.39748e-13	1.33774e-12	ENSG00000225439	BOLA3-AS1	BOLA3 divergent transcript [Source:HGNC Symbol;Acc:HGNC:42922]	100507171	lncRNA
98.9183	-2.36182	0.279163	1.8838e-19	9.03315e-19	ENSG00000226053	LINC01776	long intergenic non-protein coding RNA 1776 [Source:HGNC Symbol;Acc:HGNC:52566]	729987	lncRNA
16.4581	-2.38936	0.694386	9.30123e-06	2.47587e-05	ENSG00000268061	NAPA-AS1	NAPA antisense RNA 1 [Source:HGNC Symbol;Acc:HGNC:44118]	100505681	lncRNA
2.10562	-2.40966	1.71561	0.0069423	0.0137207	ENSG00000214955	ENSG00000214955	novel transcript	NA	lncRNA
6.37668	-2.41229	1.60243	0.00544843	0.0109617	ENSG00000268713	ENSG00000268713	novel transcript	NA	lncRNA
420.598	-2.42135	0.15412	7.47177e-58	7.5695e-57	ENSG00000231131	LNCAROD	lncRNA activating regulator of DKK1 [Source:HGNC Symbol;Acc:HGNC:50913]	105378305	lncRNA
586.758	-2.4225	0.162736	2.40248e-52	2.22353e-51	ENSG00000232110	ENSG00000232110	novel transcript, antisense to LIPA	NA	lncRNA
2.75719	-2.53439	1.97039	0.00814425	0.0158952	ENSG00000260122	ENSG00000260122	novel transcript	NA	lncRNA
6.0492	-2.57718	1.4415	0.00237677	0.00503233	ENSG00000286567	ENSG00000286567	novel transcript	NA	lncRNA
3.67119	-2.58639	1.61494	0.00386871	0.0079422	ENSG00000225563	ENSG00000225563	novel transcript	NA	lncRNA
614.985	-2.58691	0.109047	1.67998e-126	3.75335e-125	ENSG00000223949	ROR1-AS1	ROR1 antisense RNA 1 [Source:HGNC Symbol;Acc:HGNC:40508]	101927034	lncRNA
2.10845	-2.60706	2.11394	0.00839173	0.0163379	ENSG00000280026	ENSG00000280026	novel transcript, antisense to PCDHGB1	NA	lncRNA
12.4113	-2.61001	0.804124	1.90304e-05	4.9404e-05	ENSG00000273373	ENSG00000273373	novel transcript, antisense to SLC16A4	NA	lncRNA
15.1061	-2.62205	0.81285	2.05471e-05	5.3213e-05	ENSG00000183674	LINC00518	long intergenic non-protein coding RNA 518 [Source:HGNC Symbol;Acc:HGNC:28626]	NA	lncRNA
10.8849	-2.63411	1.02968	0.000223095	0.000528059	ENSG00000269019	HOMER3-AS1	HOMER3 antisense RNA 1 [Source:HGNC Symbol;Acc:HGNC:53775]	NA	lncRNA
1.51666	-2.64167	1.86379	0.00578829	0.0115891	ENSG00000243230	ENSG00000243230	novel transcript	NA	lncRNA
97.1939	-2.67498	0.319616	5.93226e-19	2.80707e-18	ENSG00000233338	TLR8-AS1	TLR8 antisense RNA 1 [Source:HGNC Symbol;Acc:HGNC:40720]	NA	lncRNA
7.53199	-2.68872	1.40003	0.00156662	0.00339019	ENSG00000262678	CAMTA2-AS1	CAMTA2 antisense RNA 1 [Source:HGNC Symbol;Acc:HGNC:55342]	NA	lncRNA
2.28417	-2.84475	1.82829	0.0037649	0.00774268	ENSG00000272849	ENSG00000272849	novel transcript	NA	lncRNA
76.1241	-2.85803	0.349676	4.91584e-18	2.26821e-17	ENSG00000257948	ENSG00000257948	novel transcript	NA	lncRNA
2.58632	-2.89418	1.72088	0.00272116	0.00571379	ENSG00000278192	ENSG00000278192	novel transcript	NA	lncRNA
2.3685	-2.92543	1.76414	0.00284079	0.00594779	ENSG00000251307	CCNO-DT	CCNO divergent transcript [Source:HGNC Symbol;Acc:HGNC:55543]	NA	lncRNA
6.60501	-2.92769	1.35843	0.000745694	0.00167856	ENSG00000227456	LINC00310	long intergenic non-protein coding RNA 310 [Source:HGNC Symbol;Acc:HGNC:16414]	114036	lncRNA
32.0954	-2.94039	0.418944	4.24013e-14	1.72748e-13	ENSG00000261602	ENSG00000261602	novel transcript	NA	lncRNA
95.0463	-2.97283	0.274813	7.76429e-29	4.65805e-28	ENSG00000233237	LINC00472	long intergenic non-protein coding RNA 472 [Source:HGNC Symbol;Acc:HGNC:21380]	79940	lncRNA
2.01916	-3.00901	1.83096	0.00282788	0.00592308	ENSG00000268049	ENSG00000268049	novel transcript, antisense to ZNF497	NA	lncRNA
8.94229	-3.0384	1.11352	0.000126432	0.000306412	ENSG00000259994	ENSG00000259994	novel transcript, overlapping to MTPAP	NA	lncRNA
34.3312	-3.04194	0.529638	1.93156e-10	6.796e-10	ENSG00000230074	ENSG00000230074	novel transcript	NA	lncRNA
5.20686	-3.05446	1.49273	0.000989568	0.00219516	ENSG00000258824	ENSG00000258824	novel transcript	NA	lncRNA
3.41983	-3.05701	1.81603	0.00251817	0.00531206	ENSG00000289044	ENSG00000289044	novel transcript	NA	lncRNA
180.277	-3.07704	0.21582	1.82716e-47	1.55505e-46	ENSG00000250748	ENSG00000250748	novel transcript	105369187	lncRNA
5.44864	-3.11099	1.5717	0.00117012	0.00257169	ENSG00000235609	ENSG00000235609	novel transcript	NA	lncRNA
6.37377	-3.289	1.597	0.000906728	0.00201907	ENSG00000250049	ENSG00000250049	novel transcript	NA	lncRNA
2.86258	-3.43239	1.8088	0.0013046	0.00285093	ENSG00000278831	ENSG00000278831	novel transcript, antisense to FAM53B	NA	lncRNA
8.98518	-3.44287	1.3307	0.000206652	0.000490825	ENSG00000233860	SHROOM3-AS1	SHROOM3 antisense RNA 1 [Source:HGNC Symbol;Acc:HGNC:41265]	NA	lncRNA
102.879	-3.46486	0.290428	9.95727e-34	6.59491e-33	ENSG00000287023	ENSG00000287023	novel transcript	NA	lncRNA
2.17575	-3.55045	1.92683	0.00141129	0.00307235	ENSG00000273156	ENSG00000273156	novel transcript	NA	lncRNA
20.3393	-4.03073	0.693955	6.93796e-10	2.37574e-09	ENSG00000175779	LINC02694	long intergenic non-protein coding RNA 2694 [Source:HGNC Symbol;Acc:HGNC:33796]	400359	lncRNA
4.08973	-4.18466	1.62294	0.000209846	0.000498236	ENSG00000235126	ENSG00000235126	novel transcript	NA	lncRNA
92.7473	-4.31756	0.430912	3.34733e-24	1.81603e-23	ENSG00000285963	ENSG00000285963	novel transcript	NA	lncRNA
14.3473	-4.32512	1.14022	6.47314e-06	1.74537e-05	ENSG00000272909	ENSG00000272909	novel transcript, antisense to MTHFD1	NA	lncRNA
10.7116	2.22255	1.02993	0.00099795	0.00221321	ENSG00000264501	RN7SL731P	RNA, 7SL, cytoplasmic 731, pseudogene [Source:HGNC Symbol;Acc:HGNC:46747]	NA	misc_RNA
2.54529	4.28766	1.94401	0.000478381	0.00109864	ENSG00000151572	ANO4	anoctamin 4 [Source:HGNC Symbol;Acc:HGNC:23837]	121601	nonsense_mediated_decay
2.05893	3.67933	1.94553	0.00120112	0.00263681	ENSG00000172752	COL6A5	collagen type VI alpha 5 chain [Source:HGNC Symbol;Acc:HGNC:26674]	256076	nonsense_mediated_decay
1.75808	3.33324	1.97581	0.00218682	0.00465534	ENSG00000163219	ARHGAP25	Rho GTPase activating protein 25 [Source:HGNC Symbol;Acc:HGNC:28951]	9938	nonsense_mediated_decay
2.19056	3.32024	1.97603	0.00223323	0.00474636	ENSG00000042832	TG	thyroglobulin [Source:HGNC Symbol;Acc:HGNC:11764]	7038	nonsense_mediated_decay
1.67922	2.80819	1.90796	0.00463578	0.00942825	ENSG00000173124	ACSM6	acyl-CoA synthetase medium chain family member 6 [Source:HGNC Symbol;Acc:HGNC:31665]	142827	nonsense_mediated_decay
2.11974	2.67372	2.08621	0.007351	0.0144655	ENSG00000215029	TCP11X2	t-complex 11 family, X-linked 2 [Source:HGNC Symbol;Acc:HGNC:48335]	100996648	nonsense_mediated_decay
1.82218	2.63858	1.99048	0.00698924	0.0138003	ENSG00000156269	NAA11	N-alpha-acetyltransferase 11, NatA catalytic subunit [Source:HGNC Symbol;Acc:HGNC:28125]	84779	nonsense_mediated_decay
1.80597	2.50158	2.04551	0.00934412	0.0180795	ENSG00000255330	ENSG00000255330	novel protein	NA	nonsense_mediated_decay
2.51621	2.49689	1.72811	0.0059707	0.0119268	ENSG00000169126	ODAD2	outer dynein arm docking complex subunit 2 [Source:HGNC Symbol;Acc:HGNC:25583]	55130	nonsense_mediated_decay
169.02	2.41013	0.189874	3.91217e-39	2.89184e-38	ENSG00000206530	CFAP44	cilia and flagella associated protein 44 [Source:HGNC Symbol;Acc:HGNC:25631]	55779	nonsense_mediated_decay
190.27	2.35103	0.165096	2.97751e-48	2.57154e-47	ENSG00000183722	LHFPL6	LHFPL tetraspan subfamily member 6 [Source:HGNC Symbol;Acc:HGNC:6586]	10186	nonsense_mediated_decay
16.5651	2.25148	0.613656	4.02521e-06	1.10292e-05	ENSG00000170959	DCDC1	doublecortin domain containing 1 [Source:HGNC Symbol;Acc:HGNC:20625]	341019	nonsense_mediated_decay
4237.12	2.21794	0.045911	0	0	ENSG00000166471	TMEM41B	transmembrane protein 41B [Source:HGNC Symbol;Acc:HGNC:28948]	440026	nonsense_mediated_decay
411.026	2.19692	0.104001	3.03454e-101	5.27551e-100	ENSG00000113966	ARL6	ADP ribosylation factor like GTPase 6 [Source:HGNC Symbol;Acc:HGNC:13210]	84100	nonsense_mediated_decay
3.71106	2.12829	1.46194	0.00753362	0.0147958	ENSG00000170743	SYT9	synaptotagmin 9 [Source:HGNC Symbol;Acc:HGNC:19265]	143425	nonsense_mediated_decay
53.2279	2.12283	0.288428	1.98203e-15	8.4223e-15	ENSG00000271698	ENSG00000271698	novel transcript	NA	nonsense_mediated_decay
1.46175	2.07544	2.10332	0.0193847	0.0354375	ENSG00000082482	KCNK2	potassium two pore domain channel subfamily K member 2 [Source:HGNC Symbol;Acc:HGNC:6277]	3776	nonsense_mediated_decay
299.244	2.05114	0.141625	1.63567e-49	1.4409e-48	ENSG00000144395	CCDC150	coiled-coil domain containing 150 [Source:HGNC Symbol;Acc:HGNC:26834]	284992	nonsense_mediated_decay
1476.65	1.99498	0.0608105	5.90017e-238	3.27642e-236	ENSG00000182134	TDRKH	tudor and KH domain containing [Source:HGNC Symbol;Acc:HGNC:11713]	11022	nonsense_mediated_decay
1060.33	1.86997	0.066941	2.29924e-173	7.60106e-172	ENSG00000261609	GAN	gigaxonin [Source:HGNC Symbol;Acc:HGNC:4137]	8139	nonsense_mediated_decay
2.73263	1.85625	1.55222	0.0173387	0.0319997	ENSG00000221947	XKR9	XK related 9 [Source:HGNC Symbol;Acc:HGNC:20937]	389668	nonsense_mediated_decay
664.882	1.83139	0.0824109	5.74322e-111	1.10258e-109	ENSG00000124615	MOCS1	molybdenum cofactor synthesis 1 [Source:HGNC Symbol;Acc:HGNC:7190]	4337	nonsense_mediated_decay
42.5645	1.79145	0.425532	1.02432e-06	2.91824e-06	ENSG00000258728	ENSG00000258728	novel protein (GALT-IL11RA readthrough)	NA	nonsense_mediated_decay
3606.56	1.78649	0.0388363	0	0	ENSG00000100554	ATP6V1D	ATPase H+ transporting V1 subunit D [Source:HGNC Symbol;Acc:HGNC:13527]	51382	nonsense_mediated_decay
3880.6	1.71281	0.035211	0	0	ENSG00000077782	FGFR1	fibroblast growth factor receptor 1 [Source:HGNC Symbol;Acc:HGNC:3688]	2260	nonsense_mediated_decay
1100.18	1.7026	0.0706744	1.63937e-129	3.7627e-128	ENSG00000144597	EAF1	ELL associated factor 1 [Source:HGNC Symbol;Acc:HGNC:20907]	85403	nonsense_mediated_decay
411.708	1.67094	0.101319	2.55494e-62	2.77788e-61	ENSG00000146826	TRAPPC14	trafficking protein particle complex subunit 14 [Source:HGNC Symbol;Acc:HGNC:25604]	55262	nonsense_mediated_decay
102.755	1.60754	0.178201	1.48218e-20	7.34723e-20	ENSG00000147894	C9orf72	C9orf72-SMCR8 complex subunit [Source:HGNC Symbol;Acc:HGNC:28337]	203228	nonsense_mediated_decay
962.013	1.56608	0.0674671	3.31109e-120	7.04608e-119	ENSG00000174943	KCTD13	potassium channel tetramerization domain containing 13 [Source:HGNC Symbol;Acc:HGNC:22234]	253980	nonsense_mediated_decay
162.165	-1.50446	0.160669	9.31574e-22	4.75102e-21	ENSG00000196284	SUPT3H	SPT3 homolog, SAGA and STAGA complex component [Source:HGNC Symbol;Acc:HGNC:11466]	8464	nonsense_mediated_decay
588.828	-1.51351	0.125471	1.97263e-34	1.32447e-33	ENSG00000267059	ENSG00000267059	novel transcript, readthrough between UQCR11 and MBD3	NA	nonsense_mediated_decay
166.718	-1.54308	0.161992	1.70833e-22	8.87412e-22	ENSG00000137871	ZNF280D	zinc finger protein 280D [Source:HGNC Symbol;Acc:HGNC:25953]	54816	nonsense_mediated_decay
851.441	-1.54858	0.0682554	6.15559e-115	1.23098e-113	ENSG00000138614	INTS14	integrator complex subunit 14 [Source:HGNC Symbol;Acc:HGNC:25372]	81556	nonsense_mediated_decay
2380.78	-1.58268	0.0515593	5.80713e-208	2.57555e-206	ENSG00000257103	LSM14A	LSM14A mRNA processing body assembly factor [Source:HGNC Symbol;Acc:HGNC:24489]	26065	nonsense_mediated_decay
411.643	-1.60201	0.135057	1.53941e-33	1.01708e-32	ENSG00000182903	ZNF721	zinc finger protein 721 [Source:HGNC Symbol;Acc:HGNC:29425]	170960	nonsense_mediated_decay
575.548	-1.60781	0.0898057	9.01707e-73	1.13461e-71	ENSG00000142733	MAP3K6	mitogen-activated protein kinase kinase kinase 6 [Source:HGNC Symbol;Acc:HGNC:6858]	9064	nonsense_mediated_decay
32.4188	-1.61199	0.397137	3.66748e-06	1.00757e-05	ENSG00000275778	ENSG00000275778	PRH1-PRR4 readthrough	NA	nonsense_mediated_decay
649.151	-1.61205	0.0755652	4.45394e-102	7.7986e-101	ENSG00000130313	PGLS	6-phosphogluconolactonase [Source:HGNC Symbol;Acc:HGNC:8903]	25796	nonsense_mediated_decay
1234.01	-1.6148	0.0639354	7.53618e-142	1.92538e-140	ENSG00000107779	BMPR1A	bone morphogenetic protein receptor type 1A [Source:HGNC Symbol;Acc:HGNC:1076]	657	nonsense_mediated_decay
3801.58	-1.62269	0.046167	9.44733e-272	6.41201e-270	ENSG00000067182	TNFRSF1A	TNF receptor superfamily member 1A [Source:HGNC Symbol;Acc:HGNC:11916]	7132	nonsense_mediated_decay
4.27487	-1.63395	1.48869	0.0266918	0.0474656	ENSG00000288656	ENSG00000288656	novel protein	NA	nonsense_mediated_decay
39.737	-1.65305	0.421613	5.70074e-06	1.54517e-05	ENSG00000160539	PLPP7	phospholipid phosphatase 7 (inactive) [Source:HGNC Symbol;Acc:HGNC:28174]	84814	nonsense_mediated_decay
577.983	-1.66625	0.0932995	1.52674e-72	1.91438e-71	ENSG00000177030	DEAF1	DEAF1 transcription factor [Source:HGNC Symbol;Acc:HGNC:14677]	10522	nonsense_mediated_decay
1717.61	-1.67658	0.0483387	8.1535e-265	5.34492e-263	ENSG00000179262	RAD23A	RAD23 homolog A, nucleotide excision repair protein [Source:HGNC Symbol;Acc:HGNC:9812]	5886	nonsense_mediated_decay
95.1795	-1.74908	0.193752	7.45658e-21	3.72926e-20	ENSG00000174928	C3orf33	chromosome 3 open reading frame 33 [Source:HGNC Symbol;Acc:HGNC:26434]	285315	nonsense_mediated_decay
146.608	-1.83648	1.19994	0.00827554	0.0161339	ENSG00000285000	ENSG00000285000	novel protein, AGGF1-ZBED3-AS1 readthrough	NA	nonsense_mediated_decay
563.931	-1.85431	0.0852438	1.59718e-106	2.91825e-105	ENSG00000135632	SMYD5	SMYD family member 5 [Source:HGNC Symbol;Acc:HGNC:16258]	10322	nonsense_mediated_decay
2.53476	-1.89115	1.74964	0.0209051	0.0379743	ENSG00000100101	ENSG00000100101	novel transcript	NA	nonsense_mediated_decay
40.1582	-1.89488	0.413159	1.25499e-07	3.78952e-07	ENSG00000260007	ENSG00000260007	novel protein	NA	nonsense_mediated_decay
212.178	-1.9054	0.19381	1.71221e-24	9.35919e-24	ENSG00000280893	ENSG00000280893	novel transcript	NA	nonsense_mediated_decay
4.9341	-2.02366	1.16642	0.00402625	0.00824988	ENSG00000170954	ZNF415	zinc finger protein 415 [Source:HGNC Symbol;Acc:HGNC:20636]	55786	nonsense_mediated_decay
50.2204	-2.07153	0.342543	2.05874e-11	7.56327e-11	ENSG00000104894	CD37	CD37 molecule [Source:HGNC Symbol;Acc:HGNC:1666]	951	nonsense_mediated_decay
48.845	-2.21949	0.506359	1.63967e-07	4.91736e-07	ENSG00000286905	ENSG00000286905	novel protein	NA	nonsense_mediated_decay
16.4745	-2.4657	2.45946	0.0113231	0.0215991	ENSG00000259522	ENSG00000259522	novel protein	NA	nonsense_mediated_decay
3.72474	-2.68273	1.96045	0.00623197	0.012398	ENSG00000256566	ENSG00000256566	novel protein	NA	nonsense_mediated_decay
155.46	-3.53825	0.251264	7.49142e-46	6.21633e-45	ENSG00000138395	CDK15	cyclin dependent kinase 15 [Source:HGNC Symbol;Acc:HGNC:14434]	65061	nonsense_mediated_decay
6.48188	-3.77454	2.38634	0.00196004	0.00419595	ENSG00000268975	MIA-RAB4B	MIA-RAB4B readthrough (NMD candidate) [Source:HGNC Symbol;Acc:HGNC:48352]	NA	nonsense_mediated_decay
5.90848	3.85019	1.4555	0.000179993	0.00043055	ENSG00000226241	ENSG00000226241	zinc finger protein 770 (ZNF770) pseudogene	NA	processed_pseudogene
2.97911	3.67862	1.9409	0.0011908	0.00261609	ENSG00000277367	NEK2P1	NEK2 pseudogene 1 [Source:HGNC Symbol;Acc:HGNC:19272]	NA	processed_pseudogene
2.15894	3.33489	2.0916	0.00263245	0.00553574	ENSG00000257302	FAHD2P1	fumarylacetoacetate hydrolase domain containing 2 pseudogene 1 [Source:HGNC Symbol;Acc:HGNC:32441]	NA	processed_pseudogene
1.66516	2.62418	1.9657	0.00693847	0.0137152	ENSG00000232223	CNN2P10	calponin 2 pseudogene 10 [Source:HGNC Symbol;Acc:HGNC:39535]	NA	processed_pseudogene
2.97771	2.57286	1.67882	0.00462653	0.00941065	ENSG00000271580	ENSG00000271580	glycogenin 2 (GYG2) pseudogene	NA	processed_pseudogene
2.54276	2.42458	1.98305	0.00998183	0.019222	ENSG00000229376	CICP3	capicua transcriptional repressor pseudogene 3 [Source:HGNC Symbol;Acc:HGNC:37742]	NA	processed_pseudogene
1.40781	2.23216	2.09239	0.0150375	0.0280455	ENSG00000257680	ENSG00000257680	methionyl aminopeptidase 1 (METAP1) pseudogene	NA	processed_pseudogene
2.02124	2.16836	1.78586	0.0125786	0.0237863	ENSG00000288349	ENSG00000288349	POM121 transmembrane nucleoporin C (POM121C) pseudogene	NA	processed_pseudogene
4.09037	2.05428	1.2776	0.00546313	0.0109905	ENSG00000259205	PRKXP1	PRKX pseudogene 1 [Source:HGNC Symbol;Acc:HGNC:9442]	NA	processed_pseudogene
5.70091	1.99023	1.11236	0.00360152	0.00742544	ENSG00000226055	PAICSP1	phosphoribosylaminoimidazole carboxylase, phosphoribosylaminoimidazole succinocarboxamide synthetase pseudogene 1 [Source:HGNC Symbol;Acc:HGNC:8588]	NA	processed_pseudogene
5.72459	1.93434	0.991159	0.0024635	0.00520572	ENSG00000229107	ABHD17AP4	ABHD17A pseudogene 4 [Source:HGNC Symbol;Acc:HGNC:34042]	NA	processed_pseudogene
1.80275	1.89463	1.77234	0.021261	0.0385685	ENSG00000241907	RPS20P4	ribosomal protein S20 pseudogene 4 [Source:HGNC Symbol;Acc:HGNC:10407]	NA	processed_pseudogene
3.14061	1.88285	1.66049	0.0191195	0.0350028	ENSG00000241020	RPL32P24	ribosomal protein L32 pseudogene 24 [Source:HGNC Symbol;Acc:HGNC:36722]	NA	processed_pseudogene
3.94196	1.86731	1.44247	0.0138769	0.0260453	ENSG00000250130	GAPDHP43	glyceraldehyde 3 phosphate dehydrogenase pseudogene 43 [Source:HGNC Symbol;Acc:HGNC:37800]	NA	processed_pseudogene
7.67986	1.85327	0.830397	0.00124899	0.00273612	ENSG00000242017	ALG1L15P	ALG1 like 15, pseudogene [Source:HGNC Symbol;Acc:HGNC:44384]	NA	processed_pseudogene
1.52831	1.84951	1.73246	0.0223304	0.0403613	ENSG00000216425	PIMREGP2	PIMREG pseudogene 2 [Source:HGNC Symbol;Acc:HGNC:54613]	NA	processed_pseudogene
19.6041	1.84317	0.550508	3.1027e-05	7.91189e-05	ENSG00000231066	NPM1P9	nucleophosmin 1 pseudogene 9 [Source:HGNC Symbol;Acc:HGNC:7929]	NA	processed_pseudogene
2.09795	1.82587	1.56018	0.0188322	0.0345238	ENSG00000231084	RPL22P24	ribosomal protein L22 pseudogene 24 [Source:HGNC Symbol;Acc:HGNC:53758]	NA	processed_pseudogene
1.46595	1.71604	1.62397	0.0262411	0.0467228	ENSG00000240890	ENSG00000240890	G2/M-phase specific E3 ubiquitin ligase (G2E3) pseudogene	NA	processed_pseudogene
30.8816	1.69448	0.380119	4.58568e-07	1.3385e-06	ENSG00000232801	SDCBPP3	syndecan binding protein pseudogene 3 [Source:HGNC Symbol;Acc:HGNC:44687]	NA	processed_pseudogene
2.83565	1.68122	1.60448	0.0277043	0.0491328	ENSG00000278763	FAM27B	family with sequence similarity 27 member B [Source:HGNC Symbol;Acc:HGNC:23667]	NA	processed_pseudogene
4.46991	1.67798	1.23681	0.014909	0.0278212	ENSG00000231665	OGFOD1P1	2-oxoglutarate and iron dependent oxygenase domain containing 1 pseudogene 1 [Source:HGNC Symbol;Acc:HGNC:39202]	NA	processed_pseudogene
114.941	1.6749	0.189278	5.23817e-20	2.54909e-19	ENSG00000180015	ENSG00000180015	mitochondrial translational release factor 1-like (MTRF1L) pseudogene	NA	processed_pseudogene
6.52719	1.63017	0.806503	0.00333605	0.00691044	ENSG00000259657	PIGHP1	phosphatidylinositol glycan anchor biosynthesis class H pseudogene 1 [Source:HGNC Symbol;Acc:HGNC:45152]	NA	processed_pseudogene
11.8446	1.59635	0.578642	0.000455434	0.00104854	ENSG00000230450	NEK2P4	NEK2 pseudogene 4 [Source:HGNC Symbol;Acc:HGNC:37818]	NA	processed_pseudogene
43.2881	1.57494	0.297885	1.08267e-08	3.48573e-08	ENSG00000224550	NDUFA4P1	NDUFA4 pseudogene 1 [Source:HGNC Symbol;Acc:HGNC:29835]	NA	processed_pseudogene
17.7169	1.51814	0.480716	0.000157829	0.00037929	ENSG00000236972	FABP5P1	fatty acid binding protein 5 pseudogene 1 [Source:HGNC Symbol;Acc:HGNC:31059]	NA	processed_pseudogene
143.284	-1.50755	0.187499	1.05938e-16	4.69e-16	ENSG00000213300	HNRNPA3P6	heterogeneous nuclear ribonucleoprotein A3 pseudogene 6 [Source:HGNC Symbol;Acc:HGNC:48495]	NA	processed_pseudogene
9.37406	-1.51743	0.667584	0.00223927	0.00475769	ENSG00000228492	RAB11FIP1P1	RAB11 family interacting protein 1 pseudogene 1 [Source:HGNC Symbol;Acc:HGNC:42366]	NA	processed_pseudogene
70.7039	-1.53424	0.268766	1.17067e-09	3.95675e-09	ENSG00000257511	ENSG00000257511	nucleosome assembly protein 1-like 1 (NAP1L1) pseudogene	NA	processed_pseudogene
8.62613	-1.53842	0.750092	0.00375343	0.00772147	ENSG00000225739	NPM1P18	nucleophosmin 1 pseudogene 18 [Source:HGNC Symbol;Acc:HGNC:7920]	NA	processed_pseudogene
18.4625	-1.57276	0.480137	8.85679e-05	0.00021757	ENSG00000224261	RPSAP18	ribosomal protein SA pseudogene 18 [Source:HGNC Symbol;Acc:HGNC:36106]	NA	processed_pseudogene
18.1142	-1.60771	0.498863	9.56694e-05	0.000234288	ENSG00000179967	PPP1R14BP3	protein phosphatase 1 regulatory inhibitor subunit 14B pseudogene 3 [Source:HGNC Symbol;Acc:HGNC:16330]	NA	processed_pseudogene
5.53192	-1.61186	1.07326	0.0118465	0.0225271	ENSG00000217897	HSPE1P8	heat shock protein family E (Hsp10) member 1 pseudogene 8 [Source:HGNC Symbol;Acc:HGNC:49326]	NA	processed_pseudogene
7.96615	-1.61517	0.846797	0.00456962	0.00930366	ENSG00000242291	RPL36AP51	ribosomal protein L36a pseudogene 51 [Source:HGNC Symbol;Acc:HGNC:36632]	NA	processed_pseudogene
13.1047	-1.63242	0.560092	0.000251536	0.000592925	ENSG00000230146	SEPHS1P4	selenophosphate synthetase 1 pseudogene 4 [Source:HGNC Symbol;Acc:HGNC:42169]	NA	processed_pseudogene
7.39878	-1.63323	1.03519	0.00967623	0.0186683	ENSG00000239405	TMED10P2	transmembrane p24 trafficking protein 10 pseudogene 2 [Source:HGNC Symbol;Acc:HGNC:38105]	NA	processed_pseudogene
46.446	-1.63536	0.356892	3.15846e-07	9.31525e-07	ENSG00000218418	ENSG00000218418	Rho GTPase activating protein 21 (ARHGAP21) pseudogene	NA	processed_pseudogene
33.6929	-1.68043	0.37836	5.20809e-07	1.51475e-06	ENSG00000230581	ACTG1P14	actin gamma 1 pseudogene 14 [Source:HGNC Symbol;Acc:HGNC:49751]	NA	processed_pseudogene
6.25005	-1.68434	1.22955	0.0143718	0.0268859	ENSG00000250995	TMEM30BP1	TMEM30B pseudogene 1 [Source:HGNC Symbol;Acc:HGNC:55058]	NA	processed_pseudogene
35.2684	-1.70267	0.365759	1.73281e-07	5.19206e-07	ENSG00000224546	EIF4BP3	eukaryotic translation initiation factor 4B pseudogene 3 [Source:HGNC Symbol;Acc:HGNC:37936]	NA	processed_pseudogene
1.62385	-1.70382	1.65183	0.02779	0.0492751	ENSG00000235371	ENSG00000235371	aconitase 2, mitochondrial (ACO2) pseudogene	NA	processed_pseudogene
2.98241	-1.71724	1.43586	0.0200353	0.0365202	ENSG00000228986	PHF10P1	PHD finger protein 10 pseudogene 1 [Source:HGNC Symbol;Acc:HGNC:23210]	NA	processed_pseudogene
2.05342	-1.71817	1.52843	0.0230959	0.0416107	ENSG00000204429	ENSG00000204429	potassium channel tetramerisation domain containing 1 (KCTD1) pseudogene	NA	processed_pseudogene
34.8831	-1.72867	0.429148	2.80464e-06	7.77036e-06	ENSG00000215210	RBMXP2	RBMX pseudogene 2 [Source:HGNC Symbol;Acc:HGNC:23284]	NA	processed_pseudogene
1.60815	-1.76208	1.7045	0.0259587	0.0462599	ENSG00000219329	ENSG00000219329	PDGFA associated protein 1 (PDGFA) pseudogene	NA	processed_pseudogene
17.9338	-1.77669	0.502832	1.8291e-05	4.75901e-05	ENSG00000236349	SUCLG2P2	SUCLG2 pseudogene 2 [Source:HGNC Symbol;Acc:HGNC:43997]	NA	processed_pseudogene
58.1031	-1.79321	0.308143	2.16901e-10	7.61748e-10	ENSG00000197744	PTMAP2	prothymosin alpha pseudogene 2 [Source:HGNC Symbol;Acc:HGNC:9625]	NA	processed_pseudogene
3.41762	-1.80329	1.44308	0.0163317	0.0302889	ENSG00000213857	ACTBP15	ACTB pseudogene 15 [Source:HGNC Symbol;Acc:HGNC:55065]	NA	processed_pseudogene
42.8537	-1.807	0.331695	1.80176e-09	6.03439e-09	ENSG00000257851	HNRNPA3P10	heterogeneous nuclear ribonucleoprotein A3 pseudogene 10 [Source:HGNC Symbol;Acc:HGNC:48756]	NA	processed_pseudogene
107.577	-1.80983	0.242282	2.64145e-15	1.11837e-14	ENSG00000232499	ENSG00000232499	heterogeneous nuclear ribonucleoprotein A3 (hnRNPA3) pseudogene	NA	processed_pseudogene
79.0632	-1.87837	0.262197	1.95338e-14	8.03873e-14	ENSG00000243014	PTMAP8	prothymosin alpha pseudogene 8 [Source:HGNC Symbol;Acc:HGNC:42437]	NA	processed_pseudogene
11.645	-1.88469	0.632707	0.000107832	0.000262828	ENSG00000233247	UBE2E4P	ubiquitin conjugating enzyme E2 E4 pseudogene [Source:HGNC Symbol;Acc:HGNC:32199]	NA	processed_pseudogene
2.17002	-1.90003	1.55664	0.0157787	0.0293546	ENSG00000226642	ACTG1P12	actin gamma 1 pseudogene 12 [Source:HGNC Symbol;Acc:HGNC:44496]	NA	processed_pseudogene
22.4664	-1.93491	0.535917	8.84918e-06	2.36139e-05	ENSG00000254332	ENSG00000254332	tropomyosin 4 (TPM4) pseudogene	NA	processed_pseudogene
8.50518	-1.99727	1.09831	0.0033019	0.00684604	ENSG00000270677	RACK1P2	RACK1 pseudogene 2 [Source:HGNC Symbol;Acc:HGNC:55464]	NA	processed_pseudogene
27.358	-2.0245	0.435645	6.45783e-08	1.98817e-07	ENSG00000241838	ENSG00000241838	actin, beta (ACTB) pseudogene	NA	processed_pseudogene
6.23777	-2.04371	0.997909	0.00164597	0.00355531	ENSG00000242660	ENSG00000242660	ribosomal protein L39 (RPL39) pseudogene	NA	processed_pseudogene
14.5238	-2.09498	0.597203	9.70824e-06	2.58038e-05	ENSG00000226624	ENSG00000226624	ribosomal protein L13a (RPL13A) pseudogene	NA	processed_pseudogene
3.62697	-2.20653	1.42775	0.00566763	0.0113653	ENSG00000229765	ENSG00000229765	ribosomal protein L21 (RPL21) pseudogene	NA	processed_pseudogene
6.61074	-2.21518	1.17189	0.00221286	0.00470642	ENSG00000215179	MAPK6P4	mitogen-activated protein kinase 6 pseudogene 4 [Source:HGNC Symbol;Acc:HGNC:18456]	NA	processed_pseudogene
26.4523	-2.28276	0.459874	7.88974e-09	2.55639e-08	ENSG00000235008	ENSG00000235008	IGF-II mRNA-binding protein 3 (KOC1) pseudogene	NA	processed_pseudogene
4.47995	-2.31685	1.42931	0.00431403	0.00880396	ENSG00000226427	HMGN2P7	high mobility group nucleosomal binding domain 2 pseudogene 7 [Source:HGNC Symbol;Acc:HGNC:33575]	NA	processed_pseudogene
2.04716	-2.36258	1.95131	0.0107413	0.0205768	ENSG00000225693	LAGE3P1	L antigen family member 3 pseudogene 1 [Source:HGNC Symbol;Acc:HGNC:49909]	NA	processed_pseudogene
9.60998	-2.36503	0.865976	0.000137325	0.000331735	ENSG00000213067	ENSG00000213067	insulin-like growth factor 2 mRNA binding protein 3 (IGF2BP3) pseudogene	NA	processed_pseudogene
8.25939	-2.42692	0.973162	0.000297623	0.000696491	ENSG00000249014	HMGN2P4	high mobility group nucleosomal binding domain 2 pseudogene 4 [Source:HGNC Symbol;Acc:HGNC:33567]	NA	processed_pseudogene
2.89538	-2.48761	1.657	0.00525147	0.0105876	ENSG00000239374	ENSG00000239374	ribosomal protein L21 (RPL21) pseudogene	NA	processed_pseudogene
24.7867	-2.81453	0.492488	1.48084e-10	5.24245e-10	ENSG00000244171	PBX2P1	PBX homeobox 2 pseudogene 1 [Source:HGNC Symbol;Acc:HGNC:8635]	NA	processed_pseudogene
5.317	-2.90688	1.3126	0.00062858	0.00142388	ENSG00000229145	ACTBP1	ACTB pseudogene 1 [Source:HGNC Symbol;Acc:HGNC:134]	NA	processed_pseudogene
6.56491	-3.08765	1.18352	0.000186675	0.000445741	ENSG00000213569	GTF3C6P2	GTF3C6 pseudogene 2 [Source:HGNC Symbol;Acc:HGNC:55024]	NA	processed_pseudogene
2.48479	-3.24445	1.79963	0.00175238	0.00377515	ENSG00000227992	ENSG00000227992	pseudogene similar to part of ubiquitin carboxyl-terminal hydrolase L5 UCHL5	NA	processed_pseudogene
4.29274	-3.25179	1.58059	0.000919419	0.00204563	ENSG00000226783	TLK1P1	tousled like kinase 1 pseudogene 1 [Source:HGNC Symbol;Acc:HGNC:28608]	NA	processed_pseudogene
2.91012	4.8861	1.69277	8.63271e-05	0.000212182	ENSG00000145879	SPINK7	serine peptidase inhibitor Kazal type 7 [Source:HGNC Symbol;Acc:HGNC:24643]	84651	processed_transcript
2.85883	4.35582	1.85203	0.000341219	0.000794983	ENSG00000175676	GOLGA8DP	golgin A8 family member D, pseudogene [Source:HGNC Symbol;Acc:HGNC:32376]	100132979	processed_transcript
2.35863	4.10002	1.78561	0.000419057	0.000967444	ENSG00000203799	CCDC162P	coiled-coil domain containing 162, pseudogene [Source:HGNC Symbol;Acc:HGNC:21565]	NA	processed_transcript
2.22639	3.96156	1.90313	0.000709195	0.00159989	ENSG00000177301	KCNA2	potassium voltage-gated channel subfamily A member 2 [Source:HGNC Symbol;Acc:HGNC:6220]	3737	processed_transcript
1.95537	3.46326	1.87616	0.00145323	0.00315776	ENSG00000188580	NKAIN2	sodium/potassium transporting ATPase interacting 2 [Source:HGNC Symbol;Acc:HGNC:16443]	154215	processed_transcript
1.86346	3.40381	1.98252	0.00198089	0.00423889	ENSG00000157551	KCNJ15	potassium inwardly rectifying channel subfamily J member 15 [Source:HGNC Symbol;Acc:HGNC:6261]	3772	processed_transcript
20.324	3.35042	0.52509	8.05048e-12	3.00392e-11	ENSG00000248503	ENSG00000248503	chromosome 4 open reading frame 46 (C4orf46) pseudogene	NA	processed_transcript
2.02682	3.21525	2.07511	0.00308736	0.00642948	ENSG00000168405	CMAHP	cytidine monophospho-N-acetylneuraminic acid hydroxylase, pseudogene [Source:HGNC Symbol;Acc:HGNC:2098]	NA	processed_transcript
1.64364	3.00477	2.1292	0.00457813	0.00931957	ENSG00000145863	GABRA6	gamma-aminobutyric acid type A receptor subunit alpha6 [Source:HGNC Symbol;Acc:HGNC:4080]	2559	processed_transcript
2.48874	2.99686	2.09398	0.00444486	0.00906202	ENSG00000189212	DPY19L2P1	DPY19L2 pseudogene 1 [Source:HGNC Symbol;Acc:HGNC:22305]	NA	processed_transcript
1.88433	2.98128	1.97014	0.00382631	0.00786056	ENSG00000121207	LRAT	lecithin retinol acyltransferase [Source:HGNC Symbol;Acc:HGNC:6685]	9227	processed_transcript
1.7277	2.68671	2.12001	0.00744044	0.0146289	ENSG00000137941	TTLL7	tubulin tyrosine ligase like 7 [Source:HGNC Symbol;Acc:HGNC:26242]	79739	processed_transcript
1.44408	2.58719	1.97027	0.00743658	0.0146245	ENSG00000143995	MEIS1	Meis homeobox 1 [Source:HGNC Symbol;Acc:HGNC:7000]	4211	processed_transcript
238.795	2.44661	0.136804	9.30063e-74	1.18865e-72	ENSG00000215190	LINC00680	long intergenic non-protein coding RNA 680 [Source:HGNC Symbol;Acc:HGNC:44417]	106660612	processed_transcript
1.5647	2.42124	1.97409	0.00994263	0.019152	ENSG00000186818	LILRB4	leukocyte immunoglobulin like receptor B4 [Source:HGNC Symbol;Acc:HGNC:6608]	11006	processed_transcript
1.55231	2.41302	1.97858	0.010134	0.019501	ENSG00000072657	TRHDE	thyrotropin releasing hormone degrading enzyme [Source:HGNC Symbol;Acc:HGNC:30748]	29953	processed_transcript
1.41804	2.40979	1.80127	0.00805345	0.015734	ENSG00000144868	TMEM108	transmembrane protein 108 [Source:HGNC Symbol;Acc:HGNC:28451]	66000	processed_transcript
1.60822	2.33694	2.02295	0.0120444	0.0228743	ENSG00000111058	ACSS3	acyl-CoA synthetase short chain family member 3 [Source:HGNC Symbol;Acc:HGNC:24723]	79611	processed_transcript
1.47821	2.32131	1.85402	0.0102849	0.0197703	ENSG00000240280	TCAM1P	testicular cell adhesion molecule 1, pseudogene [Source:HGNC Symbol;Acc:HGNC:30707]	146771	processed_transcript
1.60393	2.26836	1.92127	0.012289	0.0232932	ENSG00000170356	OR2A20P	olfactory receptor family 2 subfamily A member 20 pseudogene [Source:HGNC Symbol;Acc:HGNC:15413]	401428	processed_transcript
1.29063	2.13127	2.03391	0.0171377	0.0316548	ENSG00000229988	HBBP1	hemoglobin subunit beta pseudogene 1 [Source:HGNC Symbol;Acc:HGNC:4828]	NA	processed_transcript
538.74	2.1134	0.0863562	2.2533e-134	5.40731e-133	ENSG00000068971	PPP2R5B	protein phosphatase 2 regulatory subunit B'beta [Source:HGNC Symbol;Acc:HGNC:9310]	5526	processed_transcript
8211.5	2.05054	0.0466665	0	0	ENSG00000137575	SDCBP	syndecan binding protein [Source:HGNC Symbol;Acc:HGNC:10662]	6386	processed_transcript
1.1906	2.04125	1.91725	0.0184236	0.0338324	ENSG00000172551	MUCL1	mucin like 1 [Source:HGNC Symbol;Acc:HGNC:30588]	118430	processed_transcript
14.1643	2.03194	0.683002	8.27077e-05	0.000203584	ENSG00000004838	ZMYND10	zinc finger MYND-type containing 10 [Source:HGNC Symbol;Acc:HGNC:19412]	51364	processed_transcript
49.2185	2.01694	0.317848	3.51995e-12	1.33229e-11	ENSG00000156042	CFAP70	cilia and flagella associated protein 70 [Source:HGNC Symbol;Acc:HGNC:30726]	118491	processed_transcript
7.16266	2.00675	1.05486	0.00259444	0.00545923	ENSG00000254838	GVINP1	GTPase, very large interferon inducible pseudogene 1 [Source:HGNC Symbol;Acc:HGNC:25813]	387751	processed_transcript
35.8437	1.96309	0.375014	3.46456e-09	1.14324e-08	ENSG00000233382	NKAPP1	NFKB activating protein pseudogene 1 [Source:HGNC Symbol;Acc:HGNC:26706]	158801	processed_transcript
251.14	1.96221	0.117901	5.10213e-64	5.69713e-63	ENSG00000264343	NOTCH2NLA	notch 2 N-terminal like A [Source:HGNC Symbol;Acc:HGNC:31862]	388677	processed_transcript
11.58	1.90021	0.644785	0.000116593	0.000283462	ENSG00000239218	RPS20P22	ribosomal protein S20 pseudogene 22 [Source:HGNC Symbol;Acc:HGNC:36379]	NA	processed_transcript
1184.69	1.90007	0.061585	1.0017e-210	4.52482e-209	ENSG00000138604	GLCE	glucuronic acid epimerase [Source:HGNC Symbol;Acc:HGNC:17855]	26035	processed_transcript
1.91222	1.89815	1.91037	0.0237167	0.0426292	ENSG00000158270	COLEC12	collectin subfamily member 12 [Source:HGNC Symbol;Acc:HGNC:16016]	81035	processed_transcript
1083.03	1.88033	0.0741451	1.50317e-143	3.911e-142	ENSG00000124357	NAGK	N-acetylglucosamine kinase [Source:HGNC Symbol;Acc:HGNC:17174]	55577	processed_transcript
731.07	1.87573	0.0964607	7.0919e-86	1.04101e-84	ENSG00000164023	SGMS2	sphingomyelin synthase 2 [Source:HGNC Symbol;Acc:HGNC:28395]	166929	processed_transcript
1.16291	1.87375	1.90636	0.0247171	0.0442557	ENSG00000203710	CR1	complement C3b/C4b receptor 1 (Knops blood group) [Source:HGNC Symbol;Acc:HGNC:2334]	1378	processed_transcript
49.9296	1.87034	0.283489	1.09956e-12	4.24731e-12	ENSG00000273763	ENSG00000273763	marker of proliferation Ki-67 (MKI67) pseudogene	NA	processed_transcript
1.99704	1.86137	1.88105	0.0248599	0.0444759	ENSG00000248472	DDX11L9	DEAD/H-box helicase 11 like 9 (pseudogene) [Source:HGNC Symbol;Acc:HGNC:37109]	100288486	processed_transcript
1.15702	1.83749	1.73126	0.0228552	0.041213	ENSG00000185056	C5orf47	chromosome 5 open reading frame 47 [Source:HGNC Symbol;Acc:HGNC:27026]	133491	processed_transcript
42.8314	1.81643	0.360902	1.68248e-08	5.35846e-08	ENSG00000214439	FAM185BP	family with sequence similarity 185 member B, pseudogene [Source:HGNC Symbol;Acc:HGNC:21813]	NA	processed_transcript
1.54413	1.79869	1.8961	0.0281253	0.0498039	ENSG00000005981	ASB4	ankyrin repeat and SOCS box containing 4 [Source:HGNC Symbol;Acc:HGNC:16009]	51666	processed_transcript
40.6039	1.77881	0.370698	6.45498e-08	1.98752e-07	ENSG00000141665	FBXO15	F-box protein 15 [Source:HGNC Symbol;Acc:HGNC:13617]	201456	processed_transcript
1.58624	1.77309	1.81078	0.0278911	0.0494356	ENSG00000166104	ENSG00000166104	golgin subfamily A pseudogene	NA	processed_transcript
18.2779	1.76182	0.512223	2.73762e-05	7.01487e-05	ENSG00000137965	IFI44	interferon induced protein 44 [Source:HGNC Symbol;Acc:HGNC:16938]	10561	processed_transcript
89.6833	1.73321	0.25997	1.20618e-12	4.65383e-12	ENSG00000136867	SLC31A2	solute carrier family 31 member 2 [Source:HGNC Symbol;Acc:HGNC:11017]	1318	processed_transcript
1.60094	1.72662	1.61821	0.0254668	0.0454737	ENSG00000104043	ATP8B4	ATPase phospholipid transporting 8B4 (putative) [Source:HGNC Symbol;Acc:HGNC:13536]	79895	processed_transcript
2063.73	1.72076	0.0592262	6.56428e-187	2.43014e-185	ENSG00000112031	MTRF1L	mitochondrial translation release factor 1 like [Source:HGNC Symbol;Acc:HGNC:21051]	54516	processed_transcript
32.6488	1.72042	0.393578	6.2518e-07	1.80852e-06	ENSG00000168939	SPRY3	sprouty RTK signaling antagonist 3 [Source:HGNC Symbol;Acc:HGNC:11271]	10251	processed_transcript
13.8585	1.71335	0.595578	0.00022881	0.000541206	ENSG00000240399	ENSG00000240399	ribosomal protein L37 (RPL37) pseudogene	NA	processed_transcript
150.814	1.67764	0.149013	1.23788e-30	7.69615e-30	ENSG00000186314	PRELID2	PRELI domain containing 2 [Source:HGNC Symbol;Acc:HGNC:28306]	153768	processed_transcript
2036.04	1.6481	0.0616386	1.15252e-158	3.44181e-157	ENSG00000166411	IDH3A	isocitrate dehydrogenase (NAD(+)) 3 catalytic subunit alpha [Source:HGNC Symbol;Acc:HGNC:5384]	3419	processed_transcript
91.1173	1.64571	0.230324	6.01141e-14	2.43473e-13	ENSG00000054277	OPN3	opsin 3 [Source:HGNC Symbol;Acc:HGNC:14007]	23596	processed_transcript
198.694	1.64423	0.127626	3.83684e-39	2.83694e-38	ENSG00000183060	LYSMD4	LysM domain containing 4 [Source:HGNC Symbol;Acc:HGNC:26571]	145748	processed_transcript
54.61	1.61935	0.284354	9.10211e-10	3.09785e-09	ENSG00000183401	CCDC159	coiled-coil domain containing 159 [Source:HGNC Symbol;Acc:HGNC:26996]	126075	processed_transcript
572.058	1.61541	0.0925928	2.8728e-69	3.4439e-68	ENSG00000144736	SHQ1	SHQ1, H/ACA ribonucleoprotein assembly factor [Source:HGNC Symbol;Acc:HGNC:25543]	55164	processed_transcript
840.021	1.59562	0.076479	9.85711e-98	1.65996e-96	ENSG00000048405	ZNF800	zinc finger protein 800 [Source:HGNC Symbol;Acc:HGNC:27267]	168850	processed_transcript
108.68	1.56075	0.197383	2.51981e-16	1.10122e-15	ENSG00000220804	LINC01881	long intergenic non-protein coding RNA 1881 [Source:HGNC Symbol;Acc:HGNC:52700]	NA	processed_transcript
18.7054	1.55926	0.476668	9.38876e-05	0.000230113	ENSG00000197889	MEIG1	meiosis/spermiogenesis associated 1 [Source:HGNC Symbol;Acc:HGNC:23429]	644890	processed_transcript
82.4868	1.55351	0.253749	8.87398e-11	3.17331e-10	ENSG00000244119	PDCL3P4	PDCL3 pseudogene 4 [Source:HGNC Symbol;Acc:HGNC:44505]	NA	processed_transcript
149.31	1.55073	0.180813	9.81299e-19	4.6206e-18	ENSG00000183666	GUSBP1	GUSB pseudogene 1 [Source:HGNC Symbol;Acc:HGNC:13670]	728411	processed_transcript
577.154	1.54666	0.0768556	4.77072e-91	7.4548e-90	ENSG00000171503	ETFDH	electron transfer flavoprotein dehydrogenase [Source:HGNC Symbol;Acc:HGNC:3483]	2110	processed_transcript
5.6005	1.54412	1.00282	0.012112	0.02298	ENSG00000215859	PDZK1P1	PDZ domain containing 1 pseudogene 1 [Source:HGNC Symbol;Acc:HGNC:31974]	NA	processed_transcript
48.9828	1.54225	0.267447	8.07032e-10	2.75506e-09	ENSG00000277406	SEC22B4P	SEC22 homolog B4, pseudogene [Source:HGNC Symbol;Acc:HGNC:53892]	NA	processed_transcript
910.979	1.53157	0.0624053	5.8828e-134	1.40295e-132	ENSG00000175137	SH3BP5L	SH3 binding domain protein 5 like [Source:HGNC Symbol;Acc:HGNC:29360]	80851	processed_transcript
1773.03	1.50684	0.0551845	4.52488e-165	1.42074e-163	ENSG00000100526	CDKN3	cyclin dependent kinase inhibitor 3 [Source:HGNC Symbol;Acc:HGNC:1791]	1033	processed_transcript
9.48042	1.50457	0.603227	0.00127276	0.0027852	ENSG00000230583	GTF2IRD1P1	GTF2I repeat domain containing 1 pseudogene 1 [Source:HGNC Symbol;Acc:HGNC:44136]	729156	processed_transcript
55.189	1.50287	0.29128	2.81634e-08	8.84803e-08	ENSG00000223773	CD99P1	CD99 molecule pseudogene 1 [Source:HGNC Symbol;Acc:HGNC:7083]	401577	processed_transcript
703.004	-1.50283	0.0717614	2.78502e-98	4.70182e-97	ENSG00000153015	CWC27	CWC27 spliceosome associated cyclophilin [Source:HGNC Symbol;Acc:HGNC:10664]	10283	processed_transcript
574.152	-1.53695	0.0843847	4.40249e-75	5.70794e-74	ENSG00000184922	FMNL1	formin like 1 [Source:HGNC Symbol;Acc:HGNC:1212]	752	processed_transcript
22.7938	-1.55143	0.419575	1.98057e-05	5.13769e-05	ENSG00000259516	ANP32AP1	acidic nuclear phosphoprotein 32 family member A pseudogene 1 [Source:HGNC Symbol;Acc:HGNC:42949]	NA	processed_transcript
96.1641	-1.59243	0.20358	4.36306e-16	1.89261e-15	ENSG00000227775	ENSG00000227775	ribosomal protein S7 (RPS7) pseudogene	NA	processed_transcript
1355.44	-1.59331	0.0601397	9.98799e-156	2.899e-154	ENSG00000198646	NCOA6	nuclear receptor coactivator 6 [Source:HGNC Symbol;Acc:HGNC:15936]	23054	processed_transcript
5617.63	-1.59553	0.0335986	0	0	ENSG00000147274	RBMX	RNA binding motif protein X-linked [Source:HGNC Symbol;Acc:HGNC:9910]	27316	processed_transcript
1018.32	-1.59704	0.076976	1.10586e-96	1.83244e-95	ENSG00000036549	ZZZ3	zinc finger ZZ-type containing 3 [Source:HGNC Symbol;Acc:HGNC:24523]	26009	processed_transcript
1949.27	-1.59968	0.0584074	3.19406e-166	1.00996e-164	ENSG00000139131	YARS2	tyrosyl-tRNA synthetase 2 [Source:HGNC Symbol;Acc:HGNC:24249]	51067	processed_transcript
343.607	-1.60846	0.112908	3.82967e-47	3.24394e-46	ENSG00000173917	HOXB2	homeobox B2 [Source:HGNC Symbol;Acc:HGNC:5113]	3212	processed_transcript
935.954	-1.61788	0.0701551	8.78463e-119	1.83596e-117	ENSG00000111276	CDKN1B	cyclin dependent kinase inhibitor 1B [Source:HGNC Symbol;Acc:HGNC:1785]	1027	processed_transcript
3928.08	-1.61809	0.0527678	1.32221e-207	5.82574e-206	ENSG00000185650	ZFP36L1	ZFP36 ring finger protein like 1 [Source:HGNC Symbol;Acc:HGNC:1107]	677	processed_transcript
11163.7	-1.62186	0.061403	7.34129e-155	2.10803e-153	ENSG00000106211	HSPB1	heat shock protein family B (small) member 1 [Source:HGNC Symbol;Acc:HGNC:5246]	3315	processed_transcript
6767.39	-1.62323	0.0374883	0	0	ENSG00000176619	LMNB2	lamin B2 [Source:HGNC Symbol;Acc:HGNC:6638]	84823	processed_transcript
259.392	-1.62664	0.129068	1.50528e-37	1.07915e-36	ENSG00000168569	TMEM223	transmembrane protein 223 [Source:HGNC Symbol;Acc:HGNC:28464]	79064	processed_transcript
136.269	-1.64388	0.194481	1.93101e-18	9.01977e-18	ENSG00000124613	ZNF391	zinc finger protein 391 [Source:HGNC Symbol;Acc:HGNC:18779]	346157	processed_transcript
260.681	-1.6728	0.122125	6.33238e-44	5.09415e-43	ENSG00000257365	FNTB	farnesyltransferase, CAAX box, beta [Source:HGNC Symbol;Acc:HGNC:3785]	100529261	processed_transcript
800.444	-1.67359	0.0838381	7.07024e-90	1.09023e-88	ENSG00000130829	DUSP9	dual specificity phosphatase 9 [Source:HGNC Symbol;Acc:HGNC:3076]	1852	processed_transcript
9.34206	-1.68358	0.78791	0.00221768	0.00471593	ENSG00000179761	PIPOX	pipecolic acid and sarcosine oxidase [Source:HGNC Symbol;Acc:HGNC:17804]	51268	processed_transcript
128.035	-1.73207	0.218423	1.00947e-16	4.47272e-16	ENSG00000143458	GABPB2	GA binding protein transcription factor subunit beta 2 [Source:HGNC Symbol;Acc:HGNC:28441]	126626	processed_transcript
25.5752	-1.73901	0.418308	1.54245e-06	4.34325e-06	ENSG00000256340	ABCC6P1	ATP binding cassette subfamily C member 6 pseudogene 1 [Source:HGNC Symbol;Acc:HGNC:33352]	NA	processed_transcript
1431.3	-1.74251	0.0531057	1.70541e-237	9.43131e-236	ENSG00000177565	TBL1XR1	TBL1X receptor 1 [Source:HGNC Symbol;Acc:HGNC:29529]	79718	processed_transcript
699.817	-1.76307	0.088737	2.97453e-89	4.54242e-88	ENSG00000188130	MAPK12	mitogen-activated protein kinase 12 [Source:HGNC Symbol;Acc:HGNC:6874]	6300	processed_transcript
856.569	-1.76395	0.080584	1.2675e-107	2.34942e-106	ENSG00000166886	NAB2	NGFI-A binding protein 2 [Source:HGNC Symbol;Acc:HGNC:7627]	4665	processed_transcript
488.477	-1.76858	0.0942286	5.14521e-80	7.07716e-79	ENSG00000130021	PUDP	pseudouridine 5'-phosphatase [Source:HGNC Symbol;Acc:HGNC:16818]	8226	processed_transcript
5.51909	-1.77269	1.05618	0.00623753	0.0124072	ENSG00000237077	RPL38P2	RPL38 pseudogene 2 [Source:HGNC Symbol;Acc:HGNC:36620]	NA	processed_transcript
27.0851	-1.7837	0.415373	7.16751e-07	2.06342e-06	ENSG00000167562	ZNF701	zinc finger protein 701 [Source:HGNC Symbol;Acc:HGNC:25597]	55762	processed_transcript
1417.77	-1.79526	0.0640995	4.37442e-174	1.46051e-172	ENSG00000025293	PHF20	PHD finger protein 20 [Source:HGNC Symbol;Acc:HGNC:16098]	51230	processed_transcript
1126.84	-1.8004	0.0609957	5.64057e-193	2.18132e-191	ENSG00000144579	CTDSP1	CTD small phosphatase 1 [Source:HGNC Symbol;Acc:HGNC:21614]	58190	processed_transcript
434.104	-1.87561	0.112193	2.1858e-64	2.45396e-63	ENSG00000163739	CXCL1	C-X-C motif chemokine ligand 1 [Source:HGNC Symbol;Acc:HGNC:4602]	2919	processed_transcript
5.52459	-1.88294	1.0085	0.00331336	0.00686804	ENSG00000232871	SEC1P	secretory blood group 1, pseudogene [Source:HGNC Symbol;Acc:HGNC:44149]	653677	processed_transcript
433.677	-1.89135	0.11915	2.01651e-58	2.06783e-57	ENSG00000205730	ITPRIPL2	ITPRIP like 2 [Source:HGNC Symbol;Acc:HGNC:27257]	162073	processed_transcript
3.35202	-1.95481	1.64515	0.0160238	0.0297651	ENSG00000146001	PCDHB18P	protocadherin beta 18 pseudogene [Source:HGNC Symbol;Acc:HGNC:14548]	54660	processed_transcript
124.149	-1.96696	0.194349	7.09388e-26	3.99879e-25	ENSG00000121988	ZRANB3	zinc finger RANBP2-type containing 3 [Source:HGNC Symbol;Acc:HGNC:25249]	84083	processed_transcript
3579.54	-2.12352	0.0439117	0	0	ENSG00000171055	FEZ2	fasciculation and elongation protein zeta 2 [Source:HGNC Symbol;Acc:HGNC:3660]	9637	processed_transcript
481.985	-2.19484	0.0948986	1.51948e-120	3.24892e-119	ENSG00000132639	SNAP25	synaptosome associated protein 25 [Source:HGNC Symbol;Acc:HGNC:11132]	6616	processed_transcript
3992.17	-2.24097	0.0385925	0	0	ENSG00000111321	LTBR	lymphotoxin beta receptor [Source:HGNC Symbol;Acc:HGNC:6718]	4055	processed_transcript
200.692	-2.31115	0.164452	4.29715e-47	3.63647e-46	ENSG00000099957	P2RX6	purinergic receptor P2X 6 [Source:HGNC Symbol;Acc:HGNC:8538]	9127	processed_transcript
536.502	-2.53582	0.0947595	6.42245e-160	1.94826e-158	ENSG00000020577	SAMD4A	sterile alpha motif domain containing 4A [Source:HGNC Symbol;Acc:HGNC:23023]	23034	processed_transcript
742.671	-2.68255	0.100271	1.2712e-159	3.83458e-158	ENSG00000152784	PRDM8	PR/SET domain 8 [Source:HGNC Symbol;Acc:HGNC:13993]	56978	processed_transcript
4.65424	-2.83058	1.48279	0.00153828	0.00333261	ENSG00000198155	ZNF876P	zinc finger protein 876, pseudogene [Source:HGNC Symbol;Acc:HGNC:32472]	642280	processed_transcript
147.254	-2.94093	0.978271	4.84458e-05	0.000121746	ENSG00000205670	SMIM11A	small integral membrane protein 11A [Source:HGNC Symbol;Acc:HGNC:1293]	54065	processed_transcript
9.54962	-4.20938	1.70494	0.000272391	0.00063984	ENSG00000176134	ENSG00000176134	methylenetetrahydrofolate dehydrogenase (NADP+ dependent) 1-like (MTHFD1L) pseudogene	NA	processed_transcript
11.1457	-4.33872	2.05843	0.000567649	0.00129228	ENSG00000241014	GPR199P	G protein-coupled receptor 199, pseudogene [Source:HGNC Symbol;Acc:HGNC:55170]	653160	processed_transcript
3.77279	5.43645	1.57335	1.75662e-05	4.57486e-05	ENSG00000186977	KRTAP19-5	keratin associated protein 19-5 [Source:HGNC Symbol;Acc:HGNC:18940]	337972	protein_coding
3.03878	5.10043	1.6542	5.05622e-05	0.000126828	ENSG00000177575	CD163	CD163 molecule [Source:HGNC Symbol;Acc:HGNC:1631]	9332	protein_coding
2.88013	5.03412	1.56962	3.77945e-05	9.58035e-05	ENSG00000115263	GCG	glucagon [Source:HGNC Symbol;Acc:HGNC:4191]	2641	protein_coding
2.74224	4.65094	1.69207	0.000127222	0.000308272	ENSG00000172987	HPSE2	heparanase 2 (inactive) [Source:HGNC Symbol;Acc:HGNC:18374]	60495	protein_coding
2.94644	4.62903	1.90193	0.000258005	0.000607642	ENSG00000139330	KERA	keratocan [Source:HGNC Symbol;Acc:HGNC:6309]	11081	protein_coding
2.38183	4.46404	1.81344	0.000258469	0.000608681	ENSG00000046889	PREX2	phosphatidylinositol-3,4,5-trisphosphate dependent Rac exchange factor 2 [Source:HGNC Symbol;Acc:HGNC:22950]	80243	protein_coding
3.12664	4.39121	1.85264	0.000323813	0.000755676	ENSG00000120332	TNN	tenascin N [Source:HGNC Symbol;Acc:HGNC:22942]	63923	protein_coding
2.73944	4.36472	2.02695	0.000513031	0.00117451	ENSG00000269096	CT45A3	cancer/testis antigen family 45 member A3 [Source:HGNC Symbol;Acc:HGNC:33268]	441519	protein_coding
2.40819	4.13817	2.00706	0.000685808	0.00154882	ENSG00000158488	CD1E	CD1e molecule [Source:HGNC Symbol;Acc:HGNC:1638]	913	protein_coding
2.14578	4.13442	1.84849	0.000474219	0.00108955	ENSG00000243896	OR2A7	olfactory receptor family 2 subfamily A member 7 [Source:HGNC Symbol;Acc:HGNC:8234]	401427	protein_coding
2.19809	4.0364	1.98036	0.000753786	0.00169578	ENSG00000163689	CFAP20DC	CFAP20 domain containing [Source:HGNC Symbol;Acc:HGNC:24763]	200844	protein_coding
2.11556	3.98456	1.96155	0.000782194	0.00175572	ENSG00000173597	SULT1B1	sulfotransferase family 1B member 1 [Source:HGNC Symbol;Acc:HGNC:17845]	27284	protein_coding
2.37585	3.95984	1.94857	0.000789051	0.00177037	ENSG00000072041	SLC6A15	solute carrier family 6 member 15 [Source:HGNC Symbol;Acc:HGNC:13621]	55117	protein_coding
2.12846	3.94009	1.9163	0.000755771	0.00169996	ENSG00000124743	KLHL31	kelch like family member 31 [Source:HGNC Symbol;Acc:HGNC:21353]	401265	protein_coding
8.1645	3.8654	1.29727	7.02866e-05	0.000173998	ENSG00000145087	STXBP5L	syntaxin binding protein 5L [Source:HGNC Symbol;Acc:HGNC:30757]	9515	protein_coding
2.20304	3.85529	1.94838	0.000923608	0.00205444	ENSG00000146352	CLVS2	clavesin 2 [Source:HGNC Symbol;Acc:HGNC:23046]	134829	protein_coding
2.11431	3.76556	1.936	0.00103097	0.00228268	ENSG00000173391	OLR1	oxidized low density lipoprotein receptor 1 [Source:HGNC Symbol;Acc:HGNC:8133]	4973	protein_coding
2.49042	3.72353	2.11449	0.00152836	0.00331139	ENSG00000172320	OR5A1	olfactory receptor family 5 subfamily A member 1 [Source:HGNC Symbol;Acc:HGNC:8319]	219982	protein_coding
2.25625	3.69788	2.10524	0.00156402	0.00338482	ENSG00000145321	GC	GC vitamin D binding protein [Source:HGNC Symbol;Acc:HGNC:4187]	2638	protein_coding
2.19956	3.65844	2.02226	0.00144058	0.0031318	ENSG00000101938	CHRDL1	chordin like 1 [Source:HGNC Symbol;Acc:HGNC:29861]	91851	protein_coding
2.12393	3.6176	1.883	0.00115332	0.00253685	ENSG00000173578	XCR1	X-C motif chemokine receptor 1 [Source:HGNC Symbol;Acc:HGNC:1625]	2829	protein_coding
2.03423	3.54649	2.00697	0.00166074	0.0035849	ENSG00000128052	KDR	kinase insert domain receptor [Source:HGNC Symbol;Acc:HGNC:6307]	3791	protein_coding
1.97803	3.50407	1.97351	0.00166582	0.0035953	ENSG00000065609	SNAP91	synaptosome associated protein 91 [Source:HGNC Symbol;Acc:HGNC:14986]	9892	protein_coding
1.90635	3.49874	1.98268	0.00170906	0.00368477	ENSG00000198074	AKR1B10	aldo-keto reductase family 1 member B10 [Source:HGNC Symbol;Acc:HGNC:382]	57016	protein_coding
1.89879	3.48511	2.02869	0.0018956	0.00406739	ENSG00000114487	MORC1	MORC family CW-type zinc finger 1 [Source:HGNC Symbol;Acc:HGNC:7198]	27136	protein_coding
2.30802	3.48361	2.12843	0.00222044	0.00472142	ENSG00000186226	LCE1E	late cornified envelope 1E [Source:HGNC Symbol;Acc:HGNC:29466]	353135	protein_coding
1.93001	3.38277	2.11628	0.00253655	0.00534914	ENSG00000145309	CABS1	calcium binding protein, spermatid associated 1 [Source:HGNC Symbol;Acc:HGNC:30710]	85438	protein_coding
1.98669	3.35021	2.02286	0.00231061	0.00490036	ENSG00000149970	CNKSR2	connector enhancer of kinase suppressor of Ras 2 [Source:HGNC Symbol;Acc:HGNC:19701]	22866	protein_coding
2.50523	3.30588	1.85595	0.00179791	0.00386796	ENSG00000215372	ZNF705G	zinc finger protein 705G [Source:HGNC Symbol;Acc:HGNC:37134]	100131980	protein_coding
1.83468	3.30048	1.92743	0.00210438	0.00448849	ENSG00000198765	SYCP1	synaptonemal complex protein 1 [Source:HGNC Symbol;Acc:HGNC:11487]	6847	protein_coding
2.46154	3.24852	2.01803	0.00268712	0.00564586	ENSG00000156140	ADAMTS3	ADAM metallopeptidase with thrombospondin type 1 motif 3 [Source:HGNC Symbol;Acc:HGNC:219]	9508	protein_coding
1.64353	3.2296	2.05017	0.00291077	0.00608494	ENSG00000255378	PRR23D2	proline rich 23 domain containing 2 [Source:HGNC Symbol;Acc:HGNC:49396]	100133251	protein_coding
12.3101	3.17728	0.775854	8.64297e-07	2.47625e-06	ENSG00000159450	TCHH	trichohyalin [Source:HGNC Symbol;Acc:HGNC:11791]	7062	protein_coding
2.0857	3.09747	1.95344	0.00307337	0.00640184	ENSG00000115165	CYTIP	cytohesin 1 interacting protein [Source:HGNC Symbol;Acc:HGNC:9506]	9595	protein_coding
3.23496	3.06021	1.73202	0.00205607	0.00439101	ENSG00000169031	COL4A3	collagen type IV alpha 3 chain [Source:HGNC Symbol;Acc:HGNC:2204]	1285	protein_coding
2.649	3.03834	1.92551	0.00322762	0.00670082	ENSG00000084674	APOB	apolipoprotein B [Source:HGNC Symbol;Acc:HGNC:603]	338	protein_coding
1.93068	3.0194	1.93184	0.0033689	0.00697473	ENSG00000030304	MUSK	muscle associated receptor tyrosine kinase [Source:HGNC Symbol;Acc:HGNC:7525]	4593	protein_coding
3.78103	2.99789	1.32671	0.000542925	0.00123999	ENSG00000081237	PTPRC	protein tyrosine phosphatase receptor type C [Source:HGNC Symbol;Acc:HGNC:9666]	5788	protein_coding
1.66045	2.98823	2.00129	0.00396992	0.00813816	ENSG00000100448	CTSG	cathepsin G [Source:HGNC Symbol;Acc:HGNC:2532]	1511	protein_coding
2.08785	2.97864	2.0903	0.00455269	0.00927186	ENSG00000204501	PRAMEF15	PRAME family member 15 [Source:HGNC Symbol;Acc:HGNC:26764]	653619	protein_coding
2.07985	2.95317	2.16797	0.00516258	0.0104186	ENSG00000137872	SEMA6D	semaphorin 6D [Source:HGNC Symbol;Acc:HGNC:16770]	80031	protein_coding
8.36439	2.94996	0.852945	9.23914e-06	2.45983e-05	ENSG00000004948	CALCR	calcitonin receptor [Source:HGNC Symbol;Acc:HGNC:1440]	799	protein_coding
12.058	2.94258	0.747395	1.33846e-06	3.78432e-06	ENSG00000172215	CXCR6	C-X-C motif chemokine receptor 6 [Source:HGNC Symbol;Acc:HGNC:16647]	10663	protein_coding
1.67857	2.92726	1.98781	0.00429904	0.00877612	ENSG00000111537	IFNG	interferon gamma [Source:HGNC Symbol;Acc:HGNC:5438]	3458	protein_coding
16.5566	2.90697	0.603355	2.23212e-08	7.0563e-08	ENSG00000286522	H3C2	H3 clustered histone 2 [Source:HGNC Symbol;Acc:HGNC:4776]	8358	protein_coding
1.74354	2.87775	2.17243	0.00581353	0.011637	ENSG00000196427	NBPF4	NBPF member 4 [Source:HGNC Symbol;Acc:HGNC:26550]	148545	protein_coding
1.64033	2.85832	1.99072	0.00483866	0.00981276	ENSG00000014257	ACP3	acid phosphatase 3 [Source:HGNC Symbol;Acc:HGNC:125]	55	protein_coding
1.73336	2.82714	2.04726	0.00549354	0.0110467	ENSG00000182591	KRTAP11-1	keratin associated protein 11-1 [Source:HGNC Symbol;Acc:HGNC:18922]	337880	protein_coding
1.57847	2.81831	2.0688	0.00571959	0.0114618	ENSG00000231738	TSPAN19	tetraspanin 19 [Source:HGNC Symbol;Acc:HGNC:31886]	144448	protein_coding
14.8219	2.78292	0.681893	6.33134e-07	1.83035e-06	ENSG00000155918	RAET1L	retinoic acid early transcript 1L [Source:HGNC Symbol;Acc:HGNC:16798]	154064	protein_coding
2.06039	2.75585	2.07185	0.00634503	0.0126098	ENSG00000271079	CTAGE15	CTAGE family member 15 [Source:HGNC Symbol;Acc:HGNC:37295]	441294	protein_coding
1.82215	2.75476	1.97994	0.00566571	0.0113623	ENSG00000077420	APBB1IP	amyloid beta precursor protein binding family B member 1 interacting protein [Source:HGNC Symbol;Acc:HGNC:17379]	54518	protein_coding
1.67228	2.75457	2.07631	0.00638969	0.0126911	ENSG00000125378	BMP4	bone morphogenetic protein 4 [Source:HGNC Symbol;Acc:HGNC:1071]	652	protein_coding
1.76872	2.75156	1.91896	0.00520603	0.010502	ENSG00000136488	CSH1	chorionic somatomammotropin hormone 1 [Source:HGNC Symbol;Acc:HGNC:2440]	1442	protein_coding
5.67919	2.74919	1.32684	0.000992725	0.00220199	ENSG00000129167	TPH1	tryptophan hydroxylase 1 [Source:HGNC Symbol;Acc:HGNC:12008]	7166	protein_coding
1.58927	2.74697	2.00517	0.00593816	0.0118688	ENSG00000239961	LILRA4	leukocyte immunoglobulin like receptor A4 [Source:HGNC Symbol;Acc:HGNC:15503]	23547	protein_coding
1.52262	2.74651	1.9819	0.0057605	0.0115386	ENSG00000047648	ARHGAP6	Rho GTPase activating protein 6 [Source:HGNC Symbol;Acc:HGNC:676]	395	protein_coding
1.82745	2.72454	1.84757	0.00484677	0.00982774	ENSG00000105967	TFEC	transcription factor EC [Source:HGNC Symbol;Acc:HGNC:11754]	22797	protein_coding
1.58394	2.72392	2.11402	0.00697707	0.0137783	ENSG00000187871	GFRAL	GDNF family receptor alpha like [Source:HGNC Symbol;Acc:HGNC:32789]	389400	protein_coding
1.83823	2.72229	1.8501	0.0048884	0.00990468	ENSG00000137441	FGFBP2	fibroblast growth factor binding protein 2 [Source:HGNC Symbol;Acc:HGNC:29451]	83888	protein_coding
129.956	2.71768	0.206066	1.2255e-41	9.48399e-41	ENSG00000119508	NR4A3	nuclear receptor subfamily 4 group A member 3 [Source:HGNC Symbol;Acc:HGNC:7982]	8013	protein_coding
1.74679	2.70681	1.98753	0.00620555	0.0123491	ENSG00000138772	ANXA3	annexin A3 [Source:HGNC Symbol;Acc:HGNC:541]	306	protein_coding
1.6935	2.7058	2.10398	0.00710955	0.0140132	ENSG00000101883	RHOXF1	Rhox homeobox family member 1 [Source:HGNC Symbol;Acc:HGNC:29993]	158800	protein_coding
1.58001	2.70157	2.03711	0.00665939	0.0131926	ENSG00000008196	TFAP2B	transcription factor AP-2 beta [Source:HGNC Symbol;Acc:HGNC:11743]	7021	protein_coding
1.82817	2.6892	2.09918	0.00726492	0.0143058	ENSG00000079689	SCGN	secretagogin, EF-hand calcium binding protein [Source:HGNC Symbol;Acc:HGNC:16941]	10590	protein_coding
2.09467	2.67455	1.92509	0.00600865	0.0119928	ENSG00000087495	PHACTR3	phosphatase and actin regulator 3 [Source:HGNC Symbol;Acc:HGNC:15833]	116154	protein_coding
1.55655	2.67224	1.89182	0.00573321	0.0114865	ENSG00000102383	ZDHHC15	zinc finger DHHC-type palmitoyltransferase 15 [Source:HGNC Symbol;Acc:HGNC:20342]	158866	protein_coding
1.8118	2.66237	1.99108	0.00671907	0.013302	ENSG00000121440	PDZRN3	PDZ domain containing ring finger 3 [Source:HGNC Symbol;Acc:HGNC:17704]	23024	protein_coding
1.97517	2.65826	2.26087	0.00859068	0.0167034	ENSG00000186844	LCE1A	late cornified envelope 1A [Source:HGNC Symbol;Acc:HGNC:29459]	353131	protein_coding
1.60304	2.64718	1.99444	0.00692264	0.0136849	ENSG00000163464	CXCR1	C-X-C motif chemokine receptor 1 [Source:HGNC Symbol;Acc:HGNC:6026]	3577	protein_coding
1.60053	2.64563	2.06288	0.00750925	0.0147512	ENSG00000284306	SSU72P2	SSU72 pseudogene 2 [Source:HGNC Symbol;Acc:HGNC:43621]	NA	protein_coding
1.54616	2.62586	2.07676	0.00786479	0.0154001	ENSG00000214978	GSG1L2	GSG1 like 2 [Source:HGNC Symbol;Acc:HGNC:51826]	644070	protein_coding
6.68252	2.62236	1.08138	0.000346244	0.000805784	ENSG00000163121	NEURL3	neuralized E3 ubiquitin protein ligase 3 [Source:HGNC Symbol;Acc:HGNC:25162]	93082	protein_coding
1.66422	2.59801	2.06134	0.00810202	0.015822	ENSG00000152766	ANKRD22	ankyrin repeat domain 22 [Source:HGNC Symbol;Acc:HGNC:28321]	118932	protein_coding
1.99966	2.59725	1.76698	0.00529204	0.0106638	ENSG00000154678	PDE1C	phosphodiesterase 1C [Source:HGNC Symbol;Acc:HGNC:8776]	5137	protein_coding
1.40187	2.59643	2.04572	0.00799253	0.0156332	ENSG00000169744	LDB2	LIM domain binding 2 [Source:HGNC Symbol;Acc:HGNC:6533]	9079	protein_coding
1.55586	2.58768	2.00044	0.0077096	0.0151194	ENSG00000165841	CYP2C19	cytochrome P450 family 2 subfamily C member 19 [Source:HGNC Symbol;Acc:HGNC:2621]	1557	protein_coding
1.7823	2.58538	2.0656	0.00830597	0.0161885	ENSG00000092054	MYH7	myosin heavy chain 7 [Source:HGNC Symbol;Acc:HGNC:7577]	4625	protein_coding
1.76455	2.58045	1.82613	0.0060803	0.0121187	ENSG00000105695	MAG	myelin associated glycoprotein [Source:HGNC Symbol;Acc:HGNC:6783]	4099	protein_coding
1.54311	2.56485	1.97535	0.00777613	0.0152387	ENSG00000196482	ESRRG	estrogen related receptor gamma [Source:HGNC Symbol;Acc:HGNC:3474]	2104	protein_coding
1.56299	2.54681	1.87153	0.00695945	0.0137506	ENSG00000138311	ZNF365	zinc finger protein 365 [Source:HGNC Symbol;Acc:HGNC:18194]	22891	protein_coding
1.57191	2.54175	1.97461	0.00808308	0.0157884	ENSG00000039537	C6	complement C6 [Source:HGNC Symbol;Acc:HGNC:1339]	729	protein_coding
1.64283	2.53739	1.90992	0.00748633	0.0147094	ENSG00000134533	RERG	RAS like estrogen regulated growth inhibitor [Source:HGNC Symbol;Acc:HGNC:15980]	85004	protein_coding
1.59357	2.53662	1.9365	0.00777189	0.0152337	ENSG00000169291	SHE	Src homology 2 domain containing E [Source:HGNC Symbol;Acc:HGNC:27004]	126669	protein_coding
1.55565	2.53153	2.08812	0.00925594	0.0179205	ENSG00000149534	MS4A2	membrane spanning 4-domains A2 [Source:HGNC Symbol;Acc:HGNC:7316]	2206	protein_coding
1.6835	2.51806	2.19053	0.0101842	0.0195907	ENSG00000197084	LCE1C	late cornified envelope 1C [Source:HGNC Symbol;Acc:HGNC:29464]	353133	protein_coding
1.59975	2.50737	1.97659	0.00859507	0.0167108	ENSG00000173200	PARP15	poly(ADP-ribose) polymerase family member 15 [Source:HGNC Symbol;Acc:HGNC:26876]	165631	protein_coding
201.839	2.48358	0.189267	1.61054e-41	1.24351e-40	ENSG00000155657	TTN	titin [Source:HGNC Symbol;Acc:HGNC:12403]	7273	protein_coding
1.51737	2.46497	2.08422	0.0102718	0.01975	ENSG00000152266	PTH	parathyroid hormone [Source:HGNC Symbol;Acc:HGNC:9606]	5741	protein_coding
1.97334	2.45538	1.9993	0.00963491	0.0185993	ENSG00000164116	GUCY1A1	guanylate cyclase 1 soluble subunit alpha 1 [Source:HGNC Symbol;Acc:HGNC:4685]	2982	protein_coding
1.46615	2.40771	2.0032	0.0104904	0.0201321	ENSG00000137440	FGFBP1	fibroblast growth factor binding protein 1 [Source:HGNC Symbol;Acc:HGNC:19695]	9982	protein_coding
1.47275	2.40643	2.06928	0.0111598	0.0213194	ENSG00000156096	UGT2B4	UDP glucuronosyltransferase family 2 member B4 [Source:HGNC Symbol;Acc:HGNC:12553]	7363	protein_coding
1.99545	2.39452	2.10227	0.0116649	0.0221991	ENSG00000180785	OR51E1	olfactory receptor family 51 subfamily E member 1 [Source:HGNC Symbol;Acc:HGNC:15194]	143503	protein_coding
4.72233	2.39252	1.22027	0.00160163	0.00346343	ENSG00000178096	BOLA1	bolA family member 1 [Source:HGNC Symbol;Acc:HGNC:24263]	51027	protein_coding
1.45178	2.39078	2.06899	0.0114462	0.0218199	ENSG00000101333	PLCB4	phospholipase C beta 4 [Source:HGNC Symbol;Acc:HGNC:9059]	5332	protein_coding
1.48163	2.38983	2.00356	0.0108181	0.0207152	ENSG00000162782	TDRD5	tudor domain containing 5 [Source:HGNC Symbol;Acc:HGNC:20614]	163589	protein_coding
1.23433	2.38944	1.97931	0.0105629	0.0202625	ENSG00000176797	DEFB103A	defensin beta 103A [Source:HGNC Symbol;Acc:HGNC:15967]	414325	protein_coding
1.40342	2.38672	1.98085	0.0106296	0.0203835	ENSG00000162817	C1orf115	chromosome 1 open reading frame 115 [Source:HGNC Symbol;Acc:HGNC:25873]	79762	protein_coding
2.27882	2.38668	2.0516	0.0113609	0.0216634	ENSG00000102230	PCYT1B	phosphate cytidylyltransferase 1B, choline [Source:HGNC Symbol;Acc:HGNC:8755]	9468	protein_coding
1.55245	2.38033	1.921	0.0100522	0.0193519	ENSG00000151962	RBM46	RNA binding motif protein 46 [Source:HGNC Symbol;Acc:HGNC:28401]	166863	protein_coding
1.35244	2.37926	1.91964	0.0100548	0.0193557	ENSG00000113494	PRLR	prolactin receptor [Source:HGNC Symbol;Acc:HGNC:9446]	5618	protein_coding
1.71663	2.37297	1.81113	0.00877513	0.0170424	ENSG00000167419	LPO	lactoperoxidase [Source:HGNC Symbol;Acc:HGNC:6678]	4025	protein_coding
782.771	2.3637	0.0745979	1.27578e-222	6.34986e-221	ENSG00000144655	CSRNP1	cysteine and serine rich nuclear protein 1 [Source:HGNC Symbol;Acc:HGNC:14300]	64651	protein_coding
1.71784	2.34847	1.95112	0.0110088	0.0210608	ENSG00000170369	CST2	cystatin SA [Source:HGNC Symbol;Acc:HGNC:2474]	1470	protein_coding
2.40758	2.34522	2.07108	0.01235	0.0234002	ENSG00000127412	TRPV5	transient receptor potential cation channel subfamily V member 5 [Source:HGNC Symbol;Acc:HGNC:3145]	56302	protein_coding
85.8492	2.34477	0.217182	2.26257e-29	1.3724e-28	ENSG00000115896	PLCL1	phospholipase C like 1 (inactive) [Source:HGNC Symbol;Acc:HGNC:9063]	5334	protein_coding
1.28068	2.34096	1.8912	0.0104059	0.0199827	ENSG00000128815	WDFY4	WDFY family member 4 [Source:HGNC Symbol;Acc:HGNC:29323]	57705	protein_coding
1.66103	2.3356	1.81385	0.00946315	0.01829	ENSG00000132703	APCS	amyloid P component, serum [Source:HGNC Symbol;Acc:HGNC:584]	325	protein_coding
1.57921	2.33225	1.88743	0.0105232	0.0201907	ENSG00000174948	GPR149	G protein-coupled receptor 149 [Source:HGNC Symbol;Acc:HGNC:23627]	344758	protein_coding
3.0317	2.31779	1.61988	0.00695281	0.0137395	ENSG00000118017	A4GNT	alpha-1,4-N-acetylglucosaminyltransferase [Source:HGNC Symbol;Acc:HGNC:17968]	51146	protein_coding
1.26969	2.30204	1.97751	0.0122637	0.0232481	ENSG00000110484	SCGB2A2	secretoglobin family 2A member 2 [Source:HGNC Symbol;Acc:HGNC:7050]	4250	protein_coding
1.42316	2.29866	1.92265	0.0116568	0.0221852	ENSG00000171403	KRT9	keratin 9 [Source:HGNC Symbol;Acc:HGNC:6447]	3857	protein_coding
46.9974	2.29554	0.328464	2.3072e-14	9.46872e-14	ENSG00000153012	LGI2	leucine rich repeat LGI family member 2 [Source:HGNC Symbol;Acc:HGNC:18710]	55203	protein_coding
1.90682	2.28943	1.8944	0.0114756	0.0218714	ENSG00000181626	ANKRD62	ankyrin repeat domain 62 [Source:HGNC Symbol;Acc:HGNC:35241]	342850	protein_coding
1.74029	2.28693	2.06571	0.0135319	0.0254619	ENSG00000118526	TCF21	transcription factor 21 [Source:HGNC Symbol;Acc:HGNC:11632]	6943	protein_coding
5.59235	2.27694	1.05681	0.000966549	0.00214499	ENSG00000133138	TBC1D8B	TBC1 domain family member 8B [Source:HGNC Symbol;Acc:HGNC:24715]	54885	protein_coding
1.63157	2.2746	1.95392	0.0125722	0.023776	ENSG00000184347	SLIT3	slit guidance ligand 3 [Source:HGNC Symbol;Acc:HGNC:11087]	6586	protein_coding
4.23531	2.26254	1.4263	0.00490022	0.009927	ENSG00000188649	CC2D2B	coiled-coil and C2 domain containing 2B [Source:HGNC Symbol;Acc:HGNC:31666]	387707	protein_coding
1.40195	2.26163	1.97879	0.0131684	0.0248247	ENSG00000166118	SPATA19	spermatogenesis associated 19 [Source:HGNC Symbol;Acc:HGNC:30614]	219938	protein_coding
1.28113	2.25333	2.00155	0.0136261	0.0256158	ENSG00000104112	SCG3	secretogranin III [Source:HGNC Symbol;Acc:HGNC:13707]	29106	protein_coding
2360.9	2.25262	0.0433373	0	0	ENSG00000160785	SLC25A44	solute carrier family 25 member 44 [Source:HGNC Symbol;Acc:HGNC:29036]	9673	protein_coding
1.45197	2.25237	2.02082	0.0138634	0.0260219	ENSG00000184588	PDE4B	phosphodiesterase 4B [Source:HGNC Symbol;Acc:HGNC:8781]	5142	protein_coding
173.131	2.25177	0.15535	8.07501e-50	7.15098e-49	ENSG00000117479	SLC19A2	solute carrier family 19 member 2 [Source:HGNC Symbol;Acc:HGNC:10938]	10560	protein_coding
3.60114	2.23806	1.82729	0.0116159	0.0221167	ENSG00000237988	OR2I1P	olfactory receptor family 2 subfamily I member 1 pseudogene [Source:HGNC Symbol;Acc:HGNC:8258]	NA	protein_coding
11.3556	2.22773	0.741399	5.72893e-05	0.000142981	ENSG00000188672	RHCE	Rh blood group CcEe antigens [Source:HGNC Symbol;Acc:HGNC:10008]	6006	protein_coding
1.35362	2.22765	2.00272	0.01425	0.0266841	ENSG00000256870	SLC5A8	solute carrier family 5 member 8 [Source:HGNC Symbol;Acc:HGNC:19119]	160728	protein_coding
1753.4	2.22339	0.0471508	0	0	ENSG00000084070	SMAP2	small ArfGAP2 [Source:HGNC Symbol;Acc:HGNC:25082]	64744	protein_coding
54.7705	2.21934	0.285718	6.80973e-17	3.02921e-16	ENSG00000119737	GPR75	G protein-coupled receptor 75 [Source:HGNC Symbol;Acc:HGNC:4526]	10936	protein_coding
405.903	2.21923	0.119152	1.24049e-79	1.70279e-78	ENSG00000175197	DDIT3	DNA damage inducible transcript 3 [Source:HGNC Symbol;Acc:HGNC:2726]	1649	protein_coding
1.72076	2.21859	1.85575	0.0124914	0.0236397	ENSG00000229183	PGA4	pepsinogen A4 [Source:HGNC Symbol;Acc:HGNC:8886]	643847	protein_coding
997.662	2.20922	0.0705238	1.23981e-217	5.88735e-216	ENSG00000001084	GCLC	glutamate-cysteine ligase catalytic subunit [Source:HGNC Symbol;Acc:HGNC:4311]	2729	protein_coding
1.3839	2.20723	1.86244	0.0128616	0.0242868	ENSG00000153002	CPB1	carboxypeptidase B1 [Source:HGNC Symbol;Acc:HGNC:2299]	1360	protein_coding
18.0844	2.19178	0.569799	2.01297e-06	5.62631e-06	ENSG00000144712	CAND2	cullin associated and neddylation dissociated 2 (putative) [Source:HGNC Symbol;Acc:HGNC:30689]	23066	protein_coding
1.4084	2.19007	1.92572	0.0142072	0.0266077	ENSG00000138449	SLC40A1	solute carrier family 40 member 1 [Source:HGNC Symbol;Acc:HGNC:10909]	30061	protein_coding
7.401	2.1832	0.976991	0.000815735	0.0018272	ENSG00000197153	H3C12	H3 clustered histone 12 [Source:HGNC Symbol;Acc:HGNC:4774]	8356	protein_coding
26.3003	2.18103	0.451171	1.79267e-08	5.6986e-08	ENSG00000183091	NEB	nebulin [Source:HGNC Symbol;Acc:HGNC:7720]	4703	protein_coding
1669.7	2.16603	0.049959	0	0	ENSG00000175866	BAIAP2	BAR/IMD domain containing adaptor protein 2 [Source:HGNC Symbol;Acc:HGNC:947]	10458	protein_coding
1.75625	2.16195	1.92166	0.0148843	0.0277781	ENSG00000188729	OSTN	osteocrin [Source:HGNC Symbol;Acc:HGNC:29961]	344901	protein_coding
271.549	2.16147	0.143137	1.1731e-53	1.11175e-52	ENSG00000144749	LRIG1	leucine rich repeats and immunoglobulin like domains 1 [Source:HGNC Symbol;Acc:HGNC:17360]	26018	protein_coding
1.43696	2.16061	1.77286	0.0125479	0.023735	ENSG00000151892	GFRA1	GDNF family receptor alpha 1 [Source:HGNC Symbol;Acc:HGNC:4243]	2674	protein_coding
20.9041	2.15785	0.536593	9.72737e-07	2.77687e-06	ENSG00000110169	HPX	hemopexin [Source:HGNC Symbol;Acc:HGNC:5171]	3263	protein_coding
2.06007	2.13555	1.79555	0.0135851	0.0255476	ENSG00000165194	PCDH19	protocadherin 19 [Source:HGNC Symbol;Acc:HGNC:14270]	57526	protein_coding
94.0307	2.12885	0.202851	8.14506e-28	4.78084e-27	ENSG00000172345	STARD5	StAR related lipid transfer domain containing 5 [Source:HGNC Symbol;Acc:HGNC:18065]	80765	protein_coding
1.47173	2.12664	1.95148	0.0162782	0.030198	ENSG00000197106	SLC6A17	solute carrier family 6 member 17 [Source:HGNC Symbol;Acc:HGNC:31399]	388662	protein_coding
1668.45	2.11662	0.0635754	3.72487e-245	2.16227e-243	ENSG00000203668	CHML	CHM like Rab escort protein [Source:HGNC Symbol;Acc:HGNC:1941]	23596	protein_coding
1.61047	2.11508	1.89583	0.0158063	0.0293997	ENSG00000105825	TFPI2	tissue factor pathway inhibitor 2 [Source:HGNC Symbol;Acc:HGNC:11761]	7980	protein_coding
3.8371	2.11429	2.33332	0.0182584	0.0335542	ENSG00000260802	SERTM2	serine rich and transmembrane domain containing 2 [Source:HGNC Symbol;Acc:HGNC:48576]	401613	protein_coding
1713.76	2.1065	0.0562292	0	0	ENSG00000141577	CEP131	centrosomal protein 131 [Source:HGNC Symbol;Acc:HGNC:29511]	22994	protein_coding
1.55248	2.09725	1.92053	0.0167037	0.0309084	ENSG00000138670	RASGEF1B	RasGEF domain family member 1B [Source:HGNC Symbol;Acc:HGNC:24881]	153020	protein_coding
31.5289	2.0904	0.379792	5.30889e-10	1.82932e-09	ENSG00000203872	C6orf163	chromosome 6 open reading frame 163 [Source:HGNC Symbol;Acc:HGNC:21403]	206412	protein_coding
3.01835	2.08622	1.44083	0.00794809	0.015553	ENSG00000145244	CORIN	corin, serine peptidase [Source:HGNC Symbol;Acc:HGNC:19012]	10699	protein_coding
29.7787	2.0851	0.480285	2.51166e-07	7.45099e-07	ENSG00000154479	CCDC173	coiled-coil domain containing 173 [Source:HGNC Symbol;Acc:HGNC:25064]	129881	protein_coding
15.9837	2.07374	0.677391	5.65241e-05	0.000141163	ENSG00000136206	SPDYE1	speedy/RINGO cell cycle regulator family member E1 [Source:HGNC Symbol;Acc:HGNC:16408]	285955	protein_coding
2.20357	2.06711	1.68042	0.0132826	0.0250189	ENSG00000163823	CCR1	C-C motif chemokine receptor 1 [Source:HGNC Symbol;Acc:HGNC:1602]	1230	protein_coding
1.58493	2.06463	2.00809	0.018868	0.0345799	ENSG00000134760	DSG1	desmoglein 1 [Source:HGNC Symbol;Acc:HGNC:3048]	1828	protein_coding
942.378	2.05485	0.0675415	2.58856e-205	1.11495e-203	ENSG00000028839	TBPL1	TATA-box binding protein like 1 [Source:HGNC Symbol;Acc:HGNC:11589]	9519	protein_coding
2452.03	2.0515	0.0525214	0	0	ENSG00000196743	GM2A	GM2 ganglioside activator [Source:HGNC Symbol;Acc:HGNC:4367]	2760	protein_coding
1.59161	2.0482	1.78496	0.015914	0.0295816	ENSG00000165895	ARHGAP42	Rho GTPase activating protein 42 [Source:HGNC Symbol;Acc:HGNC:26545]	143872	protein_coding
1.47885	2.04517	1.99152	0.0193058	0.035315	ENSG00000277586	NEFL	neurofilament light chain [Source:HGNC Symbol;Acc:HGNC:7739]	4747	protein_coding
478.991	2.04444	0.095014	1.10189e-104	1.97305e-103	ENSG00000165655	ZNF503	zinc finger protein 503 [Source:HGNC Symbol;Acc:HGNC:23589]	84858	protein_coding
1.52536	2.03828	1.96869	0.0192491	0.0352208	ENSG00000179826	MRGPRX3	MAS related GPR family member X3 [Source:HGNC Symbol;Acc:HGNC:17980]	117195	protein_coding
1.37088	2.02935	1.94569	0.0192387	0.035209	ENSG00000081803	CADPS2	calcium dependent secretion activator 2 [Source:HGNC Symbol;Acc:HGNC:16018]	93664	protein_coding
1.47066	2.0293	1.94359	0.0192106	0.03516	ENSG00000248144	ADH1C	alcohol dehydrogenase 1C (class I), gamma polypeptide [Source:HGNC Symbol;Acc:HGNC:251]	126	protein_coding
8.98591	2.02847	0.924355	0.00108661	0.00239797	ENSG00000276180	H4C9	H4 clustered histone 9 [Source:HGNC Symbol;Acc:HGNC:4793]	8294	protein_coding
1326.02	2.02692	0.0606341	5.63575e-247	3.30725e-245	ENSG00000137947	GTF2B	general transcription factor IIB [Source:HGNC Symbol;Acc:HGNC:4648]	2959	protein_coding
318.148	2.01407	0.117157	3.67511e-68	4.3437e-67	ENSG00000167528	ZNF641	zinc finger protein 641 [Source:HGNC Symbol;Acc:HGNC:31834]	121274	protein_coding
5.07073	2.00641	0.970557	0.00162422	0.00350975	ENSG00000181333	HEPHL1	hephaestin like 1 [Source:HGNC Symbol;Acc:HGNC:30477]	341208	protein_coding
169.655	2.00399	0.155876	1.02671e-39	7.68233e-39	ENSG00000135338	LCA5	lebercilin LCA5 [Source:HGNC Symbol;Acc:HGNC:31923]	167691	protein_coding
1.22476	2.00382	1.8171	0.0179881	0.0331137	ENSG00000082293	COL19A1	collagen type XIX alpha 1 chain [Source:HGNC Symbol;Acc:HGNC:2196]	1310	protein_coding
1489.81	2.0027	0.0516087	0	0	ENSG00000141452	RMC1	regulator of MON1-CCZ1 [Source:HGNC Symbol;Acc:HGNC:24326]	29919	protein_coding
945.397	2.00184	0.0746606	2.79632e-160	8.5019e-159	ENSG00000139190	VAMP1	vesicle associated membrane protein 1 [Source:HGNC Symbol;Acc:HGNC:12642]	6843	protein_coding
1.31901	1.99978	1.82157	0.0182129	0.0334798	ENSG00000184408	KCND2	potassium voltage-gated channel subfamily D member 2 [Source:HGNC Symbol;Acc:HGNC:6238]	3751	protein_coding
1.29755	1.99889	1.89173	0.0194794	0.0355962	ENSG00000117154	IGSF21	immunoglobin superfamily member 21 [Source:HGNC Symbol;Acc:HGNC:28246]	84966	protein_coding
20.014	1.9939	0.493082	1.21351e-06	3.4401e-06	ENSG00000185634	SHC4	SHC adaptor protein 4 [Source:HGNC Symbol;Acc:HGNC:16743]	399694	protein_coding
439.288	1.99219	0.106287	2.83344e-80	3.90335e-79	ENSG00000152503	TRIM36	tripartite motif containing 36 [Source:HGNC Symbol;Acc:HGNC:16280]	55521	protein_coding
1.22617	1.98541	1.88113	0.0197898	0.0361167	ENSG00000204025	TRPC5OS	TRPC5 opposite strand [Source:HGNC Symbol;Acc:HGNC:40593]	100329135	protein_coding
1.60117	1.98508	1.88747	0.0199078	0.0363049	ENSG00000108924	HLF	HLF transcription factor, PAR bZIP family member [Source:HGNC Symbol;Acc:HGNC:4977]	3131	protein_coding
34.2636	1.98167	0.320619	1.1506e-11	4.26841e-11	ENSG00000135324	MRAP2	melanocortin 2 receptor accessory protein 2 [Source:HGNC Symbol;Acc:HGNC:21232]	112609	protein_coding
902.385	1.97684	0.068339	7.3879e-186	2.72006e-184	ENSG00000165240	ATP7A	ATPase copper transporting alpha [Source:HGNC Symbol;Acc:HGNC:869]	538	protein_coding
682.067	1.96983	0.101566	1.22416e-85	1.78912e-84	ENSG00000183718	TRIM52	tripartite motif containing 52 [Source:HGNC Symbol;Acc:HGNC:19024]	84851	protein_coding
1.83784	1.96344	1.71885	0.0174015	0.0321024	ENSG00000169933	FRMPD4	FERM and PDZ domain containing 4 [Source:HGNC Symbol;Acc:HGNC:29007]	9758	protein_coding
1248.23	1.95594	0.0621581	3.62169e-219	1.75388e-217	ENSG00000159082	SYNJ1	synaptojanin 1 [Source:HGNC Symbol;Acc:HGNC:11503]	8867	protein_coding
2.50525	1.95485	1.56597	0.0141256	0.0264659	ENSG00000242550	SERPINB10	serpin family B member 10 [Source:HGNC Symbol;Acc:HGNC:8942]	5273	protein_coding
1.62343	1.95477	1.98259	0.0224167	0.0405064	ENSG00000001561	ENPP4	ectonucleotide pyrophosphatase/phosphodiesterase 4 [Source:HGNC Symbol;Acc:HGNC:3359]	22875	protein_coding
1.53411	1.94043	1.77707	0.0195126	0.0356472	ENSG00000129465	RIPK3	receptor interacting serine/threonine kinase 3 [Source:HGNC Symbol;Acc:HGNC:10021]	11035	protein_coding
1607.41	1.93483	0.0558253	5.41233e-265	3.57413e-263	ENSG00000181191	PJA1	praja ring finger ubiquitin ligase 1 [Source:HGNC Symbol;Acc:HGNC:16648]	64219	protein_coding
2.4429	1.93377	1.66038	0.0171373	0.0316548	ENSG00000198203	SULT1C2	sulfotransferase family 1C member 2 [Source:HGNC Symbol;Acc:HGNC:11456]	6819	protein_coding
2.78585	1.9312	1.43937	0.0117286	0.0223148	ENSG00000113739	STC2	stanniocalcin 2 [Source:HGNC Symbol;Acc:HGNC:11374]	8614	protein_coding
86.6216	1.93084	0.232346	1.84976e-18	8.64776e-18	ENSG00000157578	LCA5L	lebercilin LCA5 like [Source:HGNC Symbol;Acc:HGNC:1255]	150082	protein_coding
1.98067	1.93047	1.81837	0.020743	0.0377027	ENSG00000007174	DNAH9	dynein axonemal heavy chain 9 [Source:HGNC Symbol;Acc:HGNC:2953]	1770	protein_coding
44.9549	1.92702	0.348699	7.47662e-10	2.55726e-09	ENSG00000213139	CRYGS	crystallin gamma S [Source:HGNC Symbol;Acc:HGNC:2417]	1427	protein_coding
3.97153	1.92626	1.15441	0.00530195	0.0106814	ENSG00000198483	ANKRD35	ankyrin repeat domain 35 [Source:HGNC Symbol;Acc:HGNC:26323]	148741	protein_coding
2037.02	1.92274	0.0428814	0	0	ENSG00000155252	PI4K2A	phosphatidylinositol 4-kinase type 2 alpha [Source:HGNC Symbol;Acc:HGNC:30031]	55361	protein_coding
1168.86	1.92273	0.0630189	3.30966e-206	1.43938e-204	ENSG00000135241	PNPLA8	patatin like phospholipase domain containing 8 [Source:HGNC Symbol;Acc:HGNC:28900]	50640	protein_coding
97.6072	1.9223	0.282193	2.05112e-13	8.14298e-13	ENSG00000177076	ACER2	alkaline ceramidase 2 [Source:HGNC Symbol;Acc:HGNC:23675]	340485	protein_coding
6.64063	1.92106	1.17807	0.00587535	0.0117511	ENSG00000155980	KIF5A	kinesin family member 5A [Source:HGNC Symbol;Acc:HGNC:6323]	3798	protein_coding
1.21537	1.92016	1.82094	0.0212092	0.038485	ENSG00000111913	RIPOR2	RHO family interacting cell polarization regulator 2 [Source:HGNC Symbol;Acc:HGNC:13872]	9750	protein_coding
58.7075	1.91337	0.310462	1.6329e-11	6.02189e-11	ENSG00000000971	CFH	complement factor H [Source:HGNC Symbol;Acc:HGNC:4883]	3075	protein_coding
1.80834	1.91157	1.88489	0.0227365	0.0410265	ENSG00000154645	CHODL	chondrolectin [Source:HGNC Symbol;Acc:HGNC:17807]	140578	protein_coding
438.107	1.91075	0.111719	2.66313e-67	3.12154e-66	ENSG00000127419	TMEM175	transmembrane protein 175 [Source:HGNC Symbol;Acc:HGNC:28709]	84286	protein_coding
1.62438	1.90849	1.81885	0.0216479	0.0392149	ENSG00000171115	GIMAP8	GTPase, IMAP family member 8 [Source:HGNC Symbol;Acc:HGNC:21792]	155038	protein_coding
391.156	1.90827	0.102692	8.50615e-79	1.15523e-77	ENSG00000175984	DENND2C	DENN domain containing 2C [Source:HGNC Symbol;Acc:HGNC:24748]	163259	protein_coding
1.60653	1.90582	1.92935	0.0236781	0.0425683	ENSG00000204363	SPANXN5	SPANX family member N5 [Source:HGNC Symbol;Acc:HGNC:33178]	494197	protein_coding
2158.66	1.89909	0.0497173	0	0	ENSG00000112576	CCND3	cyclin D3 [Source:HGNC Symbol;Acc:HGNC:1585]	896	protein_coding
1413.5	1.89492	0.0636676	2.38219e-196	9.47134e-195	ENSG00000129493	HEATR5A	HEAT repeat containing 5A [Source:HGNC Symbol;Acc:HGNC:20276]	25938	protein_coding
290.056	1.89476	0.128374	5.51615e-51	4.97342e-50	ENSG00000005469	CROT	carnitine O-octanoyltransferase [Source:HGNC Symbol;Acc:HGNC:2366]	54677	protein_coding
769.615	1.89263	0.0854008	1.64225e-110	3.13932e-109	ENSG00000101928	MOSPD1	motile sperm domain containing 1 [Source:HGNC Symbol;Acc:HGNC:25235]	56180	protein_coding
870.962	1.89237	0.074725	3.49359e-143	9.05471e-142	ENSG00000063587	ZNF275	zinc finger protein 275 [Source:HGNC Symbol;Acc:HGNC:13069]	105373378	protein_coding
883.819	1.89179	0.0618473	3.58061e-207	1.57249e-205	ENSG00000072401	UBE2D1	ubiquitin conjugating enzyme E2 D1 [Source:HGNC Symbol;Acc:HGNC:12474]	7321	protein_coding
1.63345	1.88974	1.95491	0.0247128	0.0442508	ENSG00000255274	SMIM35	small integral membrane protein 35 [Source:HGNC Symbol;Acc:HGNC:44179]	100526771	protein_coding
2.5567	1.88886	1.47224	0.0139381	0.0261438	ENSG00000149050	ZNF214	zinc finger protein 214 [Source:HGNC Symbol;Acc:HGNC:13006]	7761	protein_coding
10.1526	1.88824	0.796155	0.000777444	0.00174608	ENSG00000161040	FBXL13	F-box and leucine rich repeat protein 13 [Source:HGNC Symbol;Acc:HGNC:21658]	222235	protein_coding
1.29948	1.88817	1.84995	0.0231108	0.0416319	ENSG00000183862	CNGA2	cyclic nucleotide gated channel subunit alpha 2 [Source:HGNC Symbol;Acc:HGNC:2149]	1260	protein_coding
1191.78	1.88817	0.0731427	1.25456e-148	3.4302e-147	ENSG00000080200	CRYBG3	crystallin beta-gamma domain containing 3 [Source:HGNC Symbol;Acc:HGNC:34427]	131544	protein_coding
14.2798	1.88609	0.670751	0.000190707	0.000454925	ENSG00000139515	PDX1	pancreatic and duodenal homeobox 1 [Source:HGNC Symbol;Acc:HGNC:6107]	3651	protein_coding
1.15148	1.88582	1.77919	0.0217848	0.0394468	ENSG00000100351	GRAP2	GRB2 related adaptor protein 2 [Source:HGNC Symbol;Acc:HGNC:4563]	9402	protein_coding
1.10958	1.87833	1.81323	0.0228253	0.0411619	ENSG00000090402	SI	sucrase-isomaltase [Source:HGNC Symbol;Acc:HGNC:10856]	6476	protein_coding
1.1121	1.87683	1.92752	0.0248997	0.0445351	ENSG00000134121	CHL1	cell adhesion molecule L1 like [Source:HGNC Symbol;Acc:HGNC:1939]	10752	protein_coding
1.17621	1.87125	1.9041	0.0247932	0.0443741	ENSG00000196616	ADH1B	alcohol dehydrogenase 1B (class I), beta polypeptide [Source:HGNC Symbol;Acc:HGNC:250]	125	protein_coding
952.941	1.87077	0.070565	1.62845e-156	4.76255e-155	ENSG00000130363	RSPH3	radial spoke head 3 [Source:HGNC Symbol;Acc:HGNC:21054]	83861	protein_coding
216.1	1.87074	0.139625	1.44575e-42	1.13452e-41	ENSG00000157152	SYN2	synapsin II [Source:HGNC Symbol;Acc:HGNC:11495]	6854	protein_coding
1.21212	1.86978	1.84441	0.0238186	0.0428009	ENSG00000124102	PI3	peptidase inhibitor 3 [Source:HGNC Symbol;Acc:HGNC:8947]	5266	protein_coding
5219.54	1.86927	0.0504933	1.22852e-301	9.74009e-300	ENSG00000116260	QSOX1	quiescin sulfhydryl oxidase 1 [Source:HGNC Symbol;Acc:HGNC:9756]	5768	protein_coding
179.631	1.86736	0.204703	1.82657e-21	9.25232e-21	ENSG00000137877	SPTBN5	spectrin beta, non-erythrocytic 5 [Source:HGNC Symbol;Acc:HGNC:15680]	51332	protein_coding
276.353	1.86341	0.126521	1.022e-50	9.16828e-50	ENSG00000116574	RHOU	ras homolog family member U [Source:HGNC Symbol;Acc:HGNC:17794]	58480	protein_coding
35.4346	1.86029	0.583839	5.42461e-05	0.000135638	ENSG00000228049	POLR2J2	RNA polymerase II subunit J2 [Source:HGNC Symbol;Acc:HGNC:23208]	246721	protein_coding
865.821	1.85846	0.076011	1.21982e-133	2.89621e-132	ENSG00000164970	FAM219A	family with sequence similarity 219 member A [Source:HGNC Symbol;Acc:HGNC:19920]	203259	protein_coding
1.51536	1.85563	1.84706	0.0245117	0.0439289	ENSG00000091664	SLC17A6	solute carrier family 17 member 6 [Source:HGNC Symbol;Acc:HGNC:16703]	57084	protein_coding
845.167	1.85523	0.0752357	7.23948e-136	1.75768e-134	ENSG00000143315	PIGM	phosphatidylinositol glycan anchor biosynthesis class M [Source:HGNC Symbol;Acc:HGNC:18858]	93183	protein_coding
1364.34	1.85351	0.0597205	4.27642e-213	1.97827e-211	ENSG00000165943	MOAP1	modulator of apoptosis 1 [Source:HGNC Symbol;Acc:HGNC:16658]	64112	protein_coding
3580.87	1.85222	0.0419356	0	0	ENSG00000101109	STK4	serine/threonine kinase 4 [Source:HGNC Symbol;Acc:HGNC:11408]	6789	protein_coding
1309.97	1.84668	0.0579924	4.12769e-224	2.07364e-222	ENSG00000162729	IGSF8	immunoglobulin superfamily member 8 [Source:HGNC Symbol;Acc:HGNC:17813]	93185	protein_coding
3336.96	1.84659	0.0418212	0	0	ENSG00000124067	SLC12A4	solute carrier family 12 member 4 [Source:HGNC Symbol;Acc:HGNC:10913]	6560	protein_coding
287.631	1.84395	0.116281	3.27076e-58	3.33491e-57	ENSG00000138193	PLCE1	phospholipase C epsilon 1 [Source:HGNC Symbol;Acc:HGNC:17175]	51196	protein_coding
1.40792	1.84062	1.84778	0.0252264	0.0450715	ENSG00000145626	UGT3A1	UDP glycosyltransferase family 3 member A1 [Source:HGNC Symbol;Acc:HGNC:26625]	133688	protein_coding
3.84433	1.84054	1.21398	0.00852846	0.0165909	ENSG00000155974	GRIP1	glutamate receptor interacting protein 1 [Source:HGNC Symbol;Acc:HGNC:18708]	23426	protein_coding
503.136	1.83819	0.0874844	1.3749e-99	2.35221e-98	ENSG00000187601	MAGEH1	MAGE family member H1 [Source:HGNC Symbol;Acc:HGNC:24092]	28986	protein_coding
1728.89	1.83229	0.0550262	1.11397e-244	6.43875e-243	ENSG00000012822	CALCOCO1	calcium binding and coiled-coil domain 1 [Source:HGNC Symbol;Acc:HGNC:29306]	57658	protein_coding
3464.85	1.83118	0.0411262	0	0	ENSG00000103066	PLA2G15	phospholipase A2 group XV [Source:HGNC Symbol;Acc:HGNC:17163]	23659	protein_coding
227.895	1.83114	0.160051	7.44828e-32	4.75053e-31	ENSG00000286219	NOTCH2NLC	notch 2 N-terminal like C [Source:HGNC Symbol;Acc:HGNC:53924]	100996717	protein_coding
419.323	1.82821	0.10605	3.82749e-68	4.52182e-67	ENSG00000076864	RAP1GAP	RAP1 GTPase activating protein [Source:HGNC Symbol;Acc:HGNC:9858]	5909	protein_coding
14913.8	1.82301	0.0304159	0	0	ENSG00000116133	DHCR24	24-dehydrocholesterol reductase [Source:HGNC Symbol;Acc:HGNC:2859]	1718	protein_coding
628.025	1.82295	0.0784973	7.69107e-121	1.64843e-119	ENSG00000066583	ISOC1	isochorismatase domain containing 1 [Source:HGNC Symbol;Acc:HGNC:24254]	51015	protein_coding
59.4696	1.82197	0.299812	3.97932e-11	1.4453e-10	ENSG00000140675	SLC5A2	solute carrier family 5 member 2 [Source:HGNC Symbol;Acc:HGNC:11037]	6524	protein_coding
1.28426	1.81792	1.90202	0.0272584	0.0484028	ENSG00000079102	RUNX1T1	RUNX1 partner transcriptional co-repressor 1 [Source:HGNC Symbol;Acc:HGNC:1535]	862	protein_coding
838.084	1.81506	0.0904646	4.61124e-91	7.20978e-90	ENSG00000106780	MEGF9	multiple EGF like domains 9 [Source:HGNC Symbol;Acc:HGNC:3234]	1955	protein_coding
593.496	1.81402	0.0958911	2.48054e-81	3.46155e-80	ENSG00000109929	SC5D	sterol-C5-desaturase [Source:HGNC Symbol;Acc:HGNC:10547]	6309	protein_coding
45.8505	1.81209	0.984033	0.00390298	0.00800889	ENSG00000178115	GOLGA8Q	golgin A8 family member Q [Source:HGNC Symbol;Acc:HGNC:44408]	728047	protein_coding
10.8416	1.81095	0.943526	0.00318463	0.00662018	ENSG00000188886	ASTL	astacin like metalloendopeptidase [Source:HGNC Symbol;Acc:HGNC:31704]	431705	protein_coding
1.77613	1.81008	1.66371	0.0224336	0.0405315	ENSG00000118495	PLAGL1	PLAG1 like zinc finger 1 [Source:HGNC Symbol;Acc:HGNC:9046]	5325	protein_coding
1259.74	1.80892	0.0581273	3.99182e-214	1.8562e-212	ENSG00000022567	SLC45A4	solute carrier family 45 member 4 [Source:HGNC Symbol;Acc:HGNC:29196]	57210	protein_coding
1.38197	1.80736	1.84577	0.0268113	0.0476528	ENSG00000153347	FAM81B	family with sequence similarity 81 member B [Source:HGNC Symbol;Acc:HGNC:26335]	153643	protein_coding
45.389	1.80138	0.801433	0.00130418	0.00285026	ENSG00000205238	SPDYE2	speedy/RINGO cell cycle regulator family member E2 [Source:HGNC Symbol;Acc:HGNC:33841]	441273	protein_coding
1.2559	1.79629	1.87231	0.0278545	0.0493764	ENSG00000134709	HOOK1	hook microtubule tethering protein 1 [Source:HGNC Symbol;Acc:HGNC:19884]	51361	protein_coding
1738.72	1.7924	0.0548368	8.24516e-236	4.51334e-234	ENSG00000117461	PIK3R3	phosphoinositide-3-kinase regulatory subunit 3 [Source:HGNC Symbol;Acc:HGNC:8981]	8503	protein_coding
1.58838	1.79162	1.8147	0.0269977	0.0479747	ENSG00000188100	FAM25A	family with sequence similarity 25 member A [Source:HGNC Symbol;Acc:HGNC:23436]	643161	protein_coding
533.934	1.7885	0.0844183	4.40678e-101	7.65617e-100	ENSG00000113811	SELENOK	selenoprotein K [Source:HGNC Symbol;Acc:HGNC:30394]	58515	protein_coding
806.803	1.78758	0.0693082	3.78464e-148	1.03269e-146	ENSG00000153130	SCOC	short coiled-coil protein [Source:HGNC Symbol;Acc:HGNC:20335]	60592	protein_coding
1.97699	1.78707	1.77162	0.0262917	0.0468006	ENSG00000183908	LRRC55	leucine rich repeat containing 55 [Source:HGNC Symbol;Acc:HGNC:32324]	219527	protein_coding
1574.33	1.77805	0.0572674	4.35661e-213	2.0119e-211	ENSG00000137364	TPMT	thiopurine S-methyltransferase [Source:HGNC Symbol;Acc:HGNC:12014]	7172	protein_coding
951.333	1.77757	0.0824147	1.28659e-104	2.30071e-103	ENSG00000128311	TST	thiosulfate sulfurtransferase [Source:HGNC Symbol;Acc:HGNC:12388]	7263	protein_coding
40.5969	1.77145	0.355433	2.5634e-08	8.07035e-08	ENSG00000278677	H2AC17	H2A clustered histone 17 [Source:HGNC Symbol;Acc:HGNC:4735]	8336	protein_coding
1.31288	1.77105	1.77026	0.0271056	0.0481441	ENSG00000117971	CHRNB4	cholinergic receptor nicotinic beta 4 subunit [Source:HGNC Symbol;Acc:HGNC:1964]	1143	protein_coding
940.752	1.76998	0.070521	1.93522e-140	4.87926e-139	ENSG00000109323	MANBA	mannosidase beta [Source:HGNC Symbol;Acc:HGNC:6831]	4126	protein_coding
657.248	1.76963	0.0765977	1.63319e-119	3.44276e-118	ENSG00000100379	KCTD17	potassium channel tetramerization domain containing 17 [Source:HGNC Symbol;Acc:HGNC:25705]	79734	protein_coding
830.99	1.76477	0.0674177	1.89247e-152	5.32605e-151	ENSG00000159348	CYB5R1	cytochrome b5 reductase 1 [Source:HGNC Symbol;Acc:HGNC:13397]	51706	protein_coding
1869.3	1.76311	0.0622335	5.65839e-178	1.96233e-176	ENSG00000165097	KDM1B	lysine demethylase 1B [Source:HGNC Symbol;Acc:HGNC:21577]	221656	protein_coding
1972.41	1.76091	0.0511354	2.84314e-261	1.82811e-259	ENSG00000143819	EPHX1	epoxide hydrolase 1 [Source:HGNC Symbol;Acc:HGNC:3401]	2052	protein_coding
707.007	1.76033	0.0951532	8.17432e-78	1.09304e-76	ENSG00000087903	RFX2	regulatory factor X2 [Source:HGNC Symbol;Acc:HGNC:9983]	5990	protein_coding
1.55688	1.75673	1.72999	0.0269063	0.0478185	ENSG00000159189	C1QC	complement C1q C chain [Source:HGNC Symbol;Acc:HGNC:1245]	714	protein_coding
381.099	1.75653	0.111638	3.57097e-57	3.58256e-56	ENSG00000179240	GVQW3	GVQW motif containing 3 [Source:HGNC Symbol;Acc:HGNC:51239]	100506127	protein_coding
256.752	1.7548	0.129736	4.48968e-43	3.55118e-42	ENSG00000188215	DCUN1D3	defective in cullin neddylation 1 domain containing 3 [Source:HGNC Symbol;Acc:HGNC:28734]	123879	protein_coding
1196.02	1.7528	0.065377	9.96145e-160	3.01163e-158	ENSG00000117408	IPO13	importin 13 [Source:HGNC Symbol;Acc:HGNC:16853]	9670	protein_coding
1633.27	1.74933	0.0603923	7.34225e-186	2.70696e-184	ENSG00000171159	BBLN	bublin coiled coil protein [Source:HGNC Symbol;Acc:HGNC:17823]	79095	protein_coding
2268.16	1.74792	0.0420511	0	0	ENSG00000020129	NCDN	neurochondrin [Source:HGNC Symbol;Acc:HGNC:17597]	23154	protein_coding
971.818	1.74584	0.0698556	3.16007e-139	7.83516e-138	ENSG00000143434	SEMA6C	semaphorin 6C [Source:HGNC Symbol;Acc:HGNC:10740]	10500	protein_coding
7.78303	1.7458	0.8435	0.00236509	0.00500917	ENSG00000019102	VSIG2	V-set and immunoglobulin domain containing 2 [Source:HGNC Symbol;Acc:HGNC:17149]	23584	protein_coding
2.278	1.74473	1.54552	0.0222392	0.0402128	ENSG00000158104	HPD	4-hydroxyphenylpyruvate dioxygenase [Source:HGNC Symbol;Acc:HGNC:5147]	3242	protein_coding
1116.25	1.7412	0.0639472	1.29158e-164	4.04119e-163	ENSG00000140830	TXNL4B	thioredoxin like 4B [Source:HGNC Symbol;Acc:HGNC:26041]	54957	protein_coding
1448.44	1.73846	0.0601846	8.01031e-185	2.92518e-183	ENSG00000163026	WDCP	WD repeat and coiled coil containing [Source:HGNC Symbol;Acc:HGNC:26157]	80304	protein_coding
554.918	1.73737	0.0898897	1.38956e-84	2.01008e-83	ENSG00000090674	MCOLN1	mucolipin TRP cation channel 1 [Source:HGNC Symbol;Acc:HGNC:13356]	57192	protein_coding
95.4259	1.73404	0.206887	2.37844e-18	1.10732e-17	ENSG00000196118	CCDC189	coiled-coil domain containing 189 [Source:HGNC Symbol;Acc:HGNC:28078]	90835	protein_coding
1088.08	1.72843	0.06159	1.26315e-174	4.24903e-173	ENSG00000115317	HTRA2	HtrA serine peptidase 2 [Source:HGNC Symbol;Acc:HGNC:14348]	27429	protein_coding
56.694	1.72517	0.29475	2.32514e-10	8.15726e-10	ENSG00000144857	BOC	BOC cell adhesion associated, oncogene regulated [Source:HGNC Symbol;Acc:HGNC:17173]	91653	protein_coding
981.928	1.72493	0.0783718	1.09844e-108	2.05733e-107	ENSG00000083937	CHMP2B	charged multivesicular body protein 2B [Source:HGNC Symbol;Acc:HGNC:24537]	25978	protein_coding
5035.25	1.72463	0.0400524	0	0	ENSG00000124145	SDC4	syndecan 4 [Source:HGNC Symbol;Acc:HGNC:10661]	6385	protein_coding
353.97	1.7233	0.111381	2.53769e-55	2.4757e-54	ENSG00000100036	SLC35E4	solute carrier family 35 member E4 [Source:HGNC Symbol;Acc:HGNC:17058]	339665	protein_coding
192.734	1.71375	0.147647	1.88644e-32	1.21674e-31	ENSG00000038002	AGA	aspartylglucosaminidase [Source:HGNC Symbol;Acc:HGNC:318]	175	protein_coding
64.921	1.70558	0.263025	4.62421e-12	1.74191e-11	ENSG00000152763	DNAI4	dynein axonemal intermediate chain 4 [Source:HGNC Symbol;Acc:HGNC:26252]	79819	protein_coding
1869.65	1.70349	0.0542048	4.53789e-218	2.17019e-216	ENSG00000091409	ITGA6	integrin subunit alpha 6 [Source:HGNC Symbol;Acc:HGNC:6142]	3655	protein_coding
2.38361	1.70165	1.32587	0.0169775	0.0313892	ENSG00000069431	ABCC9	ATP binding cassette subfamily C member 9 [Source:HGNC Symbol;Acc:HGNC:60]	10060	protein_coding
4055.87	1.69903	0.0416604	0	0	ENSG00000134324	LPIN1	lipin 1 [Source:HGNC Symbol;Acc:HGNC:13345]	23175	protein_coding
4097.57	1.6969	0.0341995	0	0	ENSG00000264364	DYNLL2	dynein light chain LC8-type 2 [Source:HGNC Symbol;Acc:HGNC:24596]	140735	protein_coding
93.7806	1.69269	0.221099	1.05144e-15	4.50784e-15	ENSG00000269743	SLC25A53	solute carrier family 25 member 53 [Source:HGNC Symbol;Acc:HGNC:31894]	401612	protein_coding
1864.49	1.69103	0.0452259	3.0487e-307	2.52901e-305	ENSG00000211455	STK38L	serine/threonine kinase 38 like [Source:HGNC Symbol;Acc:HGNC:17848]	23012	protein_coding
786.413	1.69072	0.0906099	5.88145e-79	8.01195e-78	ENSG00000163611	SPICE1	spindle and centriole associated protein 1 [Source:HGNC Symbol;Acc:HGNC:25083]	152185	protein_coding
1131.77	1.69025	0.0722541	2.79534e-122	6.05402e-121	ENSG00000132823	OSER1	oxidative stress responsive serine rich 1 [Source:HGNC Symbol;Acc:HGNC:16105]	51526	protein_coding
1614.9	1.68895	0.0559098	1.02962e-201	4.32392e-200	ENSG00000188706	ZDHHC9	zinc finger DHHC-type palmitoyltransferase 9 [Source:HGNC Symbol;Acc:HGNC:18475]	51114	protein_coding
519.347	1.68102	0.0914517	1.07195e-76	1.41785e-75	ENSG00000122042	UBL3	ubiquitin like 3 [Source:HGNC Symbol;Acc:HGNC:12504]	5412	protein_coding
2643.5	1.67973	0.041773	0	0	ENSG00000136816	TOR1B	torsin family 1 member B [Source:HGNC Symbol;Acc:HGNC:11995]	27348	protein_coding
378.596	1.67806	0.0990691	1.38306e-65	1.57979e-64	ENSG00000130775	THEMIS2	thymocyte selection associated family member 2 [Source:HGNC Symbol;Acc:HGNC:16839]	9473	protein_coding
382.78	1.67497	0.095842	1.29477e-69	1.55494e-68	ENSG00000090530	P3H2	prolyl 3-hydroxylase 2 [Source:HGNC Symbol;Acc:HGNC:19317]	55214	protein_coding
69.9498	1.67404	0.231832	3.06266e-14	1.25347e-13	ENSG00000277758	ENSG00000277758	novel protein identical to synaptotagmin XV	102724488	protein_coding
7.39659	1.67222	0.84918	0.00351754	0.00726345	ENSG00000185013	NT5C1B	5'-nucleotidase, cytosolic IB [Source:HGNC Symbol;Acc:HGNC:17818]	93034	protein_coding
4529.47	1.67205	0.0438809	0	0	ENSG00000164111	ANXA5	annexin A5 [Source:HGNC Symbol;Acc:HGNC:543]	308	protein_coding
16.1116	1.67195	0.493855	4.37759e-05	0.000110382	ENSG00000165555	NOXRED1	NADP dependent oxidoreductase domain containing 1 [Source:HGNC Symbol;Acc:HGNC:20487]	122945	protein_coding
449.815	1.67006	0.0924733	4.02826e-74	5.16297e-73	ENSG00000198934	MAGEE1	MAGE family member E1 [Source:HGNC Symbol;Acc:HGNC:24934]	57692	protein_coding
69.0411	1.66208	0.24077	3.17062e-13	1.24988e-12	ENSG00000155085	AK9	adenylate kinase 9 [Source:HGNC Symbol;Acc:HGNC:33814]	221264	protein_coding
1638.19	1.66097	0.0582388	4.23595e-180	1.48823e-178	ENSG00000117410	ATP6V0B	ATPase H+ transporting V0 subunit b [Source:HGNC Symbol;Acc:HGNC:861]	533	protein_coding
1708.1	1.66067	0.0600097	9.36727e-170	3.03696e-168	ENSG00000169826	CSGALNACT2	chondroitin sulfate N-acetylgalactosaminyltransferase 2 [Source:HGNC Symbol;Acc:HGNC:24292]	55454	protein_coding
7.99719	1.66056	0.886084	0.0045676	0.00930026	ENSG00000167759	KLK13	kallikrein related peptidase 13 [Source:HGNC Symbol;Acc:HGNC:6361]	26085	protein_coding
116.271	1.65832	0.18522	2.20148e-20	1.0852e-19	ENSG00000146094	DOK3	docking protein 3 [Source:HGNC Symbol;Acc:HGNC:24583]	79930	protein_coding
17.359	1.65747	0.458081	1.89767e-05	4.92788e-05	ENSG00000069667	RORA	RAR related orphan receptor A [Source:HGNC Symbol;Acc:HGNC:10258]	6095	protein_coding
2643.68	1.65691	0.0491254	1.46142e-250	8.76753e-249	ENSG00000102401	ARMCX3	armadillo repeat containing X-linked 3 [Source:HGNC Symbol;Acc:HGNC:24065]	51566	protein_coding
4116.09	1.65483	0.0464362	2.49305e-279	1.75868e-277	ENSG00000089057	SLC23A2	solute carrier family 23 member 2 [Source:HGNC Symbol;Acc:HGNC:10973]	9962	protein_coding
3421.99	1.65407	0.0564747	9.51964e-190	3.60365e-188	ENSG00000173166	RAPH1	Ras association (RalGDS/AF-6) and pleckstrin homology domains 1 [Source:HGNC Symbol;Acc:HGNC:14436]	65059	protein_coding
2175.74	1.65406	0.0511901	3.12333e-230	1.64277e-228	ENSG00000158158	CNNM4	cyclin and CBS domain divalent metal cation transport mediator 4 [Source:HGNC Symbol;Acc:HGNC:105]	26504	protein_coding
212.474	1.65253	0.147865	3.51663e-30	2.16831e-29	ENSG00000171877	FRMD5	FERM domain containing 5 [Source:HGNC Symbol;Acc:HGNC:28214]	84978	protein_coding
274.688	1.64423	0.124146	3.33295e-41	2.55504e-40	ENSG00000183696	UPP1	uridine phosphorylase 1 [Source:HGNC Symbol;Acc:HGNC:12576]	7378	protein_coding
7629.74	1.64289	0.0329651	0	0	ENSG00000189159	JPT1	Jupiter microtubule associated homolog 1 [Source:HGNC Symbol;Acc:HGNC:14569]	51155	protein_coding
16.496	1.64031	0.448677	1.73331e-05	4.5168e-05	ENSG00000077616	NAALAD2	N-acetylated alpha-linked acidic dipeptidase 2 [Source:HGNC Symbol;Acc:HGNC:14526]	10003	protein_coding
289.392	1.63974	0.111637	5.3885e-50	4.77976e-49	ENSG00000155099	PIP4P2	phosphatidylinositol-4,5-bisphosphate 4-phosphatase 2 [Source:HGNC Symbol;Acc:HGNC:25452]	55529	protein_coding
326.499	1.63881	0.115875	1.45128e-46	1.21666e-45	ENSG00000071073	MGAT4A	alpha-1,3-mannosyl-glycoprotein 4-beta-N-acetylglucosaminyltransferase A [Source:HGNC Symbol;Acc:HGNC:7047]	11320	protein_coding
357.305	1.63695	0.121844	2.67721e-42	2.09051e-41	ENSG00000006459	KDM7A	lysine demethylase 7A [Source:HGNC Symbol;Acc:HGNC:22224]	80853	protein_coding
155.489	1.63593	0.178145	2.94869e-21	1.48774e-20	ENSG00000171444	MCC	MCC regulator of WNT signaling pathway [Source:HGNC Symbol;Acc:HGNC:6935]	4163	protein_coding
734.778	1.63587	0.0705622	4.79689e-120	1.01918e-118	ENSG00000213903	LTB4R	leukotriene B4 receptor [Source:HGNC Symbol;Acc:HGNC:6713]	1241	protein_coding
6.69403	1.63214	0.902278	0.00563335	0.0113058	ENSG00000128253	RFPL2	ret finger protein like 2 [Source:HGNC Symbol;Acc:HGNC:9979]	10739	protein_coding
1200.48	1.63189	0.0640044	1.57641e-144	4.15791e-143	ENSG00000143079	CTTNBP2NL	CTTNBP2 N-terminal like [Source:HGNC Symbol;Acc:HGNC:25330]	55917	protein_coding
2580.59	1.62833	0.0501859	4.60818e-232	2.46721e-230	ENSG00000163956	LRPAP1	LDL receptor related protein associated protein 1 [Source:HGNC Symbol;Acc:HGNC:6701]	4043	protein_coding
2.03076	1.62632	1.42615	0.0248173	0.0444113	ENSG00000162728	KCNJ9	potassium inwardly rectifying channel subfamily J member 9 [Source:HGNC Symbol;Acc:HGNC:6270]	3765	protein_coding
208.559	1.62563	0.153485	2.41641e-27	1.40942e-26	ENSG00000170049	KCNAB3	potassium voltage-gated channel subfamily A regulatory beta subunit 3 [Source:HGNC Symbol;Acc:HGNC:6230]	9196	protein_coding
684.723	1.62433	0.074846	1.47288e-105	2.66935e-104	ENSG00000185344	ATP6V0A2	ATPase H+ transporting V0 subunit a2 [Source:HGNC Symbol;Acc:HGNC:18481]	23545	protein_coding
1346.75	1.61657	0.0577669	1.97562e-173	6.53926e-172	ENSG00000117758	STX12	syntaxin 12 [Source:HGNC Symbol;Acc:HGNC:11430]	23673	protein_coding
195.161	1.61574	0.134888	3.57757e-34	2.3919e-33	ENSG00000183655	KLHL25	kelch like family member 25 [Source:HGNC Symbol;Acc:HGNC:25732]	64410	protein_coding
2598.56	1.61558	0.0406486	0	0	ENSG00000179222	MAGED1	MAGE family member D1 [Source:HGNC Symbol;Acc:HGNC:6813]	9500	protein_coding
13.305	1.61487	0.525261	0.000155877	0.000374732	ENSG00000086570	FAT2	FAT atypical cadherin 2 [Source:HGNC Symbol;Acc:HGNC:3596]	2196	protein_coding
1872.52	1.61473	0.0557096	8.11123e-186	2.98229e-184	ENSG00000189043	NDUFA4	NDUFA4 mitochondrial complex associated [Source:HGNC Symbol;Acc:HGNC:7687]	4697	protein_coding
126.094	1.61363	0.193889	6.65052e-18	3.05758e-17	ENSG00000133874	RNF122	ring finger protein 122 [Source:HGNC Symbol;Acc:HGNC:21147]	79845	protein_coding
233.75	1.61326	0.137106	4.55155e-33	2.97572e-32	ENSG00000120875	DUSP4	dual specificity phosphatase 4 [Source:HGNC Symbol;Acc:HGNC:3070]	1846	protein_coding
1550.57	1.6122	0.050009	4.12135e-229	2.1467e-227	ENSG00000148218	ALAD	aminolevulinate dehydratase [Source:HGNC Symbol;Acc:HGNC:395]	210	protein_coding
226.348	1.61187	0.127187	6.57774e-38	4.75625e-37	ENSG00000149548	CCDC15	coiled-coil domain containing 15 [Source:HGNC Symbol;Acc:HGNC:25798]	80071	protein_coding
1295.93	1.61163	0.0604315	8.6903e-158	2.56952e-156	ENSG00000198824	CHAMP1	chromosome alignment maintaining phosphoprotein 1 [Source:HGNC Symbol;Acc:HGNC:20311]	283489	protein_coding
1184.07	1.61121	0.074159	9.25371e-106	1.68276e-104	ENSG00000188559	RALGAPA2	Ral GTPase activating protein catalytic subunit alpha 2 [Source:HGNC Symbol;Acc:HGNC:16207]	57186	protein_coding
6.62646	1.61001	1.05258	0.0111689	0.0213338	ENSG00000055813	CCDC85A	coiled-coil domain containing 85A [Source:HGNC Symbol;Acc:HGNC:29400]	114800	protein_coding
253.357	1.60996	0.132273	3.5107e-35	2.39364e-34	ENSG00000128203	ASPHD2	aspartate beta-hydroxylase domain containing 2 [Source:HGNC Symbol;Acc:HGNC:30437]	57168	protein_coding
3153.02	1.60967	0.0451585	2.29477e-279	1.62307e-277	ENSG00000182220	ATP6AP2	ATPase H+ transporting accessory protein 2 [Source:HGNC Symbol;Acc:HGNC:18305]	10159	protein_coding
3733.93	1.60964	0.0385918	0	0	ENSG00000127948	POR	cytochrome p450 oxidoreductase [Source:HGNC Symbol;Acc:HGNC:9208]	5447	protein_coding
545.843	1.60891	0.0976187	4.01287e-62	4.3437e-61	ENSG00000102078	SLC25A14	solute carrier family 25 member 14 [Source:HGNC Symbol;Acc:HGNC:10984]	9016	protein_coding
1563.82	1.6077	0.0517638	7.15108e-213	3.29673e-211	ENSG00000196177	ACADSB	acyl-CoA dehydrogenase short/branched chain [Source:HGNC Symbol;Acc:HGNC:91]	36	protein_coding
11.5477	1.60725	0.70577	0.00178637	0.00384498	ENSG00000256453	DND1	DND microRNA-mediated repression inhibitor 1 [Source:HGNC Symbol;Acc:HGNC:23799]	373863	protein_coding
522.975	1.60648	0.0937205	5.95866e-67	6.93894e-66	ENSG00000166912	MTMR10	myotubularin related protein 10 [Source:HGNC Symbol;Acc:HGNC:25999]	54893	protein_coding
150.928	1.6058	0.264738	1.02696e-10	3.66263e-10	ENSG00000278817	ENSG00000278817	NA	102724770	protein_coding
258.34	1.60144	0.126743	1.11513e-37	8.01799e-37	ENSG00000198855	FICD	FIC domain protein adenylyltransferase [Source:HGNC Symbol;Acc:HGNC:18416]	11153	protein_coding
346.528	1.60096	0.11084	2.27612e-48	1.97149e-47	ENSG00000156050	FAM161B	FAM161 centrosomal protein B [Source:HGNC Symbol;Acc:HGNC:19854]	145483	protein_coding
90.5325	1.60061	0.21211	3.63264e-15	1.532e-14	ENSG00000166046	TCP11L2	t-complex 11 like 2 [Source:HGNC Symbol;Acc:HGNC:28627]	255394	protein_coding
86.7853	1.59992	0.239436	1.8987e-12	7.27149e-12	ENSG00000105711	SCN1B	sodium voltage-gated channel beta subunit 1 [Source:HGNC Symbol;Acc:HGNC:10586]	6324	protein_coding
1065.69	1.59978	0.0777094	3.03906e-95	4.97144e-94	ENSG00000182287	AP1S2	adaptor related protein complex 1 subunit sigma 2 [Source:HGNC Symbol;Acc:HGNC:560]	8905	protein_coding
2821.81	1.59944	0.0421249	0	0	ENSG00000196396	PTPN1	protein tyrosine phosphatase non-receptor type 1 [Source:HGNC Symbol;Acc:HGNC:9642]	5770	protein_coding
20.0836	1.59746	0.506727	0.000125912	0.000305291	ENSG00000120820	GLT8D2	glycosyltransferase 8 domain containing 2 [Source:HGNC Symbol;Acc:HGNC:24890]	83468	protein_coding
651.552	1.59675	0.0927858	1.93301e-67	2.2697e-66	ENSG00000147650	LRP12	LDL receptor related protein 12 [Source:HGNC Symbol;Acc:HGNC:31708]	29967	protein_coding
2381.79	1.59363	0.0433466	5.85868e-297	4.52482e-295	ENSG00000167977	KCTD5	potassium channel tetramerization domain containing 5 [Source:HGNC Symbol;Acc:HGNC:21423]	54442	protein_coding
3213	1.59218	0.0455254	4.98674e-269	3.35912e-267	ENSG00000112378	PERP	p53 apoptosis effector related to PMP22 [Source:HGNC Symbol;Acc:HGNC:17637]	64065	protein_coding
1278.97	1.59135	0.0654863	1.69289e-131	3.94963e-130	ENSG00000079950	STX7	syntaxin 7 [Source:HGNC Symbol;Acc:HGNC:11442]	8417	protein_coding
1586.79	1.59099	0.0495971	7.76275e-227	3.97409e-225	ENSG00000165861	ZFYVE1	zinc finger FYVE-type containing 1 [Source:HGNC Symbol;Acc:HGNC:13180]	53349	protein_coding
3578.13	1.59073	0.0413539	0	0	ENSG00000096060	FKBP5	FKBP prolyl isomerase 5 [Source:HGNC Symbol;Acc:HGNC:3721]	2289	protein_coding
149.255	1.58638	0.191695	1.10591e-17	5.04987e-17	ENSG00000116667	C1orf21	chromosome 1 open reading frame 21 [Source:HGNC Symbol;Acc:HGNC:15494]	81563	protein_coding
960.234	1.58453	0.0766917	6.97648e-96	1.14753e-94	ENSG00000169902	TPST1	tyrosylprotein sulfotransferase 1 [Source:HGNC Symbol;Acc:HGNC:12020]	8460	protein_coding
1279.5	1.58373	0.0524111	1.26807e-201	5.30869e-200	ENSG00000169299	PGM2	phosphoglucomutase 2 [Source:HGNC Symbol;Acc:HGNC:8906]	55276	protein_coding
638.044	1.58295	0.0741609	3.94156e-102	6.91046e-101	ENSG00000205707	ETFRF1	electron transfer flavoprotein regulatory factor 1 [Source:HGNC Symbol;Acc:HGNC:27052]	144363	protein_coding
556.831	1.58147	0.0928304	4.02323e-66	4.63491e-65	ENSG00000203760	CENPW	centromere protein W [Source:HGNC Symbol;Acc:HGNC:21488]	387103	protein_coding
626.104	1.57639	0.0785189	1.10157e-90	1.71535e-89	ENSG00000081320	STK17B	serine/threonine kinase 17b [Source:HGNC Symbol;Acc:HGNC:11396]	9262	protein_coding
789.142	1.57627	0.0677589	9.80623e-121	2.09842e-119	ENSG00000165868	HSPA12A	heat shock protein family A (Hsp70) member 12A [Source:HGNC Symbol;Acc:HGNC:19022]	259217	protein_coding
134.448	1.57608	0.171536	3.63494e-21	1.8302e-20	ENSG00000213199	ASIC3	acid sensing ion channel subunit 3 [Source:HGNC Symbol;Acc:HGNC:101]	9311	protein_coding
5496.62	1.57591	0.0460213	5.17433e-258	3.26457e-256	ENSG00000172115	CYCS	cytochrome c, somatic [Source:HGNC Symbol;Acc:HGNC:19986]	54205	protein_coding
1679.09	1.57567	0.0642945	1.16404e-133	2.76621e-132	ENSG00000157625	TAB3	TGF-beta activated kinase 1 (MAP3K7) binding protein 3 [Source:HGNC Symbol;Acc:HGNC:30681]	257397	protein_coding
1171.85	1.5745	0.0659342	4.66003e-127	1.04547e-125	ENSG00000145022	TCTA	T cell leukemia translocation altered [Source:HGNC Symbol;Acc:HGNC:11692]	6988	protein_coding
409.805	1.57225	0.112907	4.17928e-45	3.43191e-44	ENSG00000104154	SLC30A4	solute carrier family 30 member 4 [Source:HGNC Symbol;Acc:HGNC:11015]	7782	protein_coding
27.6192	1.5716	0.369137	1.78157e-06	4.99983e-06	ENSG00000134955	SLC37A2	solute carrier family 37 member 2 [Source:HGNC Symbol;Acc:HGNC:20644]	219855	protein_coding
1061.22	1.57049	0.0797363	2.22147e-87	3.33183e-86	ENSG00000167280	ENGASE	endo-beta-N-acetylglucosaminidase [Source:HGNC Symbol;Acc:HGNC:24622]	64772	protein_coding
284.294	1.56874	0.122858	2.33216e-38	1.70423e-37	ENSG00000183873	SCN5A	sodium voltage-gated channel alpha subunit 5 [Source:HGNC Symbol;Acc:HGNC:10593]	6331	protein_coding
34.5322	1.56745	0.350141	6.67049e-07	1.92591e-06	ENSG00000286019	NOTCH2NLB	notch 2 N-terminal like B [Source:HGNC Symbol;Acc:HGNC:53923]	100996763	protein_coding
41.3647	1.56699	0.370695	2.07171e-06	5.78567e-06	ENSG00000129295	DNAAF11	dynein axonemal assembly factor 11 [Source:HGNC Symbol;Acc:HGNC:16725]	23639	protein_coding
979.589	1.56317	0.0723056	1.17302e-104	2.09902e-103	ENSG00000135709	KIAA0513	KIAA0513 [Source:HGNC Symbol;Acc:HGNC:29058]	9764	protein_coding
9.4202	1.5625	0.710813	0.00244446	0.00516671	ENSG00000162931	TRIM17	tripartite motif containing 17 [Source:HGNC Symbol;Acc:HGNC:13430]	51127	protein_coding
2603.83	1.56008	0.058628	5.2173e-157	1.53252e-155	ENSG00000180304	OAZ2	ornithine decarboxylase antizyme 2 [Source:HGNC Symbol;Acc:HGNC:8096]	4947	protein_coding
419.388	1.55897	0.100753	5.23956e-55	5.08205e-54	ENSG00000181035	SLC25A42	solute carrier family 25 member 42 [Source:HGNC Symbol;Acc:HGNC:28380]	284439	protein_coding
2865.93	1.55736	0.0496392	4.6974e-217	2.21884e-215	ENSG00000141458	NPC1	NPC intracellular cholesterol transporter 1 [Source:HGNC Symbol;Acc:HGNC:7897]	4864	protein_coding
618.194	1.55703	0.0868508	7.23444e-73	9.1158e-72	ENSG00000178607	ERN1	endoplasmic reticulum to nucleus signaling 1 [Source:HGNC Symbol;Acc:HGNC:3449]	2081	protein_coding
567.7	1.55673	0.0851077	9.78807e-76	1.28141e-74	ENSG00000130830	MPP1	membrane palmitoylated protein 1 [Source:HGNC Symbol;Acc:HGNC:7219]	4354	protein_coding
173.719	1.55601	0.17878	3.16198e-19	1.50869e-18	ENSG00000164674	SYTL3	synaptotagmin like 3 [Source:HGNC Symbol;Acc:HGNC:15587]	94120	protein_coding
310.269	1.55345	0.114486	6.21063e-43	4.90517e-42	ENSG00000111817	DSE	dermatan sulfate epimerase [Source:HGNC Symbol;Acc:HGNC:21144]	29940	protein_coding
1873.23	1.55125	0.048782	6.80176e-223	3.39167e-221	ENSG00000138629	UBL7	ubiquitin like 7 [Source:HGNC Symbol;Acc:HGNC:28221]	84993	protein_coding
783.987	1.54862	0.0764154	2.69378e-92	4.27648e-91	ENSG00000184678	H2BC21	H2B clustered histone 21 [Source:HGNC Symbol;Acc:HGNC:4760]	8349	protein_coding
1418.46	1.54791	0.0594873	3.02771e-150	8.3806e-149	ENSG00000139722	VPS37B	VPS37B subunit of ESCRT-I [Source:HGNC Symbol;Acc:HGNC:25754]	79720	protein_coding
1316.08	1.54534	0.0644082	3.49606e-128	7.90274e-127	ENSG00000163602	RYBP	RING1 and YY1 binding protein [Source:HGNC Symbol;Acc:HGNC:10480]	23429	protein_coding
605.131	1.54341	0.0898743	4.50284e-67	5.25501e-66	ENSG00000123739	PLA2G12A	phospholipase A2 group XIIA [Source:HGNC Symbol;Acc:HGNC:18554]	81579	protein_coding
11.0056	1.54325	0.579619	0.000705601	0.00159204	ENSG00000204334	ERICH2	glutamate rich 2 [Source:HGNC Symbol;Acc:HGNC:44395]	285141	protein_coding
2.24927	1.54231	1.32014	0.0260486	0.0464048	ENSG00000155962	CLIC2	chloride intracellular channel 2 [Source:HGNC Symbol;Acc:HGNC:2063]	1193	protein_coding
297.984	1.54176	0.109014	2.20506e-46	1.83997e-45	ENSG00000052795	FNIP2	folliculin interacting protein 2 [Source:HGNC Symbol;Acc:HGNC:29280]	57600	protein_coding
1452.23	1.54061	0.0534115	6.50251e-184	2.35536e-182	ENSG00000078269	SYNJ2	synaptojanin 2 [Source:HGNC Symbol;Acc:HGNC:11504]	8871	protein_coding
66.3674	1.53998	0.255682	1.73145e-10	6.10872e-10	ENSG00000107282	APBA1	amyloid beta precursor protein binding family A member 1 [Source:HGNC Symbol;Acc:HGNC:578]	320	protein_coding
1196.35	1.53934	0.0701224	8.98791e-108	1.66714e-106	ENSG00000172667	ZMAT3	zinc finger matrin-type 3 [Source:HGNC Symbol;Acc:HGNC:29983]	64393	protein_coding
15.6008	1.53907	0.485017	0.000140429	0.00033899	ENSG00000188779	SKOR1	SKI family transcriptional corepressor 1 [Source:HGNC Symbol;Acc:HGNC:21326]	390598	protein_coding
1673.7	1.53855	0.0587661	4.78761e-152	1.34318e-150	ENSG00000121766	ZCCHC17	zinc finger CCHC-type containing 17 [Source:HGNC Symbol;Acc:HGNC:30246]	51538	protein_coding
876.223	1.53787	0.0706358	4.70018e-106	8.55872e-105	ENSG00000144647	POMGNT2	protein O-linked mannose N-acetylglucosaminyltransferase 2 (beta 1,4-) [Source:HGNC Symbol;Acc:HGNC:25902]	84892	protein_coding
5.21812	1.5373	1.04759	0.0142937	0.0267642	ENSG00000164591	MYOZ3	myozenin 3 [Source:HGNC Symbol;Acc:HGNC:18565]	91977	protein_coding
209.753	1.53427	0.134672	4.95852e-31	3.10653e-30	ENSG00000177707	NECTIN3	nectin cell adhesion molecule 3 [Source:HGNC Symbol;Acc:HGNC:17664]	25945	protein_coding
22.5916	1.53255	0.404884	1.49492e-05	3.91456e-05	ENSG00000172594	SMPDL3A	sphingomyelin phosphodiesterase acid like 3A [Source:HGNC Symbol;Acc:HGNC:17389]	10924	protein_coding
67.0032	1.53027	0.24544	4.76901e-11	1.72652e-10	ENSG00000136449	MYCBPAP	MYCBP associated protein [Source:HGNC Symbol;Acc:HGNC:19677]	84073	protein_coding
1271.84	1.53008	0.0740747	9.75448e-96	1.60349e-94	ENSG00000131725	WDR44	WD repeat domain 44 [Source:HGNC Symbol;Acc:HGNC:30512]	54521	protein_coding
17.9838	1.52783	0.503723	0.000232349	0.000549191	ENSG00000167281	RBFOX3	RNA binding fox-1 homolog 3 [Source:HGNC Symbol;Acc:HGNC:27097]	146713	protein_coding
1279.87	1.52421	0.0540467	6.47111e-176	2.20157e-174	ENSG00000007541	PIGQ	phosphatidylinositol glycan anchor biosynthesis class Q [Source:HGNC Symbol;Acc:HGNC:14135]	9091	protein_coding
7295.57	1.52402	0.0308696	0	0	ENSG00000101474	APMAP	adipocyte plasma membrane associated protein [Source:HGNC Symbol;Acc:HGNC:13238]	57136	protein_coding
1895.64	1.52394	0.0591498	2.59493e-147	6.99537e-146	ENSG00000110651	CD81	CD81 molecule [Source:HGNC Symbol;Acc:HGNC:1701]	975	protein_coding
237.283	1.52379	0.15862	8.43996e-23	4.41926e-22	ENSG00000213906	LTB4R2	leukotriene B4 receptor 2 [Source:HGNC Symbol;Acc:HGNC:19260]	56413	protein_coding
1568.89	1.52356	0.0512932	8.19414e-195	3.23398e-193	ENSG00000163719	MTMR14	myotubularin related protein 14 [Source:HGNC Symbol;Acc:HGNC:26190]	64419	protein_coding
3768.35	1.52262	0.0371017	0	0	ENSG00000110344	UBE4A	ubiquitination factor E4A [Source:HGNC Symbol;Acc:HGNC:12499]	9354	protein_coding
5.92307	1.52184	0.976848	0.0120886	0.0229421	ENSG00000180638	SLC47A2	solute carrier family 47 member 2 [Source:HGNC Symbol;Acc:HGNC:26439]	146802	protein_coding
607.719	1.51981	0.0731258	7.16488e-97	1.19018e-95	ENSG00000143013	LMO4	LIM domain only 4 [Source:HGNC Symbol;Acc:HGNC:6644]	8543	protein_coding
1858.34	1.51723	0.0528276	2.52235e-182	9.00309e-181	ENSG00000197892	KIF13B	kinesin family member 13B [Source:HGNC Symbol;Acc:HGNC:14405]	23303	protein_coding
301.182	1.51542	0.131754	1.51571e-31	9.60571e-31	ENSG00000213398	LCAT	lecithin-cholesterol acyltransferase [Source:HGNC Symbol;Acc:HGNC:6522]	3931	protein_coding
2.9461	1.51506	1.21897	0.0233559	0.0420312	ENSG00000013016	EHD3	EH domain containing 3 [Source:HGNC Symbol;Acc:HGNC:3244]	30845	protein_coding
516.382	1.51499	0.0896728	5.87795e-65	6.65747e-64	ENSG00000121680	PEX16	peroxisomal biogenesis factor 16 [Source:HGNC Symbol;Acc:HGNC:8857]	9409	protein_coding
3951.15	1.51416	0.0327761	0	0	ENSG00000265808	SEC22B	SEC22 homolog B, vesicle trafficking protein [Source:HGNC Symbol;Acc:HGNC:10700]	9554	protein_coding
2477.5	1.51382	0.0494976	2.43706e-206	1.06333e-204	ENSG00000198805	PNP	purine nucleoside phosphorylase [Source:HGNC Symbol;Acc:HGNC:7892]	4860	protein_coding
554.232	1.51224	0.0948465	3.77299e-58	3.83826e-57	ENSG00000175105	ZNF654	zinc finger protein 654 [Source:HGNC Symbol;Acc:HGNC:25612]	55279	protein_coding
830.044	1.51171	0.0716927	1.29968e-99	2.22636e-98	ENSG00000132906	CASP9	caspase 9 [Source:HGNC Symbol;Acc:HGNC:1511]	842	protein_coding
7719.6	1.51011	0.0385606	0	0	ENSG00000123983	ACSL3	acyl-CoA synthetase long chain family member 3 [Source:HGNC Symbol;Acc:HGNC:3570]	2181	protein_coding
80.0604	1.50766	0.212823	1.63264e-13	6.50854e-13	ENSG00000272899	ATP6V1FNB	ATP6V1F neighbor [Source:HGNC Symbol;Acc:HGNC:52392]	100130705	protein_coding
1493.11	1.50718	0.0622413	1.90468e-130	4.41311e-129	ENSG00000183963	SMTN	smoothelin [Source:HGNC Symbol;Acc:HGNC:11126]	6525	protein_coding
64.1213	1.50717	0.269536	2.54896e-09	8.46932e-09	ENSG00000204618	RNF39	ring finger protein 39 [Source:HGNC Symbol;Acc:HGNC:18064]	80352	protein_coding
35291.1	1.50596	0.0227136	0	0	ENSG00000084234	APLP2	amyloid beta precursor like protein 2 [Source:HGNC Symbol;Acc:HGNC:598]	334	protein_coding
2263.34	1.50437	0.0655554	1.92706e-117	3.94768e-116	ENSG00000042445	RETSAT	retinol saturase [Source:HGNC Symbol;Acc:HGNC:25991]	54884	protein_coding
455.778	1.50247	0.105948	1.49034e-46	1.24863e-45	ENSG00000124313	IQSEC2	IQ motif and Sec7 domain ArfGEF 2 [Source:HGNC Symbol;Acc:HGNC:29059]	23096	protein_coding
47.4442	-1.50163	0.29399	3.71946e-08	1.16161e-07	ENSG00000142065	ZFP14	ZFP14 zinc finger protein [Source:HGNC Symbol;Acc:HGNC:29312]	57677	protein_coding
1479.61	-1.50389	0.0526281	1.69108e-180	5.98041e-179	ENSG00000148498	PARD3	par-3 family cell polarity regulator [Source:HGNC Symbol;Acc:HGNC:16051]	56288	protein_coding
1151.43	-1.50641	0.0666813	6.55098e-114	1.29846e-112	ENSG00000124496	TRERF1	transcriptional regulating factor 1 [Source:HGNC Symbol;Acc:HGNC:18273]	55809	protein_coding
695.394	-1.511	0.0786035	2.88465e-83	4.11522e-82	ENSG00000145604	SKP2	S-phase kinase associated protein 2 [Source:HGNC Symbol;Acc:HGNC:10901]	6502	protein_coding
1568.46	-1.51192	0.0470588	2.15872e-227	1.10937e-225	ENSG00000077312	SNRPA	small nuclear ribonucleoprotein polypeptide A [Source:HGNC Symbol;Acc:HGNC:11151]	6626	protein_coding
3040.85	-1.5133	0.0502811	6.48445e-200	2.66487e-198	ENSG00000100836	PABPN1	poly(A) binding protein nuclear 1 [Source:HGNC Symbol;Acc:HGNC:8565]	8106	protein_coding
26.7841	-1.51577	0.450524	7.75123e-05	0.000191216	ENSG00000116819	TFAP2E	transcription factor AP-2 epsilon [Source:HGNC Symbol;Acc:HGNC:30774]	339488	protein_coding
566.005	-1.51603	0.0930485	1.31436e-60	1.39298e-59	ENSG00000151422	FER	FER tyrosine kinase [Source:HGNC Symbol;Acc:HGNC:3655]	2241	protein_coding
584.607	-1.51634	0.0822631	8.51078e-77	1.12682e-75	ENSG00000164294	GPX8	glutathione peroxidase 8 (putative) [Source:HGNC Symbol;Acc:HGNC:33100]	493869	protein_coding
901.416	-1.52047	0.0606969	2.04116e-139	5.08437e-138	ENSG00000111731	C2CD5	C2 calcium dependent domain containing 5 [Source:HGNC Symbol;Acc:HGNC:29062]	9847	protein_coding
3132.85	-1.52202	0.0388082	0	0	ENSG00000128272	ATF4	activating transcription factor 4 [Source:HGNC Symbol;Acc:HGNC:786]	468	protein_coding
224.755	-1.52445	0.134724	1.24742e-30	7.7537e-30	ENSG00000148090	AUH	AU RNA binding methylglutaconyl-CoA hydratase [Source:HGNC Symbol;Acc:HGNC:890]	549	protein_coding
156.664	-1.52461	0.201023	3.68018e-15	1.55181e-14	ENSG00000179943	FIZ1	FLT3 interacting zinc finger 1 [Source:HGNC Symbol;Acc:HGNC:25917]	84922	protein_coding
239.216	-1.52502	0.130903	2.59521e-32	1.66949e-31	ENSG00000116874	WARS2	tryptophanyl tRNA synthetase 2, mitochondrial [Source:HGNC Symbol;Acc:HGNC:12730]	10352	protein_coding
3.79163	-1.52511	1.12763	0.0184901	0.0339476	ENSG00000188738	FSIP2	fibrous sheath interacting protein 2 [Source:HGNC Symbol;Acc:HGNC:21675]	401024	protein_coding
3946.29	-1.52582	0.039053	0	0	ENSG00000126457	PRMT1	protein arginine methyltransferase 1 [Source:HGNC Symbol;Acc:HGNC:5187]	3276	protein_coding
6.74853	-1.52585	0.827652	0.00633937	0.0125995	ENSG00000253731	PCDHGA6	protocadherin gamma subfamily A, 6 [Source:HGNC Symbol;Acc:HGNC:8704]	56109	protein_coding
84.6774	-1.52915	0.351054	1.33362e-06	3.77105e-06	ENSG00000163520	FBLN2	fibulin 2 [Source:HGNC Symbol;Acc:HGNC:3601]	2199	protein_coding
152.142	-1.52953	0.18333	7.88404e-18	3.61295e-17	ENSG00000114861	FOXP1	forkhead box P1 [Source:HGNC Symbol;Acc:HGNC:3823]	27086	protein_coding
647.39	-1.53024	0.0882713	2.84709e-68	3.37247e-67	ENSG00000105643	ARRDC2	arrestin domain containing 2 [Source:HGNC Symbol;Acc:HGNC:25225]	27106	protein_coding
1886.77	-1.53082	0.0572837	2.837e-158	8.41613e-157	ENSG00000164054	SHISA5	shisa family member 5 [Source:HGNC Symbol;Acc:HGNC:30376]	51246	protein_coding
2199.3	-1.53086	0.0565544	2.58407e-162	7.97383e-161	ENSG00000099864	PALM	paralemmin [Source:HGNC Symbol;Acc:HGNC:8594]	5064	protein_coding
2542.76	-1.53453	0.0450032	8.73509e-256	5.43456e-254	ENSG00000127946	HIP1	huntingtin interacting protein 1 [Source:HGNC Symbol;Acc:HGNC:4913]	3092	protein_coding
320.306	-1.53477	0.131161	1.36386e-32	8.82862e-32	ENSG00000184924	PTRHD1	peptidyl-tRNA hydrolase domain containing 1 [Source:HGNC Symbol;Acc:HGNC:33782]	391356	protein_coding
5043.82	-1.5352	0.0321109	0	0	ENSG00000128050	PAICS	phosphoribosylaminoimidazole carboxylase and phosphoribosylaminoimidazolesuccinocarboxamide synthase [Source:HGNC Symbol;Acc:HGNC:8587]	10606	protein_coding
50.729	-1.53555	0.27365	2.047e-09	6.8387e-09	ENSG00000141854	MISP3	MISP family member 3 [Source:HGNC Symbol;Acc:HGNC:26963]	113230	protein_coding
212.758	-1.53605	0.17303	7.29957e-20	3.54007e-19	ENSG00000203883	SOX18	SRY-box transcription factor 18 [Source:HGNC Symbol;Acc:HGNC:11194]	54345	protein_coding
552.265	-1.53644	0.0945446	2.40325e-60	2.538e-59	ENSG00000018699	TTC27	tetratricopeptide repeat domain 27 [Source:HGNC Symbol;Acc:HGNC:25986]	55622	protein_coding
9262.52	-1.53758	0.0254141	0	0	ENSG00000129657	SEC14L1	SEC14 like lipid binding 1 [Source:HGNC Symbol;Acc:HGNC:10698]	6397	protein_coding
1213.54	-1.53864	0.0607823	2.44816e-142	6.3026e-141	ENSG00000120800	UTP20	UTP20 small subunit processome component [Source:HGNC Symbol;Acc:HGNC:17897]	27340	protein_coding
33.4875	-1.54054	0.420712	2.36187e-05	6.08687e-05	ENSG00000253846	PCDHGA10	protocadherin gamma subfamily A, 10 [Source:HGNC Symbol;Acc:HGNC:8697]	56106	protein_coding
25.0239	-1.5434	0.433013	3.39512e-05	8.63298e-05	ENSG00000196604	POTEF	POTE ankyrin domain family member F [Source:HGNC Symbol;Acc:HGNC:33905]	728378	protein_coding
20.4752	-1.54375	0.45995	7.29183e-05	0.000180297	ENSG00000145416	MARCHF1	membrane associated ring-CH-type finger 1 [Source:HGNC Symbol;Acc:HGNC:26077]	55016	protein_coding
5.24953	-1.54667	0.960777	0.01035	0.0198826	ENSG00000197054	ZNF763	zinc finger protein 763 [Source:HGNC Symbol;Acc:HGNC:27614]	284390	protein_coding
15731.4	-1.54832	0.10918	1.24034e-46	1.04177e-45	ENSG00000124942	AHNAK	AHNAK nucleoprotein [Source:HGNC Symbol;Acc:HGNC:347]	79026	protein_coding
254.417	-1.54857	0.134154	8.22755e-32	5.24257e-31	ENSG00000160993	ALKBH4	alkB homolog 4, lysine demethylase [Source:HGNC Symbol;Acc:HGNC:21900]	54784	protein_coding
234.371	-1.54875	0.157309	7.32524e-24	3.94076e-23	ENSG00000162692	VCAM1	vascular cell adhesion molecule 1 [Source:HGNC Symbol;Acc:HGNC:12663]	7412	protein_coding
419.529	-1.5502	0.102006	3.81088e-53	3.57755e-52	ENSG00000169696	ASPSCR1	ASPSCR1 tether for SLC2A4, UBX domain containing [Source:HGNC Symbol;Acc:HGNC:13825]	79058	protein_coding
389.287	-1.55069	0.118142	2.40743e-40	1.81703e-39	ENSG00000119408	NEK6	NIMA related kinase 6 [Source:HGNC Symbol;Acc:HGNC:7749]	10783	protein_coding
3070.18	-1.55111	0.0512962	7.7526e-202	3.26082e-200	ENSG00000085224	ATRX	ATRX chromatin remodeler [Source:HGNC Symbol;Acc:HGNC:886]	546	protein_coding
146.391	-1.55141	0.172925	2.93172e-20	1.43972e-19	ENSG00000150456	EEF1AKMT1	EEF1A lysine methyltransferase 1 [Source:HGNC Symbol;Acc:HGNC:27351]	221143	protein_coding
21.2962	-1.55186	0.56539	0.000538145	0.0012298	ENSG00000196664	TLR7	toll like receptor 7 [Source:HGNC Symbol;Acc:HGNC:15631]	51284	protein_coding
18.5315	-1.55263	0.568267	0.000557801	0.00127126	ENSG00000242689	CNTF	ciliary neurotrophic factor [Source:HGNC Symbol;Acc:HGNC:2169]	1270	protein_coding
10.5642	-1.55333	0.912392	0.00831533	0.0162021	ENSG00000169903	TM4SF4	transmembrane 4 L six family member 4 [Source:HGNC Symbol;Acc:HGNC:11856]	7104	protein_coding
455.553	-1.55434	0.0934619	4.24746e-63	4.66908e-62	ENSG00000151012	SLC7A11	solute carrier family 7 member 11 [Source:HGNC Symbol;Acc:HGNC:11059]	23657	protein_coding
84.6368	-1.55696	0.250905	5.18531e-11	1.8737e-10	ENSG00000213221	DNLZ	DNL-type zinc finger [Source:HGNC Symbol;Acc:HGNC:33879]	728489	protein_coding
1208.3	-1.55873	0.0605367	3.3637e-147	9.05873e-146	ENSG00000166888	STAT6	signal transducer and activator of transcription 6 [Source:HGNC Symbol;Acc:HGNC:11368]	6778	protein_coding
340.462	-1.55935	0.118925	2.77999e-40	2.09705e-39	ENSG00000141570	CBX8	chromobox 8 [Source:HGNC Symbol;Acc:HGNC:15962]	57332	protein_coding
61.6841	-1.56032	0.250611	4.48664e-11	1.62582e-10	ENSG00000181007	ZFP82	ZFP82 zinc finger protein [Source:HGNC Symbol;Acc:HGNC:28682]	284406	protein_coding
42.6456	-1.56109	0.316453	7.37297e-08	2.26265e-07	ENSG00000188368	PRR19	proline rich 19 [Source:HGNC Symbol;Acc:HGNC:33728]	284338	protein_coding
396.663	-1.56115	0.103557	2.32027e-52	2.14819e-51	ENSG00000175938	ORAI3	ORAI calcium release-activated calcium modulator 3 [Source:HGNC Symbol;Acc:HGNC:28185]	93129	protein_coding
247.208	-1.56148	0.122974	5.96466e-38	4.31759e-37	ENSG00000205795	CYS1	cystin 1 [Source:HGNC Symbol;Acc:HGNC:18525]	192668	protein_coding
8514.77	-1.56151	0.0327211	0	0	ENSG00000002834	LASP1	LIM and SH3 protein 1 [Source:HGNC Symbol;Acc:HGNC:6513]	3927	protein_coding
677.73	-1.56238	0.0876442	4.34064e-72	5.41613e-71	ENSG00000180340	FZD2	frizzled class receptor 2 [Source:HGNC Symbol;Acc:HGNC:4040]	2535	protein_coding
1409.86	-1.56584	0.053124	5.86907e-192	2.24386e-190	ENSG00000176946	THAP4	THAP domain containing 4 [Source:HGNC Symbol;Acc:HGNC:23187]	51078	protein_coding
9.59587	-1.56777	0.743301	0.00303852	0.00633367	ENSG00000285382	ENSG00000285382	novel protein	NA	protein_coding
684.992	-1.56787	0.0942222	3.42729e-63	3.77677e-62	ENSG00000145494	NDUFS6	NADH:ubiquinone oxidoreductase subunit S6 [Source:HGNC Symbol;Acc:HGNC:7713]	4726	protein_coding
1248.38	-1.56856	0.0727056	3.02502e-104	5.39148e-103	ENSG00000184916	JAG2	jagged canonical Notch ligand 2 [Source:HGNC Symbol;Acc:HGNC:6189]	3714	protein_coding
7609.23	-1.57607	0.030178	0	0	ENSG00000165527	ARF6	ADP ribosylation factor 6 [Source:HGNC Symbol;Acc:HGNC:659]	382	protein_coding
300.177	-1.57728	0.119311	6.18972e-41	4.71947e-40	ENSG00000118197	DDX59	DEAD-box helicase 59 [Source:HGNC Symbol;Acc:HGNC:25360]	83479	protein_coding
16.913	-1.57923	0.489883	0.000104126	0.000254279	ENSG00000131400	NAPSA	napsin A aspartic peptidase [Source:HGNC Symbol;Acc:HGNC:13395]	9476	protein_coding
475.142	-1.57965	0.101664	1.75225e-55	1.71629e-54	ENSG00000125741	OPA3	outer mitochondrial membrane lipid metabolism regulator OPA3 [Source:HGNC Symbol;Acc:HGNC:8142]	80207	protein_coding
1151.79	-1.58148	0.0680489	1.62458e-120	3.46814e-119	ENSG00000140262	TCF12	transcription factor 12 [Source:HGNC Symbol;Acc:HGNC:11623]	6938	protein_coding
406.067	-1.58423	0.0989986	1.09977e-58	1.13041e-57	ENSG00000158122	PRXL2C	peroxiredoxin like 2C [Source:HGNC Symbol;Acc:HGNC:16881]	195827	protein_coding
10.1686	-1.58614	0.715811	0.00221012	0.00470098	ENSG00000276368	H2AC14	H2A clustered histone 14 [Source:HGNC Symbol;Acc:HGNC:4727]	8331	protein_coding
3855.48	-1.58834	0.0544504	4.08652e-188	1.52335e-186	ENSG00000155324	GRAMD2B	GRAM domain containing 2B [Source:HGNC Symbol;Acc:HGNC:24911]	65983	protein_coding
1476.09	-1.59026	0.053078	2.80277e-198	1.13108e-196	ENSG00000159692	CTBP1	C-terminal binding protein 1 [Source:HGNC Symbol;Acc:HGNC:2494]	1487	protein_coding
13.3841	-1.59272	0.676154	0.00149229	0.00323741	ENSG00000091972	CD200	CD200 molecule [Source:HGNC Symbol;Acc:HGNC:7203]	4345	protein_coding
1107.92	-1.59274	0.0584395	1.27894e-164	4.00631e-163	ENSG00000198586	TLK1	tousled like kinase 1 [Source:HGNC Symbol;Acc:HGNC:11841]	9874	protein_coding
317.891	-1.59366	0.105018	4.43965e-53	4.162e-52	ENSG00000132005	RFX1	regulatory factor X1 [Source:HGNC Symbol;Acc:HGNC:9982]	5989	protein_coding
1629.83	-1.59368	0.0504837	8.73125e-220	4.25898e-218	ENSG00000146729	NIPSNAP2	nipsnap homolog 2 [Source:HGNC Symbol;Acc:HGNC:4179]	2631	protein_coding
393.931	-1.59436	0.0903468	9.21074e-71	1.1222e-69	ENSG00000121058	COIL	coilin [Source:HGNC Symbol;Acc:HGNC:2184]	8161	protein_coding
16.9826	-1.60074	0.578687	0.000439821	0.00101372	ENSG00000144230	GPR17	G protein-coupled receptor 17 [Source:HGNC Symbol;Acc:HGNC:4471]	2840	protein_coding
457.882	-1.60121	0.0931802	2.91743e-67	3.41515e-66	ENSG00000184470	TXNRD2	thioredoxin reductase 2 [Source:HGNC Symbol;Acc:HGNC:18155]	10587	protein_coding
1096.73	-1.60396	0.0582104	3.22808e-168	1.03287e-166	ENSG00000176783	RUFY1	RUN and FYVE domain containing 1 [Source:HGNC Symbol;Acc:HGNC:19760]	80230	protein_coding
620.996	-1.60479	0.095846	5.19296e-64	5.79614e-63	ENSG00000109320	NFKB1	nuclear factor kappa B subunit 1 [Source:HGNC Symbol;Acc:HGNC:7794]	4790	protein_coding
195.8	-1.60546	0.145412	1.96546e-29	1.19461e-28	ENSG00000115041	KCNIP3	potassium voltage-gated channel interacting protein 3 [Source:HGNC Symbol;Acc:HGNC:15523]	30818	protein_coding
6438.96	-1.60988	0.0345049	0	0	ENSG00000105323	HNRNPUL1	heterogeneous nuclear ribonucleoprotein U like 1 [Source:HGNC Symbol;Acc:HGNC:17011]	11100	protein_coding
695.225	-1.60998	0.0829493	5.18665e-85	7.53523e-84	ENSG00000092871	RFFL	ring finger and FYVE like domain containing E3 ubiquitin protein ligase [Source:HGNC Symbol;Acc:HGNC:24821]	117584	protein_coding
1677.05	-1.61029	0.0637487	7.07306e-142	1.80878e-140	ENSG00000075275	CELSR1	cadherin EGF LAG seven-pass G-type receptor 1 [Source:HGNC Symbol;Acc:HGNC:1850]	9620	protein_coding
11160.9	-1.61196	0.0308391	0	0	ENSG00000009307	CSDE1	cold shock domain containing E1 [Source:HGNC Symbol;Acc:HGNC:29905]	7812	protein_coding
1401.54	-1.61521	0.0677484	9.80827e-127	2.19864e-125	ENSG00000005700	IBTK	inhibitor of Bruton tyrosine kinase [Source:HGNC Symbol;Acc:HGNC:17853]	25998	protein_coding
226.557	-1.61611	0.131042	4.67546e-36	3.25213e-35	ENSG00000169740	ZNF32	zinc finger protein 32 [Source:HGNC Symbol;Acc:HGNC:13095]	7580	protein_coding
8182.79	-1.6172	0.0450426	2.0834e-283	1.5175e-281	ENSG00000171951	SCG2	secretogranin II [Source:HGNC Symbol;Acc:HGNC:10575]	7857	protein_coding
14.4121	-1.62015	0.545925	0.000218937	0.000518491	ENSG00000117407	ARTN	artemin [Source:HGNC Symbol;Acc:HGNC:727]	9048	protein_coding
1091.13	-1.62331	0.0735802	5.58062e-109	1.04962e-107	ENSG00000071655	MBD3	methyl-CpG binding domain protein 3 [Source:HGNC Symbol;Acc:HGNC:6918]	53615	protein_coding
2286.2	-1.62529	0.0475822	7.81752e-257	4.92064e-255	ENSG00000100823	APEX1	apurinic/apyrimidinic endodeoxyribonuclease 1 [Source:HGNC Symbol;Acc:HGNC:587]	328	protein_coding
130.961	-1.62978	0.185712	1.22455e-19	5.8993e-19	ENSG00000153714	LURAP1L	leucine rich adaptor protein 1 like [Source:HGNC Symbol;Acc:HGNC:31452]	286343	protein_coding
490.839	-1.63391	0.0994611	8.73788e-62	9.4203e-61	ENSG00000177542	SLC25A22	solute carrier family 25 member 22 [Source:HGNC Symbol;Acc:HGNC:19954]	79751	protein_coding
290.889	-1.63483	0.138118	1.80358e-33	1.18928e-32	ENSG00000151353	TMEM18	transmembrane protein 18 [Source:HGNC Symbol;Acc:HGNC:25257]	129787	protein_coding
408.197	-1.63692	0.0966376	1.65764e-65	1.88941e-64	ENSG00000172977	KAT5	lysine acetyltransferase 5 [Source:HGNC Symbol;Acc:HGNC:5275]	10524	protein_coding
851.139	-1.63823	0.0769071	7.80966e-102	1.3621e-100	ENSG00000162623	TYW3	tRNA-yW synthesizing protein 3 homolog [Source:HGNC Symbol;Acc:HGNC:24757]	127253	protein_coding
494.535	-1.63948	0.105373	9.73978e-56	9.58185e-55	ENSG00000105676	ARMC6	armadillo repeat containing 6 [Source:HGNC Symbol;Acc:HGNC:25049]	93436	protein_coding
4.5993	-1.6406	1.33165	0.0203184	0.0369834	ENSG00000255408	PCDHA3	protocadherin alpha 3 [Source:HGNC Symbol;Acc:HGNC:8669]	56145	protein_coding
749.348	-1.64083	0.0739827	3.87484e-110	7.37563e-109	ENSG00000186918	ZNF395	zinc finger protein 395 [Source:HGNC Symbol;Acc:HGNC:18737]	55893	protein_coding
2511.38	-1.64178	0.0545195	2.24701e-200	9.27695e-199	ENSG00000128829	EIF2AK4	eukaryotic translation initiation factor 2 alpha kinase 4 [Source:HGNC Symbol;Acc:HGNC:19687]	440275	protein_coding
4.03576	-1.64405	1.3882	0.0222901	0.040294	ENSG00000175287	PHYHD1	phytanoyl-CoA dioxygenase domain containing 1 [Source:HGNC Symbol;Acc:HGNC:23396]	254295	protein_coding
484.147	-1.64697	0.101381	1.63583e-60	1.73164e-59	ENSG00000120913	PDLIM2	PDZ and LIM domain 2 [Source:HGNC Symbol;Acc:HGNC:13992]	64236	protein_coding
561.145	-1.64706	0.0884865	1.69122e-78	2.28762e-77	ENSG00000165914	TTC7B	tetratricopeptide repeat domain 7B [Source:HGNC Symbol;Acc:HGNC:19858]	145567	protein_coding
325.841	-1.64833	0.138251	6.04505e-34	4.0216e-33	ENSG00000134330	IAH1	isoamyl acetate hydrolyzing esterase 1 (putative) [Source:HGNC Symbol;Acc:HGNC:27696]	285148	protein_coding
5164.77	-1.65096	0.0332599	0	0	ENSG00000155506	LARP1	La ribonucleoprotein 1, translational regulator [Source:HGNC Symbol;Acc:HGNC:29531]	23367	protein_coding
609.466	-1.65223	0.0984716	2.31461e-64	2.59532e-63	ENSG00000161618	ALDH16A1	aldehyde dehydrogenase 16 family member A1 [Source:HGNC Symbol;Acc:HGNC:28114]	126133	protein_coding
567.974	-1.65296	0.0819002	9.222e-92	1.45543e-90	ENSG00000120616	EPC1	enhancer of polycomb homolog 1 [Source:HGNC Symbol;Acc:HGNC:19876]	80314	protein_coding
210.45	-1.6541	0.134508	6.12586e-36	4.24671e-35	ENSG00000242114	MTFP1	mitochondrial fission process 1 [Source:HGNC Symbol;Acc:HGNC:26945]	51537	protein_coding
383.603	-1.65446	0.107975	3.5418e-54	3.38886e-53	ENSG00000134504	KCTD1	potassium channel tetramerization domain containing 1 [Source:HGNC Symbol;Acc:HGNC:18249]	284252	protein_coding
1617.07	-1.65479	0.0552837	4.88083e-198	1.95794e-196	ENSG00000123064	DDX54	DEAD-box helicase 54 [Source:HGNC Symbol;Acc:HGNC:20084]	79039	protein_coding
1074.78	-1.65546	0.0804397	2.7094e-95	4.43487e-94	ENSG00000174307	PHLDA3	pleckstrin homology like domain family A member 3 [Source:HGNC Symbol;Acc:HGNC:8934]	23612	protein_coding
292.031	-1.65674	0.105068	3.33764e-57	3.35223e-56	ENSG00000141994	DUS3L	dihydrouridine synthase 3 like [Source:HGNC Symbol;Acc:HGNC:26920]	56931	protein_coding
558.795	-1.65985	0.0865016	2.95088e-83	4.20748e-82	ENSG00000247315	ZCCHC3	zinc finger CCHC-type containing 3 [Source:HGNC Symbol;Acc:HGNC:16230]	85364	protein_coding
103022	-1.66037	0.0169392	0	0	ENSG00000026025	VIM	vimentin [Source:HGNC Symbol;Acc:HGNC:12692]	7431	protein_coding
283.51	-1.66339	0.117097	5.34778e-47	4.51988e-46	ENSG00000132749	TESMIN	testis expressed metallothionein like protein [Source:HGNC Symbol;Acc:HGNC:7446]	9633	protein_coding
9007.71	-1.66467	0.0408945	0	0	ENSG00000139289	PHLDA1	pleckstrin homology like domain family A member 1 [Source:HGNC Symbol;Acc:HGNC:8933]	22822	protein_coding
51.2502	-1.66858	0.296466	1.10234e-09	3.73097e-09	ENSG00000146858	ZC3HAV1L	zinc finger CCCH-type containing, antiviral 1 like [Source:HGNC Symbol;Acc:HGNC:22423]	92092	protein_coding
277.023	-1.671	0.136242	8.46359e-36	5.85524e-35	ENSG00000021826	CPS1	carbamoyl-phosphate synthase 1 [Source:HGNC Symbol;Acc:HGNC:2323]	1373	protein_coding
587.964	-1.67376	0.0924131	1.54627e-74	1.99037e-73	ENSG00000170190	SLC16A5	solute carrier family 16 member 5 [Source:HGNC Symbol;Acc:HGNC:10926]	9121	protein_coding
1621.68	-1.67442	0.0571449	5.99095e-190	2.27428e-188	ENSG00000150760	DOCK1	dedicator of cytokinesis 1 [Source:HGNC Symbol;Acc:HGNC:2987]	1793	protein_coding
385.074	-1.67693	0.0972497	7.4033e-68	8.72331e-67	ENSG00000196950	SLC39A10	solute carrier family 39 member 10 [Source:HGNC Symbol;Acc:HGNC:20861]	57181	protein_coding
92.3965	-1.68005	0.218436	8.42436e-16	3.61927e-15	ENSG00000181031	RPH3AL	rabphilin 3A like (without C2 domains) [Source:HGNC Symbol;Acc:HGNC:10296]	9501	protein_coding
1906.22	-1.68046	0.0543303	2.7141e-211	1.23848e-209	ENSG00000107863	ARHGAP21	Rho GTPase activating protein 21 [Source:HGNC Symbol;Acc:HGNC:23725]	57584	protein_coding
248.868	-1.68245	0.140707	3.42656e-34	2.29151e-33	ENSG00000160193	WDR4	WD repeat domain 4 [Source:HGNC Symbol;Acc:HGNC:12756]	10785	protein_coding
193.851	-1.68835	0.159525	1.98483e-27	1.15895e-26	ENSG00000134508	CABLES1	Cdk5 and Abl enzyme substrate 1 [Source:HGNC Symbol;Acc:HGNC:25097]	91768	protein_coding
603.146	-1.68947	0.113415	1.94052e-51	1.7626e-50	ENSG00000153574	RPIA	ribose 5-phosphate isomerase A [Source:HGNC Symbol;Acc:HGNC:10297]	22934	protein_coding
622.785	-1.69068	0.0813614	3.65706e-97	6.09745e-96	ENSG00000105127	AKAP8	A-kinase anchoring protein 8 [Source:HGNC Symbol;Acc:HGNC:378]	10270	protein_coding
339.673	-1.69077	0.115028	3.63252e-50	3.23175e-49	ENSG00000185483	ROR1	receptor tyrosine kinase like orphan receptor 1 [Source:HGNC Symbol;Acc:HGNC:10256]	4919	protein_coding
700.266	-1.69091	0.0843026	9.60718e-91	1.49775e-89	ENSG00000172830	SSH3	slingshot protein phosphatase 3 [Source:HGNC Symbol;Acc:HGNC:30581]	54961	protein_coding
175.118	-1.69142	0.153879	2.30477e-29	1.39768e-28	ENSG00000172878	METAP1D	methionyl aminopeptidase type 1D, mitochondrial [Source:HGNC Symbol;Acc:HGNC:32583]	254042	protein_coding
1939.21	-1.6921	0.0512322	1.76703e-240	9.93567e-239	ENSG00000185591	SP1	Sp1 transcription factor [Source:HGNC Symbol;Acc:HGNC:11205]	6667	protein_coding
844.815	-1.69403	0.0738009	7.33462e-118	1.51175e-116	ENSG00000168758	SEMA4C	semaphorin 4C [Source:HGNC Symbol;Acc:HGNC:10731]	54910	protein_coding
90.0186	-1.6947	0.233576	2.17278e-14	8.92251e-14	ENSG00000188227	ZNF793	zinc finger protein 793 [Source:HGNC Symbol;Acc:HGNC:33115]	390927	protein_coding
248.155	-1.69993	0.124103	5.5549e-44	4.47137e-43	ENSG00000198455	ZXDB	zinc finger X-linked duplicated B [Source:HGNC Symbol;Acc:HGNC:13199]	158586	protein_coding
168.468	-1.7058	0.146065	8.48321e-33	5.52066e-32	ENSG00000177868	SVBP	small vasohibin binding protein [Source:HGNC Symbol;Acc:HGNC:29204]	374969	protein_coding
348.929	-1.70759	0.112088	1.06943e-53	1.01529e-52	ENSG00000198131	ZNF544	zinc finger protein 544 [Source:HGNC Symbol;Acc:HGNC:16759]	27300	protein_coding
182.368	-1.71008	0.163135	5.25286e-27	3.03354e-26	ENSG00000179886	TIGD5	tigger transposable element derived 5 [Source:HGNC Symbol;Acc:HGNC:18336]	84948	protein_coding
1500.44	-1.72053	0.0768652	2.72792e-112	5.31678e-111	ENSG00000130511	SSBP4	single stranded DNA binding protein 4 [Source:HGNC Symbol;Acc:HGNC:15676]	170463	protein_coding
2579.41	-1.72604	0.0409631	0	0	ENSG00000162368	CMPK1	cytidine/uridine monophosphate kinase 1 [Source:HGNC Symbol;Acc:HGNC:18170]	51727	protein_coding
1232.57	-1.73192	0.0661179	1.39968e-152	3.95159e-151	ENSG00000167716	WDR81	WD repeat domain 81 [Source:HGNC Symbol;Acc:HGNC:26600]	124997	protein_coding
4812.38	-1.73374	0.0368434	0	0	ENSG00000100201	DDX17	DEAD-box helicase 17 [Source:HGNC Symbol;Acc:HGNC:2740]	10521	protein_coding
5029.42	-1.73956	0.040534	0	0	ENSG00000138668	HNRNPD	heterogeneous nuclear ribonucleoprotein D [Source:HGNC Symbol;Acc:HGNC:5036]	3184	protein_coding
45.5145	-1.74174	0.306442	5.95427e-10	2.04541e-09	ENSG00000182310	SPACA6	sperm acrosome associated 6 [Source:HGNC Symbol;Acc:HGNC:27113]	147650	protein_coding
2089.98	-1.74293	0.047465	1.4926e-296	1.14947e-294	ENSG00000103495	MAZ	MYC associated zinc finger protein [Source:HGNC Symbol;Acc:HGNC:6914]	4150	protein_coding
539.663	-1.74319	0.0863131	4.56232e-92	7.22152e-91	ENSG00000111596	CNOT2	CCR4-NOT transcription complex subunit 2 [Source:HGNC Symbol;Acc:HGNC:7878]	4848	protein_coding
626.127	-1.74557	0.0953906	3.57656e-76	4.7075e-75	ENSG00000136002	ARHGEF4	Rho guanine nucleotide exchange factor 4 [Source:HGNC Symbol;Acc:HGNC:684]	50649	protein_coding
11053.7	-1.74561	0.104528	5.58915e-64	6.23059e-63	ENSG00000151914	DST	dystonin [Source:HGNC Symbol;Acc:HGNC:1090]	667	protein_coding
1017.47	-1.74654	0.0745011	6.56801e-123	1.42938e-121	ENSG00000213722	DDAH2	dimethylarginine dimethylaminohydrolase 2 [Source:HGNC Symbol;Acc:HGNC:2716]	23564	protein_coding
2142.69	-1.7478	0.0551533	9.02263e-222	4.45774e-220	ENSG00000125398	SOX9	SRY-box transcription factor 9 [Source:HGNC Symbol;Acc:HGNC:11204]	6662	protein_coding
349.013	-1.75167	0.113329	2.82356e-55	2.75159e-54	ENSG00000099800	TIMM13	translocase of inner mitochondrial membrane 13 [Source:HGNC Symbol;Acc:HGNC:11816]	26517	protein_coding
1057.09	-1.75379	0.0687651	7.23702e-145	1.91258e-143	ENSG00000180198	RCC1	regulator of chromosome condensation 1 [Source:HGNC Symbol;Acc:HGNC:1913]	1104	protein_coding
1110.55	-1.75387	0.0697898	9.36017e-141	2.36886e-139	ENSG00000189339	SLC35E2B	solute carrier family 35 member E2B [Source:HGNC Symbol;Acc:HGNC:33941]	728661	protein_coding
1208.28	-1.75447	0.0719992	1.5228e-132	3.58706e-131	ENSG00000177732	SOX12	SRY-box transcription factor 12 [Source:HGNC Symbol;Acc:HGNC:11198]	6666	protein_coding
986.392	-1.75618	0.083191	2.58903e-100	4.46632e-99	ENSG00000157326	DHRS4	dehydrogenase/reductase 4 [Source:HGNC Symbol;Acc:HGNC:16985]	10901	protein_coding
4527.66	-1.75648	0.0458083	0	0	ENSG00000182095	TNRC18	trinucleotide repeat containing 18 [Source:HGNC Symbol;Acc:HGNC:11962]	84629	protein_coding
23.5928	-1.75785	0.45603	5.31517e-06	1.44386e-05	ENSG00000136383	ALPK3	alpha kinase 3 [Source:HGNC Symbol;Acc:HGNC:17574]	57538	protein_coding
288.8	-1.75939	0.129257	1.36716e-43	1.09328e-42	ENSG00000110063	DCPS	decapping enzyme, scavenger [Source:HGNC Symbol;Acc:HGNC:29812]	28960	protein_coding
501.921	-1.76214	0.0860337	1.22224e-94	1.9837e-93	ENSG00000126464	PRR12	proline rich 12 [Source:HGNC Symbol;Acc:HGNC:29217]	57479	protein_coding
2110.12	-1.77169	0.0471524	0	0	ENSG00000101337	TM9SF4	transmembrane 9 superfamily member 4 [Source:HGNC Symbol;Acc:HGNC:30797]	9777	protein_coding
171.959	-1.77307	0.152808	1.49083e-32	9.64123e-32	ENSG00000132170	PPARG	peroxisome proliferator activated receptor gamma [Source:HGNC Symbol;Acc:HGNC:9236]	5468	protein_coding
66.6299	-1.77454	0.235589	1.90914e-15	8.11513e-15	ENSG00000233381	AK4P3	adenylate kinase 4 pseudogene 3 [Source:HGNC Symbol;Acc:HGNC:21596]	NA	protein_coding
9221.17	-1.79016	0.0340184	0	0	ENSG00000075711	DLG1	discs large MAGUK scaffold protein 1 [Source:HGNC Symbol;Acc:HGNC:2900]	1739	protein_coding
185.425	-1.79523	0.149894	1.59077e-34	1.07021e-33	ENSG00000144504	ANKMY1	ankyrin repeat and MYND domain containing 1 [Source:HGNC Symbol;Acc:HGNC:20987]	51281	protein_coding
818.063	-1.80139	0.0881425	2.51596e-94	4.06868e-93	ENSG00000138685	FGF2	fibroblast growth factor 2 [Source:HGNC Symbol;Acc:HGNC:3676]	2247	protein_coding
143.137	-1.80452	0.193127	3.05825e-22	1.57827e-21	ENSG00000137834	SMAD6	SMAD family member 6 [Source:HGNC Symbol;Acc:HGNC:6772]	4091	protein_coding
1234.87	-1.80898	0.0539758	9.12298e-248	5.36539e-246	ENSG00000148468	FAM171A1	family with sequence similarity 171 member A1 [Source:HGNC Symbol;Acc:HGNC:23522]	221061	protein_coding
11466.9	-1.81047	0.0412624	0	0	ENSG00000134531	EMP1	epithelial membrane protein 1 [Source:HGNC Symbol;Acc:HGNC:3333]	2012	protein_coding
27.4312	-1.81193	0.397263	1.85779e-07	5.55476e-07	ENSG00000267221	C17orf113	chromosome 17 open reading frame 113 [Source:HGNC Symbol;Acc:HGNC:53437]	110806298	protein_coding
2183.4	-1.81408	0.0480511	0	0	ENSG00000023191	RNH1	ribonuclease/angiogenin inhibitor 1 [Source:HGNC Symbol;Acc:HGNC:10074]	6050	protein_coding
2.05219	-1.81626	1.65199	0.0218249	0.0395115	ENSG00000171136	RLN3	relaxin 3 [Source:HGNC Symbol;Acc:HGNC:17135]	117579	protein_coding
80.5526	-1.82034	0.267465	3.2105e-13	1.26542e-12	ENSG00000107485	GATA3	GATA binding protein 3 [Source:HGNC Symbol;Acc:HGNC:4172]	2625	protein_coding
9106.77	-1.82238	0.0295388	0	0	ENSG00000129351	ILF3	interleukin enhancer binding factor 3 [Source:HGNC Symbol;Acc:HGNC:6038]	3609	protein_coding
278.849	-1.82307	0.148139	2.46784e-36	1.72685e-35	ENSG00000185252	ZNF74	zinc finger protein 74 [Source:HGNC Symbol;Acc:HGNC:13144]	7625	protein_coding
1811.02	-1.82387	0.0529007	5.03696e-262	3.26213e-260	ENSG00000168264	IRF2BP2	interferon regulatory factor 2 binding protein 2 [Source:HGNC Symbol;Acc:HGNC:21729]	359948	protein_coding
807.134	-1.82644	0.0719123	7.48476e-144	1.95309e-142	ENSG00000091640	SPAG7	sperm associated antigen 7 [Source:HGNC Symbol;Acc:HGNC:11216]	9552	protein_coding
245.77	-1.82913	0.138753	3.15227e-41	2.4186e-40	ENSG00000173511	VEGFB	vascular endothelial growth factor B [Source:HGNC Symbol;Acc:HGNC:12681]	7423	protein_coding
176.467	-1.8311	0.156026	2.3796e-33	1.56526e-32	ENSG00000180914	OXTR	oxytocin receptor [Source:HGNC Symbol;Acc:HGNC:8529]	5021	protein_coding
294.497	-1.83168	0.122298	2.89975e-52	2.67823e-51	ENSG00000100982	PCIF1	phosphorylated CTD interacting factor 1 [Source:HGNC Symbol;Acc:HGNC:16200]	63935	protein_coding
12.2563	-1.83364	0.791978	0.00101125	0.00224159	ENSG00000124257	NEURL2	neuralized E3 ubiquitin protein ligase 2 [Source:HGNC Symbol;Acc:HGNC:16156]	140825	protein_coding
600.837	-1.83853	0.0962636	6.91638e-83	9.80958e-82	ENSG00000085276	MECOM	MDS1 and EVI1 complex locus [Source:HGNC Symbol;Acc:HGNC:3498]	2122	protein_coding
348.097	-1.83993	0.121978	5.54322e-53	5.18931e-52	ENSG00000185875	THNSL1	threonine synthase like 1 [Source:HGNC Symbol;Acc:HGNC:26160]	79896	protein_coding
553.79	-1.84752	0.112532	3.68776e-62	3.99661e-61	ENSG00000185818	NAT8L	N-acetyltransferase 8 like [Source:HGNC Symbol;Acc:HGNC:26742]	339983	protein_coding
83.0698	-1.84773	0.252483	7.06825e-15	2.95035e-14	ENSG00000173531	MST1	macrophage stimulating 1 [Source:HGNC Symbol;Acc:HGNC:7380]	4485	protein_coding
408.343	-1.849	0.103822	1.52711e-72	1.91438e-71	ENSG00000170390	DCLK2	doublecortin like kinase 2 [Source:HGNC Symbol;Acc:HGNC:19002]	166614	protein_coding
92.5276	-1.84961	0.239964	3.53467e-16	1.53699e-15	ENSG00000198205	ZXDA	zinc finger X-linked duplicated A [Source:HGNC Symbol;Acc:HGNC:13198]	7789	protein_coding
137.04	-1.85174	0.195018	5.8171e-23	3.06021e-22	ENSG00000181444	ZNF467	zinc finger protein 467 [Source:HGNC Symbol;Acc:HGNC:23154]	168544	protein_coding
407.679	-1.85566	0.104055	9.60791e-73	1.20782e-71	ENSG00000183049	CAMK1D	calcium/calmodulin dependent protein kinase ID [Source:HGNC Symbol;Acc:HGNC:19341]	57118	protein_coding
1076.87	-1.86033	0.0723051	1.32775e-147	3.59737e-146	ENSG00000153944	MSI2	musashi RNA binding protein 2 [Source:HGNC Symbol;Acc:HGNC:18585]	124540	protein_coding
10.107	-1.86448	0.775891	0.000736243	0.00165854	ENSG00000147614	ATP6V0D2	ATPase H+ transporting V0 subunit d2 [Source:HGNC Symbol;Acc:HGNC:18266]	245972	protein_coding
58.7076	-1.86774	0.337804	9.04726e-10	3.07958e-09	ENSG00000163053	SLC16A14	solute carrier family 16 member 14 [Source:HGNC Symbol;Acc:HGNC:26417]	151473	protein_coding
279.64	-1.86789	0.154902	4.18341e-35	2.84796e-34	ENSG00000167074	TEF	TEF transcription factor, PAR bZIP family member [Source:HGNC Symbol;Acc:HGNC:11722]	7008	protein_coding
2798.41	-1.87315	0.0492464	0	0	ENSG00000163661	PTX3	pentraxin 3 [Source:HGNC Symbol;Acc:HGNC:9692]	5806	protein_coding
43.8026	-1.87325	0.370575	1.22788e-08	3.94332e-08	ENSG00000168135	KCNJ4	potassium inwardly rectifying channel subfamily J member 4 [Source:HGNC Symbol;Acc:HGNC:6265]	3761	protein_coding
2712.25	-1.87521	0.0666886	1.2723e-175	4.32308e-174	ENSG00000100906	NFKBIA	NFKB inhibitor alpha [Source:HGNC Symbol;Acc:HGNC:7797]	4792	protein_coding
2231.84	-1.87523	0.0563079	7.66737e-245	4.44129e-243	ENSG00000197457	STMN3	stathmin 3 [Source:HGNC Symbol;Acc:HGNC:15926]	50861	protein_coding
117.297	-1.88306	0.222531	6.18157e-19	2.92349e-18	ENSG00000221963	APOL6	apolipoprotein L6 [Source:HGNC Symbol;Acc:HGNC:14870]	80830	protein_coding
306.448	-1.88367	0.127255	3.08607e-51	2.79556e-50	ENSG00000184489	PTP4A3	protein tyrosine phosphatase 4A3 [Source:HGNC Symbol;Acc:HGNC:9636]	11156	protein_coding
36.5597	-1.88445	0.374209	1.30918e-08	4.1979e-08	ENSG00000184349	EFNA5	ephrin A5 [Source:HGNC Symbol;Acc:HGNC:3225]	1946	protein_coding
3865.76	-1.88612	0.0512143	1.37598e-298	1.07195e-296	ENSG00000119383	PTPA	protein phosphatase 2 phosphatase activator [Source:HGNC Symbol;Acc:HGNC:9308]	5524	protein_coding
276.378	-1.88726	0.138312	4.66594e-44	3.76145e-43	ENSG00000043039	BARX2	BARX homeobox 2 [Source:HGNC Symbol;Acc:HGNC:956]	8538	protein_coding
186.743	-1.89025	0.148798	1.21168e-38	8.88333e-38	ENSG00000179598	PLD6	phospholipase D family member 6 [Source:HGNC Symbol;Acc:HGNC:30447]	201164	protein_coding
384.729	-1.89145	0.109972	5.57687e-68	6.57988e-67	ENSG00000115539	PDCL3	phosducin like 3 [Source:HGNC Symbol;Acc:HGNC:28860]	79031	protein_coding
6.2986	-1.89239	1.00509	0.00313725	0.00652681	ENSG00000178201	VN1R1	vomeronasal 1 receptor 1 [Source:HGNC Symbol;Acc:HGNC:13548]	57191	protein_coding
258.331	-1.89269	0.145217	1.66589e-40	1.26018e-39	ENSG00000020256	ZFP64	ZFP64 zinc finger protein [Source:HGNC Symbol;Acc:HGNC:15940]	55734	protein_coding
1632.31	-1.89299	0.0521296	2.02403e-290	1.51532e-288	ENSG00000101126	ADNP	activity dependent neuroprotector homeobox [Source:HGNC Symbol;Acc:HGNC:15766]	23394	protein_coding
990.663	-1.89565	0.0684365	1.41547e-170	4.60019e-169	ENSG00000172340	SUCLG2	succinate-CoA ligase GDP-forming subunit beta [Source:HGNC Symbol;Acc:HGNC:11450]	8801	protein_coding
2406.06	-1.89585	0.0531774	4.43196e-280	3.16802e-278	ENSG00000102804	TSC22D1	TSC22 domain family member 1 [Source:HGNC Symbol;Acc:HGNC:16826]	8848	protein_coding
71.9078	-1.90029	0.320172	7.14063e-11	2.56404e-10	ENSG00000168453	HR	HR lysine demethylase and nuclear receptor corepressor [Source:HGNC Symbol;Acc:HGNC:5172]	55806	protein_coding
739.538	-1.90084	0.0925336	1.78071e-95	2.91653e-94	ENSG00000167157	PRRX2	paired related homeobox 2 [Source:HGNC Symbol;Acc:HGNC:21338]	51450	protein_coding
22061.6	-1.90351	0.0362918	0	0	ENSG00000135046	ANXA1	annexin A1 [Source:HGNC Symbol;Acc:HGNC:533]	301	protein_coding
1925.43	-1.91607	0.0581168	4.0208e-240	2.2514e-238	ENSG00000099622	CIRBP	cold inducible RNA binding protein [Source:HGNC Symbol;Acc:HGNC:1982]	1153	protein_coding
477.197	-1.91787	0.0968171	4.50186e-89	6.85921e-88	ENSG00000165716	DIPK1B	divergent protein kinase domain 1B [Source:HGNC Symbol;Acc:HGNC:28290]	138311	protein_coding
1272.21	-1.92479	0.07379	9.43944e-152	2.63725e-150	ENSG00000185201	IFITM2	interferon induced transmembrane protein 2 [Source:HGNC Symbol;Acc:HGNC:5413]	10581	protein_coding
1705.43	-1.92755	0.0531888	2.44059e-289	1.81706e-287	ENSG00000103202	NME4	NME/NM23 nucleoside diphosphate kinase 4 [Source:HGNC Symbol;Acc:HGNC:7852]	4833	protein_coding
12.9237	-1.93416	0.703645	0.000215064	0.000509769	ENSG00000263874	LINC00672	long intergenic non-protein coding RNA 672 [Source:HGNC Symbol;Acc:HGNC:44353]	NA	protein_coding
555.531	-1.93481	0.105409	5.03931e-77	6.69177e-76	ENSG00000113448	PDE4D	phosphodiesterase 4D [Source:HGNC Symbol;Acc:HGNC:8783]	5144	protein_coding
182.981	-1.93955	0.153592	2.53452e-38	1.85009e-37	ENSG00000196458	ZNF605	zinc finger protein 605 [Source:HGNC Symbol;Acc:HGNC:28068]	100289635	protein_coding
707.398	-1.94362	0.08747	3.47967e-111	6.69937e-110	ENSG00000104783	KCNN4	potassium calcium-activated channel subfamily N member 4 [Source:HGNC Symbol;Acc:HGNC:6293]	3783	protein_coding
2081.02	-1.95196	0.0460051	0	0	ENSG00000170035	UBE2E3	ubiquitin conjugating enzyme E2 E3 [Source:HGNC Symbol;Acc:HGNC:12479]	10477	protein_coding
44.8835	-1.95332	0.371406	3.11653e-09	1.0308e-08	ENSG00000250506	CDK3	cyclin dependent kinase 3 [Source:HGNC Symbol;Acc:HGNC:1772]	1018	protein_coding
13210.3	-1.95342	0.0324704	0	0	ENSG00000181019	NQO1	NAD(P)H quinone dehydrogenase 1 [Source:HGNC Symbol;Acc:HGNC:2874]	1728	protein_coding
6833.52	-1.96287	0.0362414	0	0	ENSG00000167460	TPM4	tropomyosin 4 [Source:HGNC Symbol;Acc:HGNC:12013]	7171	protein_coding
1283.24	-1.96327	0.0566929	1.28223e-264	8.38505e-263	ENSG00000166295	ANAPC16	anaphase promoting complex subunit 16 [Source:HGNC Symbol;Acc:HGNC:26976]	119504	protein_coding
105.472	-1.96937	0.193548	4.02092e-26	2.27948e-25	ENSG00000184898	RBM43	RNA binding motif protein 43 [Source:HGNC Symbol;Acc:HGNC:24790]	375287	protein_coding
1521.63	-1.97011	0.0628333	1.1733e-217	5.58136e-216	ENSG00000257923	CUX1	cut like homeobox 1 [Source:HGNC Symbol;Acc:HGNC:2557]	1523	protein_coding
1990.43	-1.97509	0.0669155	2.42823e-193	9.41754e-192	ENSG00000197321	SVIL	supervillin [Source:HGNC Symbol;Acc:HGNC:11480]	6840	protein_coding
3974.93	-1.98194	0.0424045	0	0	ENSG00000101972	STAG2	stromal antigen 2 [Source:HGNC Symbol;Acc:HGNC:11355]	10735	protein_coding
862.161	-1.98346	0.0808196	6.97409e-135	1.67959e-133	ENSG00000184428	TOP1MT	DNA topoisomerase I mitochondrial [Source:HGNC Symbol;Acc:HGNC:29787]	116447	protein_coding
2100.47	-1.98773	0.045671	0	0	ENSG00000108312	UBTF	upstream binding transcription factor [Source:HGNC Symbol;Acc:HGNC:12511]	7343	protein_coding
494.936	-1.9995	0.0979295	1.4471e-94	2.34582e-93	ENSG00000242498	ARPIN	actin related protein 2/3 complex inhibitor [Source:HGNC Symbol;Acc:HGNC:28782]	348110	protein_coding
1737.53	-2.00637	0.0812951	2.08697e-136	5.08076e-135	ENSG00000248905	FMN1	formin 1 [Source:HGNC Symbol;Acc:HGNC:3768]	342184	protein_coding
568.084	-2.01089	0.092171	1.88736e-107	3.48636e-106	ENSG00000100154	TTC28	tetratricopeptide repeat domain 28 [Source:HGNC Symbol;Acc:HGNC:29179]	23331	protein_coding
1153.01	-2.02271	0.0697076	4.40275e-187	1.63217e-185	ENSG00000131374	TBC1D5	TBC1 domain family member 5 [Source:HGNC Symbol;Acc:HGNC:19166]	9779	protein_coding
1705.1	-2.02405	0.0518823	0	0	ENSG00000116350	SRSF4	serine and arginine rich splicing factor 4 [Source:HGNC Symbol;Acc:HGNC:10786]	6429	protein_coding
1199.32	-2.05123	0.0570565	4.77881e-285	3.50929e-283	ENSG00000102974	CTCF	CCCTC-binding factor [Source:HGNC Symbol;Acc:HGNC:13723]	10664	protein_coding
638.241	-2.05886	0.09479	1.27876e-106	2.33964e-105	ENSG00000171206	TRIM8	tripartite motif containing 8 [Source:HGNC Symbol;Acc:HGNC:15579]	81603	protein_coding
433.396	-2.0601	0.100894	1.11094e-94	1.80524e-93	ENSG00000148384	INPP5E	inositol polyphosphate-5-phosphatase E [Source:HGNC Symbol;Acc:HGNC:21474]	56623	protein_coding
1797.81	-2.06421	0.0517587	0	0	ENSG00000166949	SMAD3	SMAD family member 3 [Source:HGNC Symbol;Acc:HGNC:6769]	4088	protein_coding
3257.75	-2.06644	0.0520349	0	0	ENSG00000188641	DPYD	dihydropyrimidine dehydrogenase [Source:HGNC Symbol;Acc:HGNC:3012]	1806	protein_coding
2322.8	-2.07648	0.0497609	0	0	ENSG00000171552	BCL2L1	BCL2 like 1 [Source:HGNC Symbol;Acc:HGNC:992]	598	protein_coding
558.53	-2.0802	0.0854523	6.03321e-133	1.42491e-131	ENSG00000172819	RARG	retinoic acid receptor gamma [Source:HGNC Symbol;Acc:HGNC:9866]	5916	protein_coding
4.91033	-2.0922	1.23912	0.00427622	0.00873411	ENSG00000278570	NR2E3	nuclear receptor subfamily 2 group E member 3 [Source:HGNC Symbol;Acc:HGNC:7974]	10002	protein_coding
20.8056	-2.09837	0.488602	3.05383e-07	9.01655e-07	ENSG00000180530	NRIP1	nuclear receptor interacting protein 1 [Source:HGNC Symbol;Acc:HGNC:8001]	8204	protein_coding
2.40167	-2.13339	1.70821	0.0120671	0.0229077	ENSG00000152705	CATSPER3	cation channel sperm associated 3 [Source:HGNC Symbol;Acc:HGNC:20819]	347732	protein_coding
832.174	-2.15947	0.0837469	8.75168e-149	2.40019e-147	ENSG00000111319	SCNN1A	sodium channel epithelial 1 subunit alpha [Source:HGNC Symbol;Acc:HGNC:10599]	6337	protein_coding
234.126	-2.16081	0.146038	1.14271e-51	1.04358e-50	ENSG00000145934	TENM2	teneurin transmembrane protein 2 [Source:HGNC Symbol;Acc:HGNC:29943]	57451	protein_coding
2772.89	-2.18261	0.0490458	0	0	ENSG00000119669	IRF2BPL	interferon regulatory factor 2 binding protein like [Source:HGNC Symbol;Acc:HGNC:14282]	64207	protein_coding
884.236	-2.20195	0.0819238	2.43656e-161	7.45872e-160	ENSG00000204262	COL5A2	collagen type V alpha 2 chain [Source:HGNC Symbol;Acc:HGNC:2210]	1290	protein_coding
119.131	-2.20461	0.205434	5.34589e-29	3.21867e-28	ENSG00000186603	HPDL	4-hydroxyphenylpyruvate dioxygenase like [Source:HGNC Symbol;Acc:HGNC:28242]	84842	protein_coding
10284	-2.21799	0.0358366	0	0	ENSG00000112414	ADGRG6	adhesion G protein-coupled receptor G6 [Source:HGNC Symbol;Acc:HGNC:13841]	57211	protein_coding
2192.72	-2.23956	0.0476728	0	0	ENSG00000099956	SMARCB1	SWI/SNF related, matrix associated, actin dependent regulator of chromatin, subfamily b, member 1 [Source:HGNC Symbol;Acc:HGNC:11103]	6598	protein_coding
37.9598	-2.25882	0.594825	2.30232e-06	6.4117e-06	ENSG00000214967	NPIPA7	nuclear pore complex interacting protein family member A7 [Source:HGNC Symbol;Acc:HGNC:41982]	101059938	protein_coding
9.91301	-2.26543	0.912128	0.000342268	0.000797221	ENSG00000162148	PPP1R32	protein phosphatase 1 regulatory subunit 32 [Source:HGNC Symbol;Acc:HGNC:28869]	220004	protein_coding
266.33	-2.27558	0.127123	6.68802e-74	8.56379e-73	ENSG00000133943	DGLUCY	D-glutamate cyclase [Source:HGNC Symbol;Acc:HGNC:20498]	80017	protein_coding
62.7742	-2.27602	0.436817	2.06247e-09	6.88779e-09	ENSG00000173114	LRRN3	leucine rich repeat neuronal 3 [Source:HGNC Symbol;Acc:HGNC:17200]	54674	protein_coding
909.449	-2.28791	0.098494	1.27105e-121	2.73735e-120	ENSG00000243137	PSG4	pregnancy specific beta-1-glycoprotein 4 [Source:HGNC Symbol;Acc:HGNC:9521]	5672	protein_coding
5159.61	-2.31236	0.045355	0	0	ENSG00000145703	IQGAP2	IQ motif containing GTPase activating protein 2 [Source:HGNC Symbol;Acc:HGNC:6111]	10788	protein_coding
6315.98	-2.3413	0.0398305	0	0	ENSG00000050405	LIMA1	LIM domain and actin binding 1 [Source:HGNC Symbol;Acc:HGNC:24636]	51474	protein_coding
1929.86	-2.40431	0.0648724	6.12346e-303	4.92755e-301	ENSG00000003402	CFLAR	CASP8 and FADD like apoptosis regulator [Source:HGNC Symbol;Acc:HGNC:1876]	8837	protein_coding
16.6315	-2.43561	0.934054	0.000202217	0.000480973	ENSG00000177414	UBE2U	ubiquitin conjugating enzyme E2 U [Source:HGNC Symbol;Acc:HGNC:28559]	148581	protein_coding
1200.13	-2.48247	0.0655419	0	0	ENSG00000142227	EMP3	epithelial membrane protein 3 [Source:HGNC Symbol;Acc:HGNC:3335]	2014	protein_coding
458.339	-2.51735	0.134064	7.77271e-81	1.07573e-79	ENSG00000119917	IFIT3	interferon induced protein with tetratricopeptide repeats 3 [Source:HGNC Symbol;Acc:HGNC:5411]	3437	protein_coding
87.6857	-2.51787	0.282468	3.73153e-21	1.87848e-20	ENSG00000137868	STRA6	signaling receptor and transporter of retinol STRA6 [Source:HGNC Symbol;Acc:HGNC:30650]	64220	protein_coding
2497.73	-2.52091	0.0655463	0	0	ENSG00000168497	CAVIN2	caveolae associated protein 2 [Source:HGNC Symbol;Acc:HGNC:10690]	8436	protein_coding
71.2818	-2.53516	0.325161	5.1613e-17	2.30547e-16	ENSG00000197826	CFAP299	cilia and flagella associated protein 299 [Source:HGNC Symbol;Acc:HGNC:28554]	255119	protein_coding
1648.12	-2.54988	0.0713338	5.50734e-282	3.98978e-280	ENSG00000164056	SPRY1	sprouty RTK signaling antagonist 1 [Source:HGNC Symbol;Acc:HGNC:11269]	10252	protein_coding
330.628	-2.55286	0.152329	3.58128e-65	4.06822e-64	ENSG00000169750	RAC3	Rac family small GTPase 3 [Source:HGNC Symbol;Acc:HGNC:9803]	5881	protein_coding
39.9197	-2.56816	0.454171	1.5396e-10	5.44616e-10	ENSG00000243130	PSG11	pregnancy specific beta-1-glycoprotein 11 [Source:HGNC Symbol;Acc:HGNC:9516]	5680	protein_coding
31.4838	-2.58164	2.65752	0.0086862	0.0168798	ENSG00000214447	FAM187A	family with sequence similarity 187 member A [Source:HGNC Symbol;Acc:HGNC:35153]	100528020	protein_coding
2573.45	-2.59962	0.0546588	0	0	ENSG00000138771	SHROOM3	shroom family member 3 [Source:HGNC Symbol;Acc:HGNC:30422]	57619	protein_coding
21.019	-2.63102	0.791473	1.40466e-05	3.68609e-05	ENSG00000173267	SNCG	synuclein gamma [Source:HGNC Symbol;Acc:HGNC:11141]	6623	protein_coding
8.17219	-2.65352	1.16481	0.000547254	0.00124913	ENSG00000168454	TXNDC2	thioredoxin domain containing 2 [Source:HGNC Symbol;Acc:HGNC:16470]	84203	protein_coding
2361.5	-2.6693	0.0615625	0	0	ENSG00000149177	PTPRJ	protein tyrosine phosphatase receptor type J [Source:HGNC Symbol;Acc:HGNC:9673]	5795	protein_coding
2273.31	-2.67102	0.0535083	0	0	ENSG00000146038	DCDC2	doublecortin domain containing 2 [Source:HGNC Symbol;Acc:HGNC:18141]	51473	protein_coding
133.812	-2.70716	0.209498	3.89488e-40	2.93393e-39	ENSG00000188001	TPRG1	tumor protein p63 regulated 1 [Source:HGNC Symbol;Acc:HGNC:24759]	285386	protein_coding
3713.11	-2.76387	0.0446066	0	0	ENSG00000144824	PHLDB2	pleckstrin homology like domain family B member 2 [Source:HGNC Symbol;Acc:HGNC:29573]	90102	protein_coding
1307.69	-2.79366	0.0706233	0	0	ENSG00000003436	TFPI	tissue factor pathway inhibitor [Source:HGNC Symbol;Acc:HGNC:11760]	7035	protein_coding
1648.84	-2.92878	0.0636751	0	0	ENSG00000204304	PBX2	PBX homeobox 2 [Source:HGNC Symbol;Acc:HGNC:8633]	5089	protein_coding
41.8241	-3.22013	0.49798	3.49516e-12	1.32309e-11	ENSG00000163599	CTLA4	cytotoxic T-lymphocyte associated protein 4 [Source:HGNC Symbol;Acc:HGNC:2505]	1493	protein_coding
40.9354	-3.33995	1.34652	0.000280393	0.000658061	ENSG00000288684	ENSG00000288684	novel protein	NA	protein_coding
42.719	-3.5489	0.631937	1.04051e-09	3.52836e-09	ENSG00000182168	UNC5C	unc-5 netrin receptor C [Source:HGNC Symbol;Acc:HGNC:12569]	8633	protein_coding
142.252	-3.83872	0.253319	1.68327e-52	1.56274e-51	ENSG00000124467	PSG8	pregnancy specific beta-1-glycoprotein 8 [Source:HGNC Symbol;Acc:HGNC:9525]	440533	protein_coding
4.64658	-4.22687	1.99995	0.000593118	0.00134798	ENSG00000248235	ENSG00000248235	novel protein	NA	protein_coding
10.7485	-4.55647	1.43588	4.38703e-05	0.000110589	ENSG00000289346	ENSG00000289346	Novel protein	NA	protein_coding
7.91804	-4.88232	1.66509	7.75506e-05	0.000191293	ENSG00000288841	ENSG00000288841	novel protein	NA	protein_coding
4.70977	3.40505	1.46381	0.000434045	0.00100084	ENSG00000186281	GPAT2	glycerol-3-phosphate acyltransferase 2, mitochondrial [Source:HGNC Symbol;Acc:HGNC:27168]	150763	retained_intron
2.05143	3.24625	2.02185	0.00271343	0.00569801	ENSG00000112837	TBX18	T-box transcription factor 18 [Source:HGNC Symbol;Acc:HGNC:11595]	9096	retained_intron
2.23779	2.85711	2.03522	0.00515329	0.0104045	ENSG00000166257	SCN3B	sodium voltage-gated channel beta subunit 3 [Source:HGNC Symbol;Acc:HGNC:20665]	55800	retained_intron
1.76121	2.67211	2.04182	0.00702754	0.0138698	ENSG00000234511	C5orf58	chromosome 5 open reading frame 58 [Source:HGNC Symbol;Acc:HGNC:37272]	133874	retained_intron
1.55613	2.32794	1.94975	0.0113968	0.0217305	ENSG00000107186	MPDZ	multiple PDZ domain crumbs cell polarity complex component [Source:HGNC Symbol;Acc:HGNC:7208]	8777	retained_intron
1.5908	2.3179	2.006	0.0122539	0.0232328	ENSG00000171495	MROH2B	maestro heat like repeat family member 2B [Source:HGNC Symbol;Acc:HGNC:26857]	133558	retained_intron
1.56959	2.31692	1.92755	0.0113438	0.021634	ENSG00000164744	SUN3	Sad1 and UNC84 domain containing 3 [Source:HGNC Symbol;Acc:HGNC:22429]	256979	retained_intron
2.39256	2.17704	1.64305	0.00986736	0.0190138	ENSG00000188761	BCL2L15	BCL2 like 15 [Source:HGNC Symbol;Acc:HGNC:33624]	440603	retained_intron
1539.03	2.04826	0.0561442	2.0898e-293	1.58218e-291	ENSG00000090020	SLC9A1	solute carrier family 9 member A1 [Source:HGNC Symbol;Acc:HGNC:11071]	6548	retained_intron
1.54207	2.02067	1.98814	0.0200903	0.0366103	ENSG00000185002	RFX6	regulatory factor X6 [Source:HGNC Symbol;Acc:HGNC:21478]	222546	retained_intron
1342.5	1.93068	0.0566869	5.06795e-256	3.16035e-254	ENSG00000185022	MAFF	MAF bZIP transcription factor F [Source:HGNC Symbol;Acc:HGNC:6780]	23764	retained_intron
250.265	1.91896	0.129365	1.6346e-51	1.48674e-50	ENSG00000267796	LIN37	lin-37 DREAM MuvB core complex component [Source:HGNC Symbol;Acc:HGNC:33234]	55957	retained_intron
42.7174	1.88778	0.323036	1.30615e-10	4.63681e-10	ENSG00000114737	CISH	cytokine inducible SH2 containing protein [Source:HGNC Symbol;Acc:HGNC:1984]	1154	retained_intron
1.32122	1.86359	1.77141	0.0225904	0.0408012	ENSG00000189367	KIAA0408	KIAA0408 [Source:HGNC Symbol;Acc:HGNC:21636]	9729	retained_intron
1.16438	1.81828	1.84452	0.0262437	0.0467245	ENSG00000183833	CFAP91	cilia and flagella associated protein 91 [Source:HGNC Symbol;Acc:HGNC:24010]	89876	retained_intron
295.796	1.74297	0.119845	2.77116e-49	2.43162e-48	ENSG00000179532	DNHD1	dynein heavy chain domain 1 [Source:HGNC Symbol;Acc:HGNC:26532]	144132	retained_intron
3.36359	1.73099	1.18477	0.0110528	0.0211359	ENSG00000079841	RIMS1	regulating synaptic membrane exocytosis 1 [Source:HGNC Symbol;Acc:HGNC:17282]	22999	retained_intron
589.109	1.72681	0.0840227	3.46253e-95	5.65386e-94	ENSG00000073605	GSDMB	gasdermin B [Source:HGNC Symbol;Acc:HGNC:23690]	55876	retained_intron
1.78735	1.71013	1.67582	0.0281089	0.0497814	ENSG00000135423	GLS2	glutaminase 2 [Source:HGNC Symbol;Acc:HGNC:29570]	27165	retained_intron
12.6745	1.66862	1.55077	0.0267103	0.0474922	ENSG00000276203	ANKRD20A3P	ankyrin repeat domain 20 family member A3, pseudogene [Source:HGNC Symbol;Acc:HGNC:31981]	642929	retained_intron
1271.84	1.64609	0.0665785	4.0344e-136	9.80404e-135	ENSG00000067992	PDK3	pyruvate dehydrogenase kinase 3 [Source:HGNC Symbol;Acc:HGNC:8811]	5165	retained_intron
1345.43	1.61405	0.0572019	2.89481e-176	9.88613e-175	ENSG00000182400	TRAPPC6B	trafficking protein particle complex subunit 6B [Source:HGNC Symbol;Acc:HGNC:23066]	122553	retained_intron
286.983	1.58704	0.134836	4.87957e-33	3.18708e-32	ENSG00000136826	KLF4	Kruppel like factor 4 [Source:HGNC Symbol;Acc:HGNC:6348]	9314	retained_intron
1668.2	1.56262	0.0498413	9.1069e-217	4.29414e-215	ENSG00000162298	SYVN1	synoviolin 1 [Source:HGNC Symbol;Acc:HGNC:20738]	84447	retained_intron
2444.16	1.55969	0.0461846	5.30115e-251	3.18745e-249	ENSG00000115652	UXS1	UDP-glucuronate decarboxylase 1 [Source:HGNC Symbol;Acc:HGNC:17729]	80146	retained_intron
9242.64	1.54203	0.0363266	0	0	ENSG00000166710	B2M	beta-2-microglobulin [Source:HGNC Symbol;Acc:HGNC:914]	567	retained_intron
97.4732	1.50631	0.197715	3.02998e-15	1.28106e-14	ENSG00000157227	MMP14	matrix metallopeptidase 14 [Source:HGNC Symbol;Acc:HGNC:7160]	4323	retained_intron
354.96	1.50063	0.122411	1.87694e-35	1.28789e-34	ENSG00000148444	COMMD3	COMM domain containing 3 [Source:HGNC Symbol;Acc:HGNC:23332]	23412	retained_intron
18965.6	-1.50279	0.0315722	0	0	ENSG00000013588	GPRC5A	G protein-coupled receptor class C group 5 member A [Source:HGNC Symbol;Acc:HGNC:9836]	9052	retained_intron
86.3642	-1.51075	0.217074	3.92624e-13	1.54232e-12	ENSG00000278768	BACE1-AS	BACE1 antisense RNA [Source:HGNC Symbol;Acc:HGNC:37125]	NA	retained_intron
234.482	-1.52624	0.146479	2.26339e-26	1.28966e-25	ENSG00000258839	MC1R	melanocortin 1 receptor [Source:HGNC Symbol;Acc:HGNC:6929]	4157	retained_intron
2021.39	-1.54286	0.0506972	2.17201e-204	9.29572e-203	ENSG00000133243	BTBD2	BTB domain containing 2 [Source:HGNC Symbol;Acc:HGNC:15504]	55643	retained_intron
729.277	-1.55291	0.0781659	8.08889e-89	1.22828e-87	ENSG00000138074	SLC5A6	solute carrier family 5 member 6 [Source:HGNC Symbol;Acc:HGNC:11041]	8884	retained_intron
1869.73	-1.58372	0.0492526	6.78228e-228	3.49209e-226	ENSG00000113649	TCERG1	transcription elongation regulator 1 [Source:HGNC Symbol;Acc:HGNC:15630]	10915	retained_intron
1495.79	-1.61015	0.0652496	1.53034e-135	3.7055e-134	ENSG00000012983	MAP4K5	mitogen-activated protein kinase kinase kinase kinase 5 [Source:HGNC Symbol;Acc:HGNC:6867]	11183	retained_intron
11.7422	-1.62859	0.585469	0.000388408	0.000899701	ENSG00000272980	ENSG00000272980	novel transcript	NA	retained_intron
66.0605	-1.66607	0.291274	6.51783e-10	2.23529e-09	ENSG00000213920	MDP1	magnesium dependent phosphatase 1 [Source:HGNC Symbol;Acc:HGNC:28781]	145553	retained_intron
1852.06	-1.67132	0.0527277	1.03458e-221	5.10211e-220	ENSG00000163946	TASOR	transcription activation suppressor [Source:HGNC Symbol;Acc:HGNC:30314]	23272	retained_intron
128.657	-1.68401	0.183722	2.79257e-21	1.41003e-20	ENSG00000178685	PARP10	poly(ADP-ribose) polymerase family member 10 [Source:HGNC Symbol;Acc:HGNC:25895]	84875	retained_intron
1332.85	-1.71134	0.0535558	2.36842e-225	1.20106e-223	ENSG00000116679	IVNS1ABP	influenza virus NS1A binding protein [Source:HGNC Symbol;Acc:HGNC:16951]	10625	retained_intron
282.794	-1.75553	0.114748	3.15395e-54	3.0199e-53	ENSG00000104835	SARS2	seryl-tRNA synthetase 2, mitochondrial [Source:HGNC Symbol;Acc:HGNC:17697]	54938	retained_intron
510.347	-1.79768	0.101123	3.49548e-72	4.36967e-71	ENSG00000142655	PEX14	peroxisomal biogenesis factor 14 [Source:HGNC Symbol;Acc:HGNC:8856]	5195	retained_intron
54.9832	-1.83097	0.355854	8.77714e-09	2.83708e-08	ENSG00000196502	SULT1A1	sulfotransferase family 1A member 1 [Source:HGNC Symbol;Acc:HGNC:11453]	6817	retained_intron
4726.77	-1.84669	0.0391143	0	0	ENSG00000213782	DDX47	DEAD-box helicase 47 [Source:HGNC Symbol;Acc:HGNC:18682]	51202	retained_intron
669.774	-1.86964	0.0833508	4.49159e-113	8.81815e-112	ENSG00000166532	RIMKLB	ribosomal modification protein rimK like family member B [Source:HGNC Symbol;Acc:HGNC:29228]	57494	retained_intron
4.17618	-1.94795	1.71202	0.0178125	0.0328111	ENSG00000274944	ENSG00000274944	novel protein	NA	retained_intron
1040.95	-2.00531	0.06016	1.5182e-245	8.83218e-244	ENSG00000186350	RXRA	retinoid X receptor alpha [Source:HGNC Symbol;Acc:HGNC:10477]	6256	retained_intron
1193.41	-2.09683	0.0770319	3.08688e-165	9.70364e-164	ENSG00000183668	PSG9	pregnancy specific beta-1-glycoprotein 9 [Source:HGNC Symbol;Acc:HGNC:9526]	5678	retained_intron
1196.7	-2.12452	0.0707305	2.42609e-200	1.00009e-198	ENSG00000166582	CENPV	centromere protein V [Source:HGNC Symbol;Acc:HGNC:29920]	201161	retained_intron
397.293	-2.7174	0.133099	1.49787e-94	2.42666e-93	ENSG00000073282	TP63	tumor protein p63 [Source:HGNC Symbol;Acc:HGNC:15979]	8626	retained_intron
51.3476	-3.18998	0.405917	1.58923e-16	6.98966e-16	ENSG00000221878	PSG7	pregnancy specific beta-1-glycoprotein 7 [Source:HGNC Symbol;Acc:HGNC:9524]	5676	retained_intron
1.88249	3.30872	1.92218	0.00205522	0.00438954	ENSG00000253123	ENSG00000253123	novel transcript	100507403	TEC
2.02174	3.24364	1.87761	0.00208886	0.00445787	ENSG00000279283	ENSG00000279283	novel transcript	NA	TEC
1.93533	3.15948	1.98717	0.00294261	0.00614613	ENSG00000279852	ENSG00000279852	TEC	NA	TEC
161.109	2.05593	0.163181	2.27437e-38	1.6629e-37	ENSG00000278974	ENSG00000278974	tec	NA	TEC
2.55336	1.99673	1.68739	0.0155674	0.0289775	ENSG00000279489	ENSG00000279489	tec	NA	TEC
2.00251	1.86359	1.5927	0.0181446	0.0333633	ENSG00000279384	ENSG00000279384	TEC	NA	TEC
5.61413	1.7394	1.00869	0.0058332	0.0116738	ENSG00000280367	ENSG00000280367	novel transcript	NA	TEC
4.71341	1.69779	1.23937	0.0141357	0.026483	ENSG00000279584	ENSG00000279584	TEC	NA	TEC
2.21664	1.64563	1.378	0.0218106	0.0394882	ENSG00000134802	SLC43A3	solute carrier family 43 member 3 [Source:HGNC Symbol;Acc:HGNC:17466]	29015	TEC
15.8888	1.58186	0.519029	0.000188037	0.000448873	ENSG00000279179	ENSG00000279179	TEC	NA	TEC
69.4666	1.57989	0.306043	2.08e-08	6.58478e-08	ENSG00000280347	ENSG00000280347	TEC	NA	TEC
99.3707	-1.62844	0.253595	9.65723e-12	3.59249e-11	ENSG00000278948	ENSG00000278948	TEC	NA	TEC
2.42664	-1.69942	1.58762	0.0260747	0.0464481	ENSG00000279199	ENSG00000279199	novel transcript	NA	TEC
21.7657	-1.69984	0.520743	6.26438e-05	0.0001557	ENSG00000279692	ENSG00000279692	TEC	NA	TEC
9.64846	-2.11122	0.818227	0.000289794	0.000678999	ENSG00000279026	ENSG00000279026	TEC	NA	TEC
1.96387	-2.44264	1.80951	0.00766448	0.0150375	ENSG00000279349	ENSG00000279349	TEC	NA	TEC
3.01876	-2.45373	1.62863	0.00529262	0.0106642	ENSG00000280184	ENSG00000280184	TEC	NA	TEC
173.262	-2.84341	0.174153	1.25357e-61	1.34822e-60	ENSG00000279118	ENSG00000279118	tec	NA	TEC
2.6524	4.57737	1.67331	0.000133571	0.000323044	ENSG00000211790	TRAV8-4	T cell receptor alpha variable 8-4 [Source:HGNC Symbol;Acc:HGNC:12149]	NA	TR_V_gene
2.06544	3.44687	2.08153	0.00218909	0.00465956	ENSG00000211721	TRBV6-5	T cell receptor beta variable 6-5 [Source:HGNC Symbol;Acc:HGNC:12230]	NA	TR_V_gene
1.50678	2.37874	2.06497	0.0116366	0.02215	ENSG00000211777	TRAV3	T cell receptor alpha variable 3 [Source:HGNC Symbol;Acc:HGNC:12128]	NA	TR_V_gene
1.61151	2.23429	2.02448	0.0143319	0.0268187	ENSG00000211750	TRBV24-1	T cell receptor beta variable 24-1 [Source:HGNC Symbol;Acc:HGNC:12203]	NA	TR_V_gene
1.69935	1.79259	1.77724	0.0261345	0.0465484	ENSG00000211786	TRAV8-2	T cell receptor alpha variable 8-2 [Source:HGNC Symbol;Acc:HGNC:12147]	NA	TR_V_gene
6.61025	1.90407	0.965445	0.00241967	0.00511833	ENSG00000234709	UPF3AP3	UPF3A pseudogene 3 [Source:HGNC Symbol;Acc:HGNC:38395]	NA	transcribed_processed_pseudogene
103.033	-1.8414	0.203536	4.10009e-21	2.06287e-20	ENSG00000230445	LRRC37A6P	leucine rich repeat containing 37 member A6, pseudogene [Source:HGNC Symbol;Acc:HGNC:33746]	NA	transcribed_processed_pseudogene
1.70749	3.21882	2.0517	0.0029669	0.00619205	ENSG00000267382	ENSG00000267382	glutamate decarboxylase 1-like pseudogene	NA	transcribed_unprocessed_pseudogene
1.93641	2.80186	1.83583	0.00412611	0.00844098	ENSG00000284661	ENSG00000284661	RNA binding protein, fox-1 homolog (C. elegans) 1 (RBFOX1) pseudogene	NA	transcribed_unprocessed_pseudogene
6.12075	2.07173	1.07384	0.00224743	0.00477428	ENSG00000288031	ENSG00000288031	novel pseudogene	NA	transcribed_unprocessed_pseudogene
92.4053	1.54096	0.214675	7.25791e-14	2.92943e-13	ENSG00000276710	CSPG4P10	chondroitin sulfate proteoglycan 4 pseudogene 10 [Source:HGNC Symbol;Acc:HGNC:48361]	NA	transcribed_unprocessed_pseudogene
7.13958	-3.15626	1.32333	0.000370494	0.000859244	ENSG00000237517	DGCR5	DiGeorge syndrome critical region gene 5 [Source:HGNC Symbol;Acc:HGNC:16757]	NA	transcribed_unprocessed_pseudogene
2.65636	-3.4418	1.93399	0.00170006	0.00366624	ENSG00000282785	MALLP1	MALL pseudogene 1 [Source:HGNC Symbol;Acc:HGNC:55038]	NA	transcribed_unprocessed_pseudogene
1.84565	1.83411	1.77615	0.0240562	0.0431903	ENSG00000233121	VN1R20P	vomeronasal 1 receptor 20 pseudogene [Source:HGNC Symbol;Acc:HGNC:37335]	NA	unitary_pseudogene
1.85303	3.3353	2.05203	0.00247856	0.00523547	ENSG00000282842	FRG2EP	FSHD region gene 2 family member E, pseudogene [Source:HGNC Symbol;Acc:HGNC:51365]	NA	unprocessed_pseudogene
1.67366	2.86552	2.06968	0.00530908	0.010695	ENSG00000254764	TRIM53CP	tripartite motif containing 53C, pseudogene [Source:HGNC Symbol;Acc:HGNC:43979]	NA	unprocessed_pseudogene
1.47163	2.60542	1.9658	0.00716639	0.0141221	ENSG00000236956	NF1P8	neurofibromin 1 pseudogene 8 [Source:HGNC Symbol;Acc:HGNC:7767]	NA	unprocessed_pseudogene
3.01684	2.54052	1.75195	0.00573751	0.0114943	ENSG00000214992	AKAP17BP	A-kinase anchoring protein 17B, pseudogene [Source:HGNC Symbol;Acc:HGNC:38514]	NA	unprocessed_pseudogene
3.75666	2.37204	1.54365	0.00517125	0.0104345	ENSG00000230772	VN1R108P	vomeronasal 1 receptor 108 pseudogene [Source:HGNC Symbol;Acc:HGNC:37432]	NA	unprocessed_pseudogene
1.34897	2.2282	1.8512	0.0122003	0.023136	ENSG00000205976	ENSG00000205976	golgi autoantigen, golgin subfamily a, 6-like 2 (GOLGA6L2) pseudogene	NA	unprocessed_pseudogene
9.72361	1.94311	0.776545	0.000473533	0.00108807	ENSG00000275140	SEC22B3P	SEC22 homolog B3, pseudogene [Source:HGNC Symbol;Acc:HGNC:53891]	NA	unprocessed_pseudogene
33.9059	1.92129	0.402274	4.48705e-08	1.39452e-07	ENSG00000236397	DDX11L2	DEAD/H-box helicase 11 like 2 (pseudogene) [Source:HGNC Symbol;Acc:HGNC:37103]	NA	unprocessed_pseudogene
2.14462	1.90629	1.69081	0.0189159	0.0346607	ENSG00000251470	ASNSP4	asparagine synthetase pseudogene 4 [Source:HGNC Symbol;Acc:HGNC:39400]	NA	unprocessed_pseudogene
1.67791	1.73649	1.62046	0.0249866	0.0446777	ENSG00000227154	MKRN6P	makorin ring finger protein 6, pseudogene [Source:HGNC Symbol;Acc:HGNC:7118]	NA	unprocessed_pseudogene
7.06115	1.69675	1.03042	0.0074968	0.0147278	ENSG00000285287	ENSG00000285287	novel pseudogene similar to avian transmembrane protein 180	NA	unprocessed_pseudogene
6.24188	1.64003	1.03937	0.00957334	0.018495	ENSG00000176289	IDSP1	iduronate 2-sulfatase pseudogene 1 [Source:HGNC Symbol;Acc:HGNC:5390]	NA	unprocessed_pseudogene
20.3493	1.60092	0.515617	0.000146581	0.00035327	ENSG00000264204	AGAP7P	ArfGAP with GTPase domain, ankyrin repeat and PH domain 7, pseudogene [Source:HGNC Symbol;Acc:HGNC:23465]	NA	unprocessed_pseudogene
4.18602	-1.56883	1.05145	0.012913	0.0243724	ENSG00000266522	ENSG00000266522	chromosome 9 open reading frame 86 pseudogene	NA	unprocessed_pseudogene
28.976	-1.72084	0.420521	2.18249e-06	6.08683e-06	ENSG00000276386	CNTNAP3P2	CNTNAP3 pseudogene 2 [Source:HGNC Symbol;Acc:HGNC:49589]	NA	unprocessed_pseudogene
17.2553	-2.30496	2.40718	0.0140241	0.0262923	ENSG00000231259	ANAPC1P2	ANAPC1 pseudogene 2 [Source:HGNC Symbol;Acc:HGNC:54708]	NA	unprocessed_pseudogene
