# Supplementary material for: Synergistic Antitumoral Effect of Epigenetic Inhibitors and Gemcitabine in Pancreatic Cancer Cells
Source: Pharmaceuticals (Basel). 2022 Jul 2;15(7):824. doi: 10.3390/ph15070824 (PMC9323654; doi:10.3390/ph15070824)
Supplement: Supplementary file 1 [file pharmaceuticals-15-00824-s001.zip › SuppTableS8_enrichment_SCgenes.xlsx]

## Sheet: Read_me
Abbreviations
	Gemcitabine: Gem
	Untreated: Untr
	Cellular Component: CC
	Biological Process: BP
	Molecular Function: MF
	Synergy candidate genes: SC

## Sheet: BXPC3_SC_MS275Gem
	ONTOLOGY	ID	Description	GeneRatio	BgRatio	pvalue	p.adjust	qvalue	geneID	Count
GO:0099055	CC	GO:0099055	integral component of postsynaptic membrane	6/160	129/21916	0.000374349	0.0253096	0.0209972	ENSG00000155511/ENSG00000121871/ENSG00000163485/ENSG00000171385/ENSG00000170175/ENSG00000183023	6
GO:0035580	CC	GO:0035580	specific granule lumen	5/160	84/21916	0.000377906	0.0253096	0.0209972	ENSG00000164047/ENSG00000228278/ENSG00000134516/ENSG00000090382/ENSG00000002726	5
GO:0098936	CC	GO:0098936	intrinsic component of postsynaptic membrane	6/160	134/21916	0.000458504	0.0253096	0.0209972	ENSG00000155511/ENSG00000121871/ENSG00000163485/ENSG00000171385/ENSG00000170175/ENSG00000183023	6
GO:0062023	CC	GO:0062023	collagen-containing extracellular matrix	11/160	455/21916	0.000531808	0.0253096	0.0209972	ENSG00000228278/ENSG00000196569/ENSG00000100448/ENSG00000148357/ENSG00000164692/ENSG00000124479/ENSG00000110799/ENSG00000196415/ENSG00000129038/ENSG00000171502/ENSG00000101955	11
GO:0043197	CC	GO:0043197	dendritic spine	7/160	197/21916	0.00062448	0.0253096	0.0209972	ENSG00000155511/ENSG00000196569/ENSG00000109846/ENSG00000107954/ENSG00000163485/ENSG00000171385/ENSG00000183023	7
GO:0044309	CC	GO:0044309	neuron spine	7/160	198/21916	0.000643463	0.0253096	0.0209972	ENSG00000155511/ENSG00000196569/ENSG00000109846/ENSG00000107954/ENSG00000163485/ENSG00000171385/ENSG00000183023	7
GO:0031091	CC	GO:0031091	platelet alpha granule	5/160	102/21916	0.000917851	0.0273343	0.022677	ENSG00000228278/ENSG00000198734/ENSG00000135218/ENSG00000110799/ENSG00000259207	5
GO:0097060	CC	GO:0097060	synaptic membrane	10/160	414/21916	0.000957245	0.0273343	0.022677	ENSG00000155511/ENSG00000109846/ENSG00000121871/ENSG00000163485/ENSG00000171385/ENSG00000259207/ENSG00000170175/ENSG00000135604/ENSG00000268089/ENSG00000183023	10
GO:0042581	CC	GO:0042581	specific granule	7/160	215/21916	0.00104241	0.0273343	0.022677	ENSG00000164047/ENSG00000228278/ENSG00000134516/ENSG00000135218/ENSG00000090382/ENSG00000002726/ENSG00000183019	7
GO:0099699	CC	GO:0099699	integral component of synaptic membrane	6/160	163/21916	0.00127548	0.0288564	0.0239397	ENSG00000155511/ENSG00000121871/ENSG00000163485/ENSG00000171385/ENSG00000170175/ENSG00000183023	6
GO:0045211	CC	GO:0045211	postsynaptic membrane	8/160	303/21916	0.00177254	0.0288564	0.0239397	ENSG00000155511/ENSG00000121871/ENSG00000163485/ENSG00000171385/ENSG00000259207/ENSG00000170175/ENSG00000268089/ENSG00000183023	8
GO:0034774	CC	GO:0034774	secretory granule lumen	9/160	375/21916	0.00178835	0.0288564	0.0239397	ENSG00000164047/ENSG00000228278/ENSG00000198734/ENSG00000100448/ENSG00000134516/ENSG00000090382/ENSG00000002726/ENSG00000110799/ENSG00000196415	9
GO:0099240	CC	GO:0099240	intrinsic component of synaptic membrane	6/160	176/21916	0.00188403	0.0288564	0.0239397	ENSG00000155511/ENSG00000121871/ENSG00000163485/ENSG00000171385/ENSG00000170175/ENSG00000183023	6
GO:0060205	CC	GO:0060205	cytoplasmic vesicle lumen	9/160	378/21916	0.00188771	0.0288564	0.0239397	ENSG00000164047/ENSG00000228278/ENSG00000198734/ENSG00000100448/ENSG00000134516/ENSG00000090382/ENSG00000002726/ENSG00000110799/ENSG00000196415	9
GO:0034702	CC	GO:0034702	ion channel complex	8/160	307/21916	0.00192359	0.0288564	0.0239397	ENSG00000159212/ENSG00000155511/ENSG00000171385/ENSG00000170175/ENSG00000169169/ENSG00000170745/ENSG00000069431/ENSG00000268089	8
GO:0031983	CC	GO:0031983	vesicle lumen	9/160	380/21916	0.00195636	0.0288564	0.0239397	ENSG00000164047/ENSG00000228278/ENSG00000198734/ENSG00000100448/ENSG00000134516/ENSG00000090382/ENSG00000002726/ENSG00000110799/ENSG00000196415	9
GO:0099572	CC	GO:0099572	postsynaptic specialization	9/160	387/21916	0.00221256	0.0307156	0.0254821	ENSG00000155511/ENSG00000109846/ENSG00000121871/ENSG00000128482/ENSG00000107954/ENSG00000163485/ENSG00000171385/ENSG00000170175/ENSG00000183023	9
GO:0099060	CC	GO:0099060	integral component of postsynaptic specialization membrane	4/160	78/21916	0.00256588	0.0336415	0.0279095	ENSG00000155511/ENSG00000121871/ENSG00000171385/ENSG00000170175	4
GO:0098948	CC	GO:0098948	intrinsic component of postsynaptic specialization membrane	4/160	81/21916	0.00294273	0.0359277	0.0298062	ENSG00000155511/ENSG00000121871/ENSG00000171385/ENSG00000170175	4
GO:1902495	CC	GO:1902495	transmembrane transporter complex	9/160	406/21916	0.00304472	0.0359277	0.0298062	ENSG00000159212/ENSG00000155511/ENSG00000171385/ENSG00000170175/ENSG00000169169/ENSG00000170745/ENSG00000069431/ENSG00000268089/ENSG00000259112	9
GO:1990351	CC	GO:1990351	transporter complex	9/160	421/21916	0.00386219	0.0434037	0.0360084	ENSG00000159212/ENSG00000155511/ENSG00000171385/ENSG00000170175/ENSG00000169169/ENSG00000170745/ENSG00000069431/ENSG00000268089/ENSG00000259112	9

## Sheet: MIAPACA2_SC_MS275Gem
	ONTOLOGY	ID	Description	GeneRatio	BgRatio	pvalue	p.adjust	qvalue	geneID	Count
GO:0030522	BP	GO:0030522	intracellular receptor signaling pathway	24/386	302/20870	2.42173e-09	9.45202e-06	8.69529e-06	ENSG00000119508/ENSG00000140009/ENSG00000012822/ENSG00000012048/ENSG00000083799/ENSG00000111331/ENSG00000115267/ENSG00000135114/ENSG00000175745/ENSG00000196139/ENSG00000072310/ENSG00000151623/ENSG00000143365/ENSG00000003137/ENSG00000153234/ENSG00000137628/ENSG00000123358/ENSG00000019549/ENSG00000142453/ENSG00000198597/ENSG00000104332/ENSG00000126351/ENSG00000108175/ENSG00000073282	24
GO:0050709	BP	GO:0050709	negative regulation of protein secretion	9/386	76/20870	1.10205e-05	0.0215066	0.0197848	ENSG00000168811/ENSG00000185345/ENSG00000072310/ENSG00000187486/ENSG00000091972/ENSG00000181104/ENSG00000158445/ENSG00000134321/ENSG00000104332	9
GO:0045071	BP	GO:0045071	negative regulation of viral genome replication	8/386	65/20870	2.56138e-05	0.0333236	0.0306557	ENSG00000111331/ENSG00000115267/ENSG00000135114/ENSG00000271503/ENSG00000239713/ENSG00000134321/ENSG00000130303/ENSG00000128394	8
GO:0004879	MF	GO:0004879	nuclear receptor activity	9/402	57/20678	1.43051e-06	0.00048065	0.000443457	ENSG00000119508/ENSG00000140009/ENSG00000175745/ENSG00000072310/ENSG00000151623/ENSG00000143365/ENSG00000153234/ENSG00000123358/ENSG00000126351	9
GO:0098531	MF	GO:0098531	ligand-activated transcription factor activity	9/402	57/20678	1.43051e-06	0.00048065	0.000443457	ENSG00000119508/ENSG00000140009/ENSG00000175745/ENSG00000072310/ENSG00000151623/ENSG00000143365/ENSG00000153234/ENSG00000123358/ENSG00000126351	9
GO:0035259	MF	GO:0035259	glucocorticoid receptor binding	4/402	14/20678	0.000120701	0.0270371	0.0249449	ENSG00000119508/ENSG00000180530/ENSG00000153234/ENSG00000123358	4

## Sheet: MIAPACA2_SC_UVI5008Gem
	ONTOLOGY	ID	Description	GeneRatio	BgRatio	pvalue	p.adjust	qvalue	geneID	Count
GO:0002088	BP	GO:0002088	lens development in camera-type eye	14/815	86/20870	5.71771e-06	0.0282855	0.0271381	ENSG00000125378/ENSG00000143995/ENSG00000213139/ENSG00000080200/ENSG00000177707/ENSG00000164056/ENSG00000166949/ENSG00000107485/ENSG00000138685/ENSG00000075711/ENSG00000026025/ENSG00000111276/ENSG00000151012/ENSG00000128272	14
GO:0042578	MF	GO:0042578	phosphoric ester hydrolase activity	33/818	397/20678	5.21628e-05	0.047416	0.0441462	ENSG00000081237/ENSG00000014257/ENSG00000154678/ENSG00000101333/ENSG00000115896/ENSG00000184588/ENSG00000163823/ENSG00000159082/ENSG00000138193/ENSG00000134324/ENSG00000185013/ENSG00000155099/ENSG00000120875/ENSG00000166912/ENSG00000198855/ENSG00000196396/ENSG00000078269/ENSG00000172594/ENSG00000163719/ENSG00000100526/ENSG00000149177/ENSG00000148384/ENSG00000113448/ENSG00000179598/ENSG00000184489…	33
